# Supplementary material for: Cave morphology, microclimate and abundance of five cave predators from the Monte Albo (Sardinia, Italy)
Source: Biodivers Data J. 2020 Feb 3;8:e48623. doi: 10.3897/BDJ.8.e48623 (PMC7010837; doi:10.3897/BDJ.8.e48623)
Supplement: Supplementary material 1 — Dataset_Monte_Albo [file bdj-08-e48623-s001.csv]

country	region	county	locationID	eventDate	eventSeason	decimalLatitude	decimalLongitude	elevationInMetres	entrance_heightValue	entrance_widthValue	external_temperatureValue	external_humidityValue	branchID	sector_depthValue	sector_heightValue	sector_widthValue	sector_wall_irregularityValue	sector_temperatureValue	sector_humidityValue	sector_max_illuminanceValue	sector_min_illuminanceValue	Hydromantes_flavusQuantityType	organismHydromantes_flavusQuantityQuantity	Meta_bournetiQuantityType	Meta_bournetiQuantity	Meta_bourneti_eggQuantityType	Meta_bourneti_eggQuantity	TegenariaQuantityType	TegenariaQuantity	Tegenaria_eggQuantityType	Tegenaria_eggQuantity	Metellina_merianaeQuantityType	Metellina_merianaeQuantity	Metellina_merianae_eggQuantityType	Metellina_merianae_eggQuantity	Oxychilus_oppressusQuantityType	Oxychilus_oppressusQuantity	recordedBy
Italy	Sardinia	Nuoro	M_Albo_Cave1	14/10/2015	Autumn	40.49	9.59	267	0.97	0.46	19	85.6	1	3	1.88	2	0.8	17.1	88.6	0.2	0.1	individuals	0	individuals	0	cocoon	0	individuals	0	cocoon	0	individuals	0	cocoon	0	individuals	0	Enrico_Lunghi, Manuela_Mulargia
Italy	Sardinia	Nuoro	M_Albo_Cave1	14/10/2015	Autumn	40.49	9.59	267	0.97	0.46	19	85.6	1	6	0.77	1.55	0.82	15.6	89.85	0	0	individuals	0	individuals	0	cocoon	0	individuals	0	cocoon	0	individuals	2	cocoon	1	individuals	0	Enrico_Lunghi, Manuela_Mulargia
Italy	Sardinia	Nuoro	M_Albo_Cave1	14/10/2015	Autumn	40.49	9.59	267	0.97	0.46	19	85.6	1	9	2.5	0.67	0.9	15.5	91	0	0	individuals	0	individuals	0	cocoon	0	individuals	2	cocoon	0	individuals	7	cocoon	1	individuals	0	Enrico_Lunghi, Manuela_Mulargia
Italy	Sardinia	Nuoro	M_Albo_Cave1	14/10/2015	Autumn	40.49	9.59	267	0.97	0.46	19	85.6	1	12	1.68	2.11	0.845	15.35	90.05	0	0	individuals	0	individuals	0	cocoon	0	individuals	0	cocoon	0	individuals	0	cocoon	0	individuals	0	Enrico_Lunghi, Manuela_Mulargia
Italy	Sardinia	Nuoro	M_Albo_Cave1	14/10/2015	Autumn	40.49	9.59	267	0.97	0.46	19	85.6	1	15	4.74	1.76	0.8	14.95	91.05	0	0	individuals	0	individuals	0	cocoon	0	individuals	0	cocoon	0	individuals	0	cocoon	0	individuals	0	Enrico_Lunghi, Manuela_Mulargia
Italy	Sardinia	Nuoro	M_Albo_Cave1	14/10/2015	Autumn	40.49	9.59	267	0.97	0.46	19	85.6	1	18	7.81	2.49	0.905	14.65	91.6	0	0	individuals	0	individuals	0	cocoon	0	individuals	0	cocoon	0	individuals	0	cocoon	0	individuals	0	Enrico_Lunghi, Manuela_Mulargia
Italy	Sardinia	Nuoro	M_Albo_Cave1	14/10/2015	Autumn	40.49	9.59	267	0.97	0.46	19	85.6	1	21	9.01	2.41	0.945	14.45	90.55	0	0	individuals	0	individuals	0	cocoon	0	individuals	0	cocoon	0	individuals	0	cocoon	0	individuals	0	Enrico_Lunghi, Manuela_Mulargia
Italy	Sardinia	Nuoro	M_Albo_Cave1	14/10/2015	Autumn	40.49	9.59	267	0.97	0.46	19	85.6	1	24	6.29	3.68	0.925	14.1	92.3	0	0	individuals	0	individuals	0	cocoon	0	individuals	0	cocoon	0	individuals	0	cocoon	0	individuals	0	Enrico_Lunghi, Manuela_Mulargia
Italy	Sardinia	Nuoro	M_Albo_Cave1	14/10/2015	Autumn	40.49	9.59	267	0.97	0.46	19	85.6	1	27	5.71	3.06	0.905	13.85	93	0	0	individuals	1	individuals	1	cocoon	0	individuals	1	cocoon	0	individuals	0	cocoon	0	individuals	0	Enrico_Lunghi, Manuela_Mulargia
Italy	Sardinia	Nuoro	M_Albo_Cave1	14/10/2015	Autumn	40.49	9.59	267	0.97	0.46	19	85.6	1	30	6.42	2.59	0.92	13.85	93.2	0	0	individuals	0	individuals	0	cocoon	0	individuals	0	cocoon	0	individuals	0	cocoon	0	individuals	0	Enrico_Lunghi, Manuela_Mulargia
Italy	Sardinia	Nuoro	M_Albo_Cave1	14/10/2015	Autumn	40.49	9.59	267	0.97	0.46	19	85.6	1	33	9.18	2.69	0.945	13.9	93.35	0	0	individuals	0	individuals	0	cocoon	0	individuals	0	cocoon	0	individuals	0	cocoon	0	individuals	0	Enrico_Lunghi, Manuela_Mulargia
Italy	Sardinia	Nuoro	M_Albo_Cave1	14/10/2015	Autumn	40.49	9.59	267	0.97	0.46	19	85.6	1	36	3.84	5.86	0.925	13.8	93.5	0	0	individuals	0	individuals	0	cocoon	0	individuals	0	cocoon	0	individuals	0	cocoon	0	individuals	0	Enrico_Lunghi, Manuela_Mulargia
Italy	Sardinia	Nuoro	M_Albo_Cave1	14/10/2015	Autumn	40.49	9.59	267	0.97	0.46	19	85.6	1	39	3.76	1.97	0.95	13.9	93.6	0	0	individuals	0	individuals	0	cocoon	0	individuals	0	cocoon	0	individuals	0	cocoon	0	individuals	0	Enrico_Lunghi, Manuela_Mulargia
Italy	Sardinia	Nuoro	M_Albo_Cave1	14/10/2015	Autumn	40.49	9.59	267	0.97	0.46	19	85.6	1	42	1.7	0.65	0.94	14.1	93.6	0	0	individuals	0	individuals	0	cocoon	0	individuals	0	cocoon	0	individuals	0	cocoon	0	individuals	0	Enrico_Lunghi, Manuela_Mulargia
Italy	Sardinia	Nuoro	M_Albo_Cave1	14/10/2015	Autumn	40.49	9.59	267	0.97	0.46	19	85.6	1	45	1.03	0.29	0.955	14.2	93.6	0	0	individuals	0	individuals	0	cocoon	0	individuals	0	cocoon	0	individuals	1	cocoon	0	individuals	0	Enrico_Lunghi, Manuela_Mulargia
Italy	Sardinia	Nuoro	M_Albo_Cave1	14/10/2015	Autumn	40.49	9.59	267	0.97	0.46	19	85.6	2	27	1.74	0.68	0.875	14.2	93.75	0	0	individuals	0	individuals	0	cocoon	0	individuals	0	cocoon	0	individuals	0	cocoon	0	individuals	0	Enrico_Lunghi, Manuela_Mulargia
Italy	Sardinia	Nuoro	M_Albo_Cave1	14/10/2015	Autumn	40.49	9.59	267	0.97	0.46	19	85.6	2	30	1.95	1.46	0.785	14.25	93.85	0	0	individuals	1	individuals	0	cocoon	0	individuals	0	cocoon	0	individuals	0	cocoon	0	individuals	0	Enrico_Lunghi, Manuela_Mulargia
Italy	Sardinia	Nuoro	M_Albo_Cave1	14/10/2015	Autumn	40.49	9.59	267	0.97	0.46	19	85.6	2	33	2.08	1.11	0.825	14.15	93.85	0	0	individuals	1	individuals	0	cocoon	0	individuals	0	cocoon	0	individuals	0	cocoon	0	individuals	0	Enrico_Lunghi, Manuela_Mulargia
Italy	Sardinia	Nuoro	M_Albo_Cave1	14/10/2015	Autumn	40.49	9.59	267	0.97	0.46	19	85.6	2	36	2.7	1.38	0.74	14.15	93.8	0	0	individuals	0	individuals	1	cocoon	0	individuals	0	cocoon	0	individuals	0	cocoon	0	individuals	0	Enrico_Lunghi, Manuela_Mulargia
Italy	Sardinia	Nuoro	M_Albo_Cave1	14/10/2015	Autumn	40.49	9.59	267	0.97	0.46	19	85.6	2	39	2.67	1.23	0.85	14.15	93.85	0	0	individuals	0	individuals	0	cocoon	0	individuals	0	cocoon	0	individuals	0	cocoon	0	individuals	0	Enrico_Lunghi, Manuela_Mulargia
Italy	Sardinia	Nuoro	M_Albo_Cave1	14/10/2015	Autumn	40.49	9.59	267	0.97	0.46	19	85.6	2	42	1.67	1.37	0.825	14.2	93.95	0	0	individuals	0	individuals	0	cocoon	0	individuals	0	cocoon	0	individuals	0	cocoon	0	individuals	0	Enrico_Lunghi, Manuela_Mulargia
Italy	Sardinia	Nuoro	M_Albo_Cave1	14/10/2015	Autumn	40.49	9.59	267	0.97	0.46	19	85.6	2	45	0.73	1.68	0.73	16	86.6	0	0	individuals	0	individuals	0	cocoon	0	individuals	0	cocoon	0	individuals	0	cocoon	0	individuals	0	Enrico_Lunghi, Manuela_Mulargia
Italy	Sardinia	Nuoro	M_Albo_Cave1	14/10/2015	Autumn	40.49	9.59	267	0.97	0.46	19	85.6	3	30	5.87	2.43	0.88	13.8	93.65	0	0	individuals	0	individuals	0	cocoon	0	individuals	0	cocoon	0	individuals	0	cocoon	0	individuals	0	Enrico_Lunghi, Manuela_Mulargia
Italy	Sardinia	Nuoro	M_Albo_Cave1	14/10/2015	Autumn	40.49	9.59	267	0.97	0.46	19	85.6	3	33	4.53	5.03	0.805	13.8	93.8	0	0	individuals	0	individuals	0	cocoon	0	individuals	0	cocoon	0	individuals	0	cocoon	0	individuals	0	Enrico_Lunghi, Manuela_Mulargia
Italy	Sardinia	Nuoro	M_Albo_Cave1	14/10/2015	Autumn	40.49	9.59	267	0.97	0.46	19	85.6	3	36	3.31	3.9	0.9	13.9	93.75	0	0	individuals	0	individuals	0	cocoon	0	individuals	0	cocoon	0	individuals	0	cocoon	0	individuals	0	Enrico_Lunghi, Manuela_Mulargia
Italy	Sardinia	Nuoro	M_Albo_Cave1	14/10/2015	Autumn	40.49	9.59	267	0.97	0.46	19	85.6	3	39	2.7	2.96	0.895	14.05	93.8	0	0	individuals	0	individuals	0	cocoon	0	individuals	0	cocoon	0	individuals	0	cocoon	0	individuals	0	Enrico_Lunghi, Manuela_Mulargia
Italy	Sardinia	Nuoro	M_Albo_Cave1	14/10/2015	Autumn	40.49	9.59	267	0.97	0.46	19	85.6	3	42	2.15	1.49	0.9	14.1	93.85	0	0	individuals	0	individuals	0	cocoon	0	individuals	0	cocoon	0	individuals	0	cocoon	0	individuals	0	Enrico_Lunghi, Manuela_Mulargia
Italy	Sardinia	Nuoro	M_Albo_Cave1	14/10/2015	Autumn	40.49	9.59	267	0.97	0.46	19	85.6	3	45	4.2	2.33	0.89	14.15	94	0	0	individuals	0	individuals	0	cocoon	0	individuals	0	cocoon	0	individuals	0	cocoon	0	individuals	0	Enrico_Lunghi, Manuela_Mulargia
Italy	Sardinia	Nuoro	M_Albo_Cave1	14/10/2015	Autumn	40.49	9.59	267	0.97	0.46	19	85.6	3	48	2.25	0.97	0.89	14.3	93.95	0	0	individuals	0	individuals	0	cocoon	0	individuals	0	cocoon	0	individuals	0	cocoon	0	individuals	0	Enrico_Lunghi, Manuela_Mulargia
Italy	Sardinia	Nuoro	M_Albo_Cave1	14/10/2015	Autumn	40.49	9.59	267	0.97	0.46	19	85.6	3	51	1.59	1.55	0.905	14.4	93.95	0	0	individuals	0	individuals	0	cocoon	0	individuals	0	cocoon	0	individuals	0	cocoon	0	individuals	0	Enrico_Lunghi, Manuela_Mulargia
Italy	Sardinia	Nuoro	M_Albo_Cave1	14/10/2015	Autumn	40.49	9.59	267	0.97	0.46	19	85.6	3	54	5.38	2.98	0.905	14.3	93.95	0	0	individuals	0	individuals	1	cocoon	0	individuals	0	cocoon	0	individuals	0	cocoon	0	individuals	0	Enrico_Lunghi, Manuela_Mulargia
Italy	Sardinia	Nuoro	M_Albo_Cave1	14/10/2015	Autumn	40.49	9.59	267	0.97	0.46	19	85.6	3	57	2.47	2.29	0.78	14.45	94.05	0	0	individuals	0	individuals	0	cocoon	0	individuals	0	cocoon	0	individuals	0	cocoon	0	individuals	0	Enrico_Lunghi, Manuela_Mulargia
Italy	Sardinia	Nuoro	M_Albo_Cave1	14/10/2015	Autumn	40.49	9.59	267	0.97	0.46	19	85.6	3	60	2.17	1.67	0.9	14.6	94.05	0	0	individuals	0	individuals	0	cocoon	0	individuals	0	cocoon	0	individuals	0	cocoon	0	individuals	0	Enrico_Lunghi, Manuela_Mulargia
Italy	Sardinia	Nuoro	M_Albo_Cave1	14/10/2015	Autumn	40.49	9.59	267	0.97	0.46	19	85.6	3	63	1.58	1.73	0.705	14.55	94.15	0	0	individuals	0	individuals	1	cocoon	0	individuals	0	cocoon	0	individuals	0	cocoon	0	individuals	0	Enrico_Lunghi, Manuela_Mulargia
Italy	Sardinia	Nuoro	M_Albo_Cave1	14/10/2015	Autumn	40.49	9.59	267	0.97	0.46	19	85.6	3	66	0.58	1.42	0.58	14.6	94.2	0	0	individuals	0	individuals	0	cocoon	0	individuals	0	cocoon	0	individuals	0	cocoon	0	individuals	0	Enrico_Lunghi, Manuela_Mulargia
Italy	Sardinia	Nuoro	M_Albo_Cave1	14/10/2015	Autumn	40.49	9.59	267	0.97	0.46	19	85.6	3	69	1.28	3.89	0.805	15.4	94.1	0	0	individuals	0	individuals	0	cocoon	0	individuals	0	cocoon	0	individuals	0	cocoon	0	individuals	0	Enrico_Lunghi, Manuela_Mulargia
Italy	Sardinia	Nuoro	M_Albo_Cave1	14/10/2015	Autumn	40.49	9.59	267	0.97	0.46	19	85.6	3	72	1.22	0.69	0.9	15.8	94.25	0	0	individuals	1	individuals	0	cocoon	0	individuals	0	cocoon	0	individuals	0	cocoon	0	individuals	0	Enrico_Lunghi, Manuela_Mulargia
Italy	Sardinia	Nuoro	M_Albo_Cave1	14/10/2015	Autumn	40.49	9.59	267	0.97	0.46	19	85.6	3	75	2.41	0.94	0.895	16.1	94.4	0	0	individuals	0	individuals	0	cocoon	0	individuals	0	cocoon	0	individuals	0	cocoon	0	individuals	0	Enrico_Lunghi, Manuela_Mulargia
Italy	Sardinia	Nuoro	M_Albo_Cave1	14/10/2015	Autumn	40.49	9.59	267	0.97	0.46	19	85.6	4	33	3.89	3.7	0.885	14.3	93.7	0	0	individuals	0	individuals	0	cocoon	0	individuals	0	cocoon	0	individuals	0	cocoon	0	individuals	0	Enrico_Lunghi, Manuela_Mulargia
Italy	Sardinia	Nuoro	M_Albo_Cave1	14/10/2015	Autumn	40.49	9.59	267	0.97	0.46	19	85.6	4	36	2.34	1	0.91	14.35	93.65	0	0	individuals	0	individuals	0	cocoon	0	individuals	0	cocoon	0	individuals	0	cocoon	0	individuals	0	Enrico_Lunghi, Manuela_Mulargia
Italy	Sardinia	Nuoro	M_Albo_Cave1	14/10/2015	Autumn	40.49	9.59	267	0.97	0.46	19	85.6	4	39	1.57	0.75	0.745	14.3	93.8	0	0	individuals	0	individuals	0	cocoon	0	individuals	0	cocoon	0	individuals	0	cocoon	0	individuals	0	Enrico_Lunghi, Manuela_Mulargia
Italy	Sardinia	Nuoro	M_Albo_Cave1	14/10/2015	Autumn	40.49	9.59	267	0.97	0.46	19	85.6	5	57	2.24	1.26	0.87	14.55	93.65	0	0	individuals	0	individuals	0	cocoon	0	individuals	0	cocoon	0	individuals	0	cocoon	0	individuals	0	Enrico_Lunghi, Manuela_Mulargia
Italy	Sardinia	Nuoro	M_Albo_Cave1	14/10/2015	Autumn	40.49	9.59	267	0.97	0.46	19	85.6	5	60	9.32	3.16	0.84	14.65	93.9	0	0	individuals	0	individuals	0	cocoon	0	individuals	0	cocoon	0	individuals	0	cocoon	0	individuals	1	Enrico_Lunghi, Manuela_Mulargia
Italy	Sardinia	Nuoro	M_Albo_Cave1	14/10/2015	Autumn	40.49	9.59	267	0.97	0.46	19	85.6	6	60	5.16	1.8	0.885	14.6	93.85	0	0	individuals	0	individuals	0	cocoon	0	individuals	0	cocoon	0	individuals	0	cocoon	0	individuals	0	Enrico_Lunghi, Manuela_Mulargia
Italy	Sardinia	Nuoro	M_Albo_Cave1	14/10/2015	Autumn	40.49	9.59	267	0.97	0.46	19	85.6	7	66	0.93	0.63	0.965	15	93.7	0	0	individuals	0	individuals	0	cocoon	0	individuals	0	cocoon	0	individuals	0	cocoon	0	individuals	0	Enrico_Lunghi, Manuela_Mulargia
Italy	Sardinia	Nuoro	M_Albo_Cave1	14/10/2015	Autumn	40.49	9.59	267	0.97	0.46	19	85.6	7	69	0.75	0.62	0.75	15	93.4	0	0	individuals	0	individuals	0	cocoon	0	individuals	0	cocoon	0	individuals	0	cocoon	0	individuals	0	Enrico_Lunghi, Manuela_Mulargia
Italy	Sardinia	Nuoro	M_Albo_Cave1	14/10/2015	Autumn	40.49	9.59	267	0.97	0.46	19	85.6	8	63	2.34	1.81	0.86	16.15	91.3	0	0	individuals	0	individuals	0	cocoon	0	individuals	0	cocoon	0	individuals	0	cocoon	0	individuals	0	Enrico_Lunghi, Manuela_Mulargia
Italy	Sardinia	Nuoro	M_Albo_Cave1	14/10/2015	Autumn	40.49	9.59	267	0.97	0.46	19	85.6	8	66	2.61	1.22	0.785	16.3	94.05	0	0	individuals	0	individuals	0	cocoon	1	individuals	0	cocoon	0	individuals	0	cocoon	0	individuals	0	Enrico_Lunghi, Manuela_Mulargia
Italy	Sardinia	Nuoro	M_Albo_Cave1	14/10/2015	Autumn	40.49	9.59	267	0.97	0.46	19	85.6	8	69	1.83	1.9	0.82	17.65	93.05	0	0	individuals	0	individuals	0	cocoon	0	individuals	0	cocoon	0	individuals	0	cocoon	0	individuals	0	Enrico_Lunghi, Manuela_Mulargia
Italy	Sardinia	Nuoro	M_Albo_Cave1	16/10/2015	Autumn	40.49	9.59	267	0.97	0.46	NA	NA	1	3	1.88	2	0.8	NA	NA	NA	NA	individuals	0	individuals	0	cocoon	0	individuals	2	cocoon	0	individuals	0	cocoon	0	individuals	1	Enrico_Lunghi, Manuela_Mulargia
Italy	Sardinia	Nuoro	M_Albo_Cave1	16/10/2015	Autumn	40.49	9.59	267	0.97	0.46	NA	NA	1	6	0.77	1.55	0.82	NA	NA	NA	NA	individuals	0	individuals	0	cocoon	0	individuals	2	cocoon	0	individuals	1	cocoon	1	individuals	0	Enrico_Lunghi, Manuela_Mulargia
Italy	Sardinia	Nuoro	M_Albo_Cave1	16/10/2015	Autumn	40.49	9.59	267	0.97	0.46	NA	NA	1	9	2.5	0.67	0.9	NA	NA	NA	NA	individuals	0	individuals	0	cocoon	0	individuals	0	cocoon	0	individuals	6	cocoon	1	individuals	0	Enrico_Lunghi, Manuela_Mulargia
Italy	Sardinia	Nuoro	M_Albo_Cave1	16/10/2015	Autumn	40.49	9.59	267	0.97	0.46	NA	NA	1	12	1.68	2.11	0.845	NA	NA	NA	NA	individuals	0	individuals	1	cocoon	0	individuals	1	cocoon	0	individuals	0	cocoon	0	individuals	0	Enrico_Lunghi, Manuela_Mulargia
Italy	Sardinia	Nuoro	M_Albo_Cave1	16/10/2015	Autumn	40.49	9.59	267	0.97	0.46	NA	NA	1	15	4.74	1.76	0.8	NA	NA	NA	NA	individuals	0	individuals	0	cocoon	0	individuals	0	cocoon	0	individuals	0	cocoon	0	individuals	0	Enrico_Lunghi, Manuela_Mulargia
Italy	Sardinia	Nuoro	M_Albo_Cave1	16/10/2015	Autumn	40.49	9.59	267	0.97	0.46	NA	NA	1	18	7.81	2.49	0.905	NA	NA	NA	NA	individuals	0	individuals	0	cocoon	0	individuals	0	cocoon	0	individuals	0	cocoon	0	individuals	0	Enrico_Lunghi, Manuela_Mulargia
Italy	Sardinia	Nuoro	M_Albo_Cave1	16/10/2015	Autumn	40.49	9.59	267	0.97	0.46	NA	NA	1	21	9.01	2.41	0.945	NA	NA	NA	NA	individuals	0	individuals	0	cocoon	0	individuals	0	cocoon	0	individuals	0	cocoon	0	individuals	0	Enrico_Lunghi, Manuela_Mulargia
Italy	Sardinia	Nuoro	M_Albo_Cave1	16/10/2015	Autumn	40.49	9.59	267	0.97	0.46	NA	NA	1	24	6.29	3.68	0.925	NA	NA	NA	NA	individuals	0	individuals	0	cocoon	0	individuals	0	cocoon	0	individuals	0	cocoon	0	individuals	0	Enrico_Lunghi, Manuela_Mulargia
Italy	Sardinia	Nuoro	M_Albo_Cave1	16/10/2015	Autumn	40.49	9.59	267	0.97	0.46	NA	NA	1	27	5.71	3.06	0.905	NA	NA	NA	NA	individuals	0	individuals	0	cocoon	0	individuals	0	cocoon	0	individuals	0	cocoon	0	individuals	0	Enrico_Lunghi, Manuela_Mulargia
Italy	Sardinia	Nuoro	M_Albo_Cave1	16/10/2015	Autumn	40.49	9.59	267	0.97	0.46	NA	NA	1	30	6.42	2.59	0.92	NA	NA	NA	NA	individuals	0	individuals	0	cocoon	0	individuals	0	cocoon	0	individuals	0	cocoon	0	individuals	0	Enrico_Lunghi, Manuela_Mulargia
Italy	Sardinia	Nuoro	M_Albo_Cave1	16/10/2015	Autumn	40.49	9.59	267	0.97	0.46	NA	NA	1	33	9.18	2.69	0.945	NA	NA	NA	NA	individuals	0	individuals	0	cocoon	0	individuals	1	cocoon	0	individuals	0	cocoon	0	individuals	0	Enrico_Lunghi, Manuela_Mulargia
Italy	Sardinia	Nuoro	M_Albo_Cave1	16/10/2015	Autumn	40.49	9.59	267	0.97	0.46	NA	NA	1	36	3.84	5.86	0.925	NA	NA	NA	NA	individuals	0	individuals	0	cocoon	0	individuals	0	cocoon	0	individuals	0	cocoon	0	individuals	0	Enrico_Lunghi, Manuela_Mulargia
Italy	Sardinia	Nuoro	M_Albo_Cave1	16/10/2015	Autumn	40.49	9.59	267	0.97	0.46	NA	NA	1	39	3.76	1.97	0.95	NA	NA	NA	NA	individuals	0	individuals	0	cocoon	0	individuals	0	cocoon	0	individuals	0	cocoon	0	individuals	0	Enrico_Lunghi, Manuela_Mulargia
Italy	Sardinia	Nuoro	M_Albo_Cave1	16/10/2015	Autumn	40.49	9.59	267	0.97	0.46	NA	NA	1	42	1.7	0.65	0.94	NA	NA	NA	NA	individuals	0	individuals	0	cocoon	0	individuals	0	cocoon	0	individuals	0	cocoon	0	individuals	0	Enrico_Lunghi, Manuela_Mulargia
Italy	Sardinia	Nuoro	M_Albo_Cave1	16/10/2015	Autumn	40.49	9.59	267	0.97	0.46	NA	NA	1	45	1.03	0.29	0.955	NA	NA	NA	NA	individuals	0	individuals	0	cocoon	0	individuals	0	cocoon	0	individuals	1	cocoon	0	individuals	0	Enrico_Lunghi, Manuela_Mulargia
Italy	Sardinia	Nuoro	M_Albo_Cave1	16/10/2015	Autumn	40.49	9.59	267	0.97	0.46	NA	NA	2	27	1.74	0.68	0.875	NA	NA	NA	NA	individuals	0	individuals	0	cocoon	0	individuals	0	cocoon	0	individuals	0	cocoon	0	individuals	0	Enrico_Lunghi, Manuela_Mulargia
Italy	Sardinia	Nuoro	M_Albo_Cave1	16/10/2015	Autumn	40.49	9.59	267	0.97	0.46	NA	NA	2	30	1.95	1.46	0.785	NA	NA	NA	NA	individuals	0	individuals	0	cocoon	0	individuals	0	cocoon	0	individuals	0	cocoon	0	individuals	0	Enrico_Lunghi, Manuela_Mulargia
Italy	Sardinia	Nuoro	M_Albo_Cave1	16/10/2015	Autumn	40.49	9.59	267	0.97	0.46	NA	NA	2	33	2.08	1.11	0.825	NA	NA	NA	NA	individuals	0	individuals	0	cocoon	0	individuals	0	cocoon	0	individuals	0	cocoon	0	individuals	0	Enrico_Lunghi, Manuela_Mulargia
Italy	Sardinia	Nuoro	M_Albo_Cave1	16/10/2015	Autumn	40.49	9.59	267	0.97	0.46	NA	NA	2	36	2.7	1.38	0.74	NA	NA	NA	NA	individuals	0	individuals	0	cocoon	0	individuals	0	cocoon	0	individuals	0	cocoon	0	individuals	0	Enrico_Lunghi, Manuela_Mulargia
Italy	Sardinia	Nuoro	M_Albo_Cave1	16/10/2015	Autumn	40.49	9.59	267	0.97	0.46	NA	NA	2	39	2.67	1.23	0.85	NA	NA	NA	NA	individuals	0	individuals	0	cocoon	0	individuals	0	cocoon	0	individuals	0	cocoon	0	individuals	0	Enrico_Lunghi, Manuela_Mulargia
Italy	Sardinia	Nuoro	M_Albo_Cave1	16/10/2015	Autumn	40.49	9.59	267	0.97	0.46	NA	NA	2	42	1.67	1.37	0.825	NA	NA	NA	NA	individuals	0	individuals	0	cocoon	0	individuals	0	cocoon	0	individuals	0	cocoon	0	individuals	0	Enrico_Lunghi, Manuela_Mulargia
Italy	Sardinia	Nuoro	M_Albo_Cave1	16/10/2015	Autumn	40.49	9.59	267	0.97	0.46	NA	NA	2	45	0.73	1.68	0.73	NA	NA	NA	NA	individuals	1	individuals	0	cocoon	0	individuals	0	cocoon	0	individuals	0	cocoon	0	individuals	1	Enrico_Lunghi, Manuela_Mulargia
Italy	Sardinia	Nuoro	M_Albo_Cave1	16/10/2015	Autumn	40.49	9.59	267	0.97	0.46	NA	NA	3	30	5.87	2.43	0.88	NA	NA	NA	NA	individuals	0	individuals	0	cocoon	0	individuals	0	cocoon	0	individuals	0	cocoon	0	individuals	0	Enrico_Lunghi, Manuela_Mulargia
Italy	Sardinia	Nuoro	M_Albo_Cave1	16/10/2015	Autumn	40.49	9.59	267	0.97	0.46	NA	NA	3	33	4.53	5.03	0.805	NA	NA	NA	NA	individuals	0	individuals	0	cocoon	0	individuals	0	cocoon	0	individuals	0	cocoon	0	individuals	0	Enrico_Lunghi, Manuela_Mulargia
Italy	Sardinia	Nuoro	M_Albo_Cave1	16/10/2015	Autumn	40.49	9.59	267	0.97	0.46	NA	NA	3	36	3.31	3.9	0.9	NA	NA	NA	NA	individuals	0	individuals	0	cocoon	0	individuals	0	cocoon	0	individuals	0	cocoon	0	individuals	0	Enrico_Lunghi, Manuela_Mulargia
Italy	Sardinia	Nuoro	M_Albo_Cave1	16/10/2015	Autumn	40.49	9.59	267	0.97	0.46	NA	NA	3	39	2.7	2.96	0.895	NA	NA	NA	NA	individuals	0	individuals	0	cocoon	0	individuals	0	cocoon	0	individuals	0	cocoon	0	individuals	0	Enrico_Lunghi, Manuela_Mulargia
Italy	Sardinia	Nuoro	M_Albo_Cave1	16/10/2015	Autumn	40.49	9.59	267	0.97	0.46	NA	NA	3	42	2.15	1.49	0.9	NA	NA	NA	NA	individuals	0	individuals	0	cocoon	0	individuals	0	cocoon	0	individuals	0	cocoon	0	individuals	0	Enrico_Lunghi, Manuela_Mulargia
Italy	Sardinia	Nuoro	M_Albo_Cave1	16/10/2015	Autumn	40.49	9.59	267	0.97	0.46	NA	NA	3	45	4.2	2.33	0.89	NA	NA	NA	NA	individuals	0	individuals	0	cocoon	0	individuals	0	cocoon	0	individuals	0	cocoon	0	individuals	0	Enrico_Lunghi, Manuela_Mulargia
Italy	Sardinia	Nuoro	M_Albo_Cave1	16/10/2015	Autumn	40.49	9.59	267	0.97	0.46	NA	NA	3	48	2.25	0.97	0.89	NA	NA	NA	NA	individuals	0	individuals	1	cocoon	0	individuals	0	cocoon	0	individuals	0	cocoon	0	individuals	0	Enrico_Lunghi, Manuela_Mulargia
Italy	Sardinia	Nuoro	M_Albo_Cave1	16/10/2015	Autumn	40.49	9.59	267	0.97	0.46	NA	NA	3	51	1.59	1.55	0.905	NA	NA	NA	NA	individuals	0	individuals	1	cocoon	0	individuals	0	cocoon	0	individuals	0	cocoon	0	individuals	0	Enrico_Lunghi, Manuela_Mulargia
Italy	Sardinia	Nuoro	M_Albo_Cave1	16/10/2015	Autumn	40.49	9.59	267	0.97	0.46	NA	NA	3	54	5.38	2.98	0.905	NA	NA	NA	NA	individuals	0	individuals	0	cocoon	0	individuals	0	cocoon	0	individuals	0	cocoon	0	individuals	0	Enrico_Lunghi, Manuela_Mulargia
Italy	Sardinia	Nuoro	M_Albo_Cave1	16/10/2015	Autumn	40.49	9.59	267	0.97	0.46	NA	NA	3	57	2.47	2.29	0.78	NA	NA	NA	NA	individuals	0	individuals	0	cocoon	0	individuals	0	cocoon	0	individuals	0	cocoon	0	individuals	0	Enrico_Lunghi, Manuela_Mulargia
Italy	Sardinia	Nuoro	M_Albo_Cave1	16/10/2015	Autumn	40.49	9.59	267	0.97	0.46	NA	NA	3	60	2.17	1.67	0.9	NA	NA	NA	NA	individuals	0	individuals	1	cocoon	0	individuals	1	cocoon	0	individuals	0	cocoon	0	individuals	0	Enrico_Lunghi, Manuela_Mulargia
Italy	Sardinia	Nuoro	M_Albo_Cave1	16/10/2015	Autumn	40.49	9.59	267	0.97	0.46	NA	NA	3	63	1.58	1.73	0.705	NA	NA	NA	NA	individuals	0	individuals	0	cocoon	0	individuals	0	cocoon	0	individuals	0	cocoon	0	individuals	1	Enrico_Lunghi, Manuela_Mulargia
Italy	Sardinia	Nuoro	M_Albo_Cave1	16/10/2015	Autumn	40.49	9.59	267	0.97	0.46	NA	NA	3	66	0.58	1.42	0.58	NA	NA	NA	NA	individuals	0	individuals	0	cocoon	0	individuals	0	cocoon	0	individuals	0	cocoon	0	individuals	1	Enrico_Lunghi, Manuela_Mulargia
Italy	Sardinia	Nuoro	M_Albo_Cave1	16/10/2015	Autumn	40.49	9.59	267	0.97	0.46	NA	NA	3	69	1.28	3.89	0.805	NA	NA	NA	NA	individuals	0	individuals	0	cocoon	0	individuals	0	cocoon	0	individuals	0	cocoon	0	individuals	0	Enrico_Lunghi, Manuela_Mulargia
Italy	Sardinia	Nuoro	M_Albo_Cave1	16/10/2015	Autumn	40.49	9.59	267	0.97	0.46	NA	NA	3	72	1.22	0.69	0.9	NA	NA	NA	NA	individuals	0	individuals	0	cocoon	0	individuals	2	cocoon	0	individuals	0	cocoon	0	individuals	0	Enrico_Lunghi, Manuela_Mulargia
Italy	Sardinia	Nuoro	M_Albo_Cave1	16/10/2015	Autumn	40.49	9.59	267	0.97	0.46	NA	NA	3	75	2.41	0.94	0.895	NA	NA	NA	NA	individuals	0	individuals	0	cocoon	0	individuals	0	cocoon	0	individuals	0	cocoon	0	individuals	0	Enrico_Lunghi, Manuela_Mulargia
Italy	Sardinia	Nuoro	M_Albo_Cave1	16/10/2015	Autumn	40.49	9.59	267	0.97	0.46	NA	NA	4	33	3.89	3.7	0.885	NA	NA	NA	NA	individuals	0	individuals	0	cocoon	0	individuals	0	cocoon	0	individuals	0	cocoon	0	individuals	0	Enrico_Lunghi, Manuela_Mulargia
Italy	Sardinia	Nuoro	M_Albo_Cave1	16/10/2015	Autumn	40.49	9.59	267	0.97	0.46	NA	NA	4	36	2.34	1	0.91	NA	NA	NA	NA	individuals	0	individuals	0	cocoon	0	individuals	0	cocoon	0	individuals	0	cocoon	0	individuals	0	Enrico_Lunghi, Manuela_Mulargia
Italy	Sardinia	Nuoro	M_Albo_Cave1	16/10/2015	Autumn	40.49	9.59	267	0.97	0.46	NA	NA	4	39	1.57	0.75	0.745	NA	NA	NA	NA	individuals	0	individuals	0	cocoon	0	individuals	0	cocoon	0	individuals	0	cocoon	0	individuals	0	Enrico_Lunghi, Manuela_Mulargia
Italy	Sardinia	Nuoro	M_Albo_Cave1	16/10/2015	Autumn	40.49	9.59	267	0.97	0.46	NA	NA	5	57	2.24	1.26	0.87	NA	NA	NA	NA	individuals	0	individuals	0	cocoon	0	individuals	0	cocoon	0	individuals	0	cocoon	0	individuals	0	Enrico_Lunghi, Manuela_Mulargia
Italy	Sardinia	Nuoro	M_Albo_Cave1	16/10/2015	Autumn	40.49	9.59	267	0.97	0.46	NA	NA	5	60	9.32	3.16	0.84	NA	NA	NA	NA	individuals	0	individuals	0	cocoon	0	individuals	0	cocoon	0	individuals	0	cocoon	0	individuals	0	Enrico_Lunghi, Manuela_Mulargia
Italy	Sardinia	Nuoro	M_Albo_Cave1	16/10/2015	Autumn	40.49	9.59	267	0.97	0.46	NA	NA	6	60	5.16	1.8	0.885	NA	NA	NA	NA	individuals	0	individuals	0	cocoon	0	individuals	0	cocoon	0	individuals	0	cocoon	0	individuals	0	Enrico_Lunghi, Manuela_Mulargia
Italy	Sardinia	Nuoro	M_Albo_Cave1	16/10/2015	Autumn	40.49	9.59	267	0.97	0.46	NA	NA	7	66	0.93	0.63	0.965	NA	NA	NA	NA	individuals	0	individuals	0	cocoon	0	individuals	0	cocoon	0	individuals	0	cocoon	0	individuals	1	Enrico_Lunghi, Manuela_Mulargia
Italy	Sardinia	Nuoro	M_Albo_Cave1	16/10/2015	Autumn	40.49	9.59	267	0.97	0.46	NA	NA	7	69	0.75	0.62	0.75	NA	NA	NA	NA	individuals	0	individuals	0	cocoon	0	individuals	0	cocoon	0	individuals	0	cocoon	0	individuals	1	Enrico_Lunghi, Manuela_Mulargia
Italy	Sardinia	Nuoro	M_Albo_Cave1	16/10/2015	Autumn	40.49	9.59	267	0.97	0.46	NA	NA	8	63	2.34	1.81	0.86	NA	NA	NA	NA	individuals	0	individuals	0	cocoon	0	individuals	0	cocoon	0	individuals	0	cocoon	0	individuals	0	Enrico_Lunghi, Manuela_Mulargia
Italy	Sardinia	Nuoro	M_Albo_Cave1	16/10/2015	Autumn	40.49	9.59	267	0.97	0.46	NA	NA	8	66	2.61	1.22	0.785	NA	NA	NA	NA	individuals	0	individuals	0	cocoon	1	individuals	0	cocoon	0	individuals	0	cocoon	0	individuals	0	Enrico_Lunghi, Manuela_Mulargia
Italy	Sardinia	Nuoro	M_Albo_Cave1	16/10/2015	Autumn	40.49	9.59	267	0.97	0.46	NA	NA	8	69	1.83	1.9	0.82	NA	NA	NA	NA	individuals	0	individuals	0	cocoon	0	individuals	0	cocoon	0	individuals	0	cocoon	0	individuals	0	Enrico_Lunghi, Manuela_Mulargia
Italy	Sardinia	Nuoro	M_Albo_Cave1	06/04/2016	Spring	40.49	9.59	267	0.97	0.46	15.9	80.4	1	3	1.88	2	0.8	13.8	85.25	0.5	0.1	individuals	0	individuals	0	cocoon	0	individuals	1	cocoon	0	individuals	2	cocoon	0	individuals	0	Enrico_Lunghi, Gentile_Francesco_Ficetola, Raoul_Manenti
Italy	Sardinia	Nuoro	M_Albo_Cave1	06/04/2016	Spring	40.49	9.59	267	0.97	0.46	15.9	80.4	1	6	0.77	1.55	0.82	13.9	86.4	0.1	0	individuals	0	individuals	0	cocoon	0	individuals	2	cocoon	0	individuals	2	cocoon	0	individuals	0	Enrico_Lunghi, Gentile_Francesco_Ficetola, Raoul_Manenti
Italy	Sardinia	Nuoro	M_Albo_Cave1	06/04/2016	Spring	40.49	9.59	267	0.97	0.46	15.9	80.4	1	9	2.5	0.67	0.9	12.3	87	0	0	individuals	0	individuals	2	cocoon	0	individuals	1	cocoon	0	individuals	2	cocoon	2	individuals	0	Enrico_Lunghi, Gentile_Francesco_Ficetola, Raoul_Manenti
Italy	Sardinia	Nuoro	M_Albo_Cave1	06/04/2016	Spring	40.49	9.59	267	0.97	0.46	15.9	80.4	1	12	1.68	2.11	0.845	14.7	77.4	0	0	individuals	0	individuals	0	cocoon	0	individuals	0	cocoon	0	individuals	0	cocoon	0	individuals	0	Enrico_Lunghi, Gentile_Francesco_Ficetola, Raoul_Manenti
Italy	Sardinia	Nuoro	M_Albo_Cave1	06/04/2016	Spring	40.49	9.59	267	0.97	0.46	15.9	80.4	1	15	4.74	1.76	0.8	13.3	86.75	0	0	individuals	0	individuals	0	cocoon	0	individuals	0	cocoon	0	individuals	0	cocoon	0	individuals	0	Enrico_Lunghi, Gentile_Francesco_Ficetola, Raoul_Manenti
Italy	Sardinia	Nuoro	M_Albo_Cave1	06/04/2016	Spring	40.49	9.59	267	0.97	0.46	15.9	80.4	1	18	7.81	2.49	0.905	13.05	88.7	0	0	individuals	0	individuals	0	cocoon	0	individuals	0	cocoon	0	individuals	1	cocoon	0	individuals	0	Enrico_Lunghi, Gentile_Francesco_Ficetola, Raoul_Manenti
Italy	Sardinia	Nuoro	M_Albo_Cave1	06/04/2016	Spring	40.49	9.59	267	0.97	0.46	15.9	80.4	1	21	9.01	2.41	0.945	12.9	89.65	0	0	individuals	0	individuals	0	cocoon	0	individuals	0	cocoon	0	individuals	0	cocoon	0	individuals	0	Enrico_Lunghi, Gentile_Francesco_Ficetola, Raoul_Manenti
Italy	Sardinia	Nuoro	M_Albo_Cave1	06/04/2016	Spring	40.49	9.59	267	0.97	0.46	15.9	80.4	1	24	6.29	3.68	0.925	12.6	90.4	0	0	individuals	0	individuals	2	cocoon	0	individuals	0	cocoon	0	individuals	0	cocoon	0	individuals	0	Enrico_Lunghi, Gentile_Francesco_Ficetola, Raoul_Manenti
Italy	Sardinia	Nuoro	M_Albo_Cave1	06/04/2016	Spring	40.49	9.59	267	0.97	0.46	15.9	80.4	1	27	5.71	3.06	0.905	12.8	91.8	0	0	individuals	0	individuals	0	cocoon	0	individuals	0	cocoon	0	individuals	0	cocoon	0	individuals	0	Enrico_Lunghi, Gentile_Francesco_Ficetola, Raoul_Manenti
Italy	Sardinia	Nuoro	M_Albo_Cave1	06/04/2016	Spring	40.49	9.59	267	0.97	0.46	15.9	80.4	1	30	6.42	2.59	0.92	12.55	91.4	0	0	individuals	0	individuals	0	cocoon	0	individuals	0	cocoon	0	individuals	0	cocoon	0	individuals	0	Enrico_Lunghi, Gentile_Francesco_Ficetola, Raoul_Manenti
Italy	Sardinia	Nuoro	M_Albo_Cave1	06/04/2016	Spring	40.49	9.59	267	0.97	0.46	15.9	80.4	1	33	9.18	2.69	0.945	12.6	91.4	0	0	individuals	0	individuals	1	cocoon	0	individuals	0	cocoon	0	individuals	0	cocoon	0	individuals	0	Enrico_Lunghi, Gentile_Francesco_Ficetola, Raoul_Manenti
Italy	Sardinia	Nuoro	M_Albo_Cave1	06/04/2016	Spring	40.49	9.59	267	0.97	0.46	15.9	80.4	1	36	3.84	5.86	0.925	12.55	91.65	0	0	individuals	0	individuals	0	cocoon	0	individuals	0	cocoon	0	individuals	0	cocoon	0	individuals	0	Enrico_Lunghi, Gentile_Francesco_Ficetola, Raoul_Manenti
Italy	Sardinia	Nuoro	M_Albo_Cave1	06/04/2016	Spring	40.49	9.59	267	0.97	0.46	15.9	80.4	1	39	3.76	1.97	0.95	12.6	91.6	0	0	individuals	0	individuals	0	cocoon	0	individuals	0	cocoon	0	individuals	0	cocoon	0	individuals	0	Enrico_Lunghi, Gentile_Francesco_Ficetola, Raoul_Manenti
Italy	Sardinia	Nuoro	M_Albo_Cave1	06/04/2016	Spring	40.49	9.59	267	0.97	0.46	15.9	80.4	1	42	1.7	0.65	0.94	12.65	91.8	0	0	individuals	0	individuals	0	cocoon	0	individuals	0	cocoon	0	individuals	0	cocoon	0	individuals	0	Enrico_Lunghi, Gentile_Francesco_Ficetola, Raoul_Manenti
Italy	Sardinia	Nuoro	M_Albo_Cave1	06/04/2016	Spring	40.49	9.59	267	0.97	0.46	15.9	80.4	1	45	1.03	0.29	0.955	12.7	91.7	0	0	individuals	0	individuals	0	cocoon	0	individuals	0	cocoon	0	individuals	0	cocoon	0	individuals	0	Enrico_Lunghi, Gentile_Francesco_Ficetola, Raoul_Manenti
Italy	Sardinia	Nuoro	M_Albo_Cave1	06/04/2016	Spring	40.49	9.59	267	0.97	0.46	15.9	80.4	2	27	1.74	0.68	0.875	12.95	91.8	0	0	individuals	0	individuals	0	cocoon	0	individuals	1	cocoon	0	individuals	0	cocoon	0	individuals	0	Enrico_Lunghi, Gentile_Francesco_Ficetola, Raoul_Manenti
Italy	Sardinia	Nuoro	M_Albo_Cave1	06/04/2016	Spring	40.49	9.59	267	0.97	0.46	15.9	80.4	2	30	1.95	1.46	0.785	13.2	92.45	0	0	individuals	0	individuals	0	cocoon	0	individuals	0	cocoon	0	individuals	0	cocoon	0	individuals	0	Enrico_Lunghi, Gentile_Francesco_Ficetola, Raoul_Manenti
Italy	Sardinia	Nuoro	M_Albo_Cave1	06/04/2016	Spring	40.49	9.59	267	0.97	0.46	15.9	80.4	2	33	2.08	1.11	0.825	13.3	92.5	0	0	individuals	0	individuals	0	cocoon	0	individuals	0	cocoon	0	individuals	0	cocoon	0	individuals	0	Enrico_Lunghi, Gentile_Francesco_Ficetola, Raoul_Manenti
Italy	Sardinia	Nuoro	M_Albo_Cave1	06/04/2016	Spring	40.49	9.59	267	0.97	0.46	15.9	80.4	2	36	2.7	1.38	0.74	13.55	92.85	0	0	individuals	0	individuals	0	cocoon	0	individuals	0	cocoon	0	individuals	0	cocoon	0	individuals	0	Enrico_Lunghi, Gentile_Francesco_Ficetola, Raoul_Manenti
Italy	Sardinia	Nuoro	M_Albo_Cave1	06/04/2016	Spring	40.49	9.59	267	0.97	0.46	15.9	80.4	2	39	2.67	1.23	0.85	13.85	93.15	0	0	individuals	0	individuals	0	cocoon	0	individuals	0	cocoon	0	individuals	0	cocoon	0	individuals	0	Enrico_Lunghi, Gentile_Francesco_Ficetola, Raoul_Manenti
Italy	Sardinia	Nuoro	M_Albo_Cave1	06/04/2016	Spring	40.49	9.59	267	0.97	0.46	15.9	80.4	2	42	1.67	1.37	0.825	13.95	93.35	0	0	individuals	0	individuals	0	cocoon	0	individuals	0	cocoon	0	individuals	1	cocoon	0	individuals	0	Enrico_Lunghi, Gentile_Francesco_Ficetola, Raoul_Manenti
Italy	Sardinia	Nuoro	M_Albo_Cave1	06/04/2016	Spring	40.49	9.59	267	0.97	0.46	15.9	80.4	2	45	0.73	1.68	0.73	14	93.6	0	0	individuals	0	individuals	0	cocoon	0	individuals	1	cocoon	0	individuals	0	cocoon	0	individuals	0	Enrico_Lunghi, Gentile_Francesco_Ficetola, Raoul_Manenti
Italy	Sardinia	Nuoro	M_Albo_Cave1	06/04/2016	Spring	40.49	9.59	267	0.97	0.46	15.9	80.4	3	30	5.87	2.43	0.88	12.45	91.65	0	0	individuals	0	individuals	0	cocoon	0	individuals	0	cocoon	0	individuals	0	cocoon	0	individuals	0	Enrico_Lunghi, Gentile_Francesco_Ficetola, Raoul_Manenti
Italy	Sardinia	Nuoro	M_Albo_Cave1	06/04/2016	Spring	40.49	9.59	267	0.97	0.46	15.9	80.4	3	33	4.53	5.03	0.805	12.5	91.7	0	0	individuals	0	individuals	0	cocoon	0	individuals	1	cocoon	0	individuals	0	cocoon	0	individuals	0	Enrico_Lunghi, Gentile_Francesco_Ficetola, Raoul_Manenti
Italy	Sardinia	Nuoro	M_Albo_Cave1	06/04/2016	Spring	40.49	9.59	267	0.97	0.46	15.9	80.4	3	36	3.31	3.9	0.9	12.8	91.7	0	0	individuals	0	individuals	0	cocoon	0	individuals	0	cocoon	0	individuals	0	cocoon	0	individuals	0	Enrico_Lunghi, Gentile_Francesco_Ficetola, Raoul_Manenti
Italy	Sardinia	Nuoro	M_Albo_Cave1	06/04/2016	Spring	40.49	9.59	267	0.97	0.46	15.9	80.4	3	39	2.7	2.96	0.895	12.75	91.75	0	0	individuals	0	individuals	1	cocoon	0	individuals	0	cocoon	0	individuals	0	cocoon	0	individuals	0	Enrico_Lunghi, Gentile_Francesco_Ficetola, Raoul_Manenti
Italy	Sardinia	Nuoro	M_Albo_Cave1	06/04/2016	Spring	40.49	9.59	267	0.97	0.46	15.9	80.4	3	42	2.15	1.49	0.9	12.9	92.05	0	0	individuals	0	individuals	0	cocoon	0	individuals	0	cocoon	0	individuals	0	cocoon	0	individuals	0	Enrico_Lunghi, Gentile_Francesco_Ficetola, Raoul_Manenti
Italy	Sardinia	Nuoro	M_Albo_Cave1	06/04/2016	Spring	40.49	9.59	267	0.97	0.46	15.9	80.4	3	45	4.2	2.33	0.89	12.9	92.25	0	0	individuals	0	individuals	0	cocoon	0	individuals	0	cocoon	0	individuals	0	cocoon	0	individuals	0	Enrico_Lunghi, Gentile_Francesco_Ficetola, Raoul_Manenti
Italy	Sardinia	Nuoro	M_Albo_Cave1	06/04/2016	Spring	40.49	9.59	267	0.97	0.46	15.9	80.4	3	48	2.25	0.97	0.89	13	92.3	0	0	individuals	0	individuals	0	cocoon	0	individuals	0	cocoon	0	individuals	0	cocoon	0	individuals	0	Enrico_Lunghi, Gentile_Francesco_Ficetola, Raoul_Manenti
Italy	Sardinia	Nuoro	M_Albo_Cave1	06/04/2016	Spring	40.49	9.59	267	0.97	0.46	15.9	80.4	3	51	1.59	1.55	0.905	12.95	92.5	0	0	individuals	0	individuals	0	cocoon	0	individuals	0	cocoon	0	individuals	0	cocoon	0	individuals	0	Enrico_Lunghi, Gentile_Francesco_Ficetola, Raoul_Manenti
Italy	Sardinia	Nuoro	M_Albo_Cave1	06/04/2016	Spring	40.49	9.59	267	0.97	0.46	15.9	80.4	3	54	5.38	2.98	0.905	13.05	92.8	0	0	individuals	0	individuals	0	cocoon	0	individuals	0	cocoon	0	individuals	0	cocoon	0	individuals	1	Enrico_Lunghi, Gentile_Francesco_Ficetola, Raoul_Manenti
Italy	Sardinia	Nuoro	M_Albo_Cave1	06/04/2016	Spring	40.49	9.59	267	0.97	0.46	15.9	80.4	3	57	2.47	2.29	0.78	13.1	92.75	0	0	individuals	0	individuals	1	cocoon	0	individuals	0	cocoon	0	individuals	0	cocoon	0	individuals	0	Enrico_Lunghi, Gentile_Francesco_Ficetola, Raoul_Manenti
Italy	Sardinia	Nuoro	M_Albo_Cave1	06/04/2016	Spring	40.49	9.59	267	0.97	0.46	15.9	80.4	3	60	2.17	1.67	0.9	13.2	92.75	0	0	individuals	0	individuals	0	cocoon	0	individuals	0	cocoon	0	individuals	0	cocoon	0	individuals	0	Enrico_Lunghi, Gentile_Francesco_Ficetola, Raoul_Manenti
Italy	Sardinia	Nuoro	M_Albo_Cave1	06/04/2016	Spring	40.49	9.59	267	0.97	0.46	15.9	80.4	3	63	1.58	1.73	0.705	13.45	93.15	0	0	individuals	0	individuals	0	cocoon	0	individuals	1	cocoon	0	individuals	0	cocoon	0	individuals	0	Enrico_Lunghi, Gentile_Francesco_Ficetola, Raoul_Manenti
Italy	Sardinia	Nuoro	M_Albo_Cave1	06/04/2016	Spring	40.49	9.59	267	0.97	0.46	15.9	80.4	3	66	0.58	1.42	0.58	13.8	93.6	0	0	individuals	0	individuals	0	cocoon	0	individuals	0	cocoon	0	individuals	0	cocoon	0	individuals	0	Enrico_Lunghi, Gentile_Francesco_Ficetola, Raoul_Manenti
Italy	Sardinia	Nuoro	M_Albo_Cave1	06/04/2016	Spring	40.49	9.59	267	0.97	0.46	15.9	80.4	3	69	1.28	3.89	0.805	14.05	94	0	0	individuals	0	individuals	0	cocoon	0	individuals	0	cocoon	0	individuals	0	cocoon	0	individuals	0	Enrico_Lunghi, Gentile_Francesco_Ficetola, Raoul_Manenti
Italy	Sardinia	Nuoro	M_Albo_Cave1	06/04/2016	Spring	40.49	9.59	267	0.97	0.46	15.9	80.4	3	72	1.22	0.69	0.9	14.15	94.1	0	0	individuals	0	individuals	1	cocoon	0	individuals	0	cocoon	0	individuals	0	cocoon	0	individuals	1	Enrico_Lunghi, Gentile_Francesco_Ficetola, Raoul_Manenti
Italy	Sardinia	Nuoro	M_Albo_Cave1	06/04/2016	Spring	40.49	9.59	267	0.97	0.46	15.9	80.4	3	75	2.41	0.94	0.895	14.5	94.05	0	0	individuals	0	individuals	1	cocoon	0	individuals	0	cocoon	0	individuals	0	cocoon	0	individuals	0	Enrico_Lunghi, Gentile_Francesco_Ficetola, Raoul_Manenti
Italy	Sardinia	Nuoro	M_Albo_Cave1	06/04/2016	Spring	40.49	9.59	267	0.97	0.46	15.9	80.4	4	33	3.89	3.7	0.885	12.85	91.8	0	0	individuals	0	individuals	0	cocoon	0	individuals	0	cocoon	0	individuals	0	cocoon	0	individuals	0	Enrico_Lunghi, Gentile_Francesco_Ficetola, Raoul_Manenti
Italy	Sardinia	Nuoro	M_Albo_Cave1	06/04/2016	Spring	40.49	9.59	267	0.97	0.46	15.9	80.4	4	36	2.34	1	0.91	12.8	93	0	0	individuals	0	individuals	0	cocoon	0	individuals	0	cocoon	0	individuals	0	cocoon	0	individuals	0	Enrico_Lunghi, Gentile_Francesco_Ficetola, Raoul_Manenti
Italy	Sardinia	Nuoro	M_Albo_Cave1	06/04/2016	Spring	40.49	9.59	267	0.97	0.46	15.9	80.4	4	39	1.57	0.75	0.745	13.1	91.8	0	0	individuals	0	individuals	0	cocoon	0	individuals	0	cocoon	0	individuals	0	cocoon	0	individuals	0	Enrico_Lunghi, Gentile_Francesco_Ficetola, Raoul_Manenti
Italy	Sardinia	Nuoro	M_Albo_Cave1	06/04/2016	Spring	40.49	9.59	267	0.97	0.46	15.9	80.4	5	57	2.24	1.26	0.87	13.5	92.7	0	0	individuals	0	individuals	1	cocoon	0	individuals	0	cocoon	0	individuals	0	cocoon	0	individuals	0	Enrico_Lunghi, Gentile_Francesco_Ficetola, Raoul_Manenti
Italy	Sardinia	Nuoro	M_Albo_Cave1	06/04/2016	Spring	40.49	9.59	267	0.97	0.46	15.9	80.4	5	60	9.32	3.16	0.84	13.45	92.75	0	0	individuals	0	individuals	0	cocoon	0	individuals	0	cocoon	0	individuals	0	cocoon	0	individuals	0	Enrico_Lunghi, Gentile_Francesco_Ficetola, Raoul_Manenti
Italy	Sardinia	Nuoro	M_Albo_Cave1	06/04/2016	Spring	40.49	9.59	267	0.97	0.46	15.9	80.4	6	60	5.16	1.8	0.885	13.45	93.15	0	0	individuals	0	individuals	0	cocoon	0	individuals	0	cocoon	0	individuals	0	cocoon	0	individuals	0	Enrico_Lunghi, Gentile_Francesco_Ficetola, Raoul_Manenti
Italy	Sardinia	Nuoro	M_Albo_Cave1	06/04/2016	Spring	40.49	9.59	267	0.97	0.46	15.9	80.4	7	66	0.93	0.63	0.965	14.2	94	0	0	individuals	0	individuals	0	cocoon	0	individuals	0	cocoon	0	individuals	0	cocoon	0	individuals	0	Enrico_Lunghi, Gentile_Francesco_Ficetola, Raoul_Manenti
Italy	Sardinia	Nuoro	M_Albo_Cave1	06/04/2016	Spring	40.49	9.59	267	0.97	0.46	15.9	80.4	7	69	0.75	0.62	0.75	14	93.9	0	0	individuals	0	individuals	0	cocoon	0	individuals	0	cocoon	0	individuals	0	cocoon	0	individuals	0	Enrico_Lunghi, Gentile_Francesco_Ficetola, Raoul_Manenti
Italy	Sardinia	Nuoro	M_Albo_Cave1	06/04/2016	Spring	40.49	9.59	267	0.97	0.46	15.9	80.4	8	63	2.34	1.81	0.86	13.75	93.75	0	0	individuals	0	individuals	0	cocoon	0	individuals	2	cocoon	0	individuals	0	cocoon	0	individuals	0	Enrico_Lunghi, Gentile_Francesco_Ficetola, Raoul_Manenti
Italy	Sardinia	Nuoro	M_Albo_Cave1	06/04/2016	Spring	40.49	9.59	267	0.97	0.46	15.9	80.4	8	66	2.61	1.22	0.785	13.75	93.9	0	0	individuals	0	individuals	0	cocoon	0	individuals	1	cocoon	0	individuals	0	cocoon	0	individuals	1	Enrico_Lunghi, Gentile_Francesco_Ficetola, Raoul_Manenti
Italy	Sardinia	Nuoro	M_Albo_Cave1	06/04/2016	Spring	40.49	9.59	267	0.97	0.46	15.9	80.4	8	69	1.83	1.9	0.82	13.75	93.95	0	0	individuals	0	individuals	4	cocoon	0	individuals	0	cocoon	0	individuals	0	cocoon	0	individuals	0	Enrico_Lunghi, Gentile_Francesco_Ficetola, Raoul_Manenti
Italy	Sardinia	Nuoro	M_Albo_Cave1	12/04/2016	Spring	40.49	9.59	267	0.97	0.46	NA	NA	1	3	1.88	2	0.8	NA	NA	NA	NA	individuals	0	individuals	0	cocoon	0	individuals	1	cocoon	0	individuals	4	cocoon	0	individuals	1	Enrico_Lunghi, Gentile_Francesco_Ficetola, Raoul_Manenti
Italy	Sardinia	Nuoro	M_Albo_Cave1	12/04/2016	Spring	40.49	9.59	267	0.97	0.46	NA	NA	1	6	0.77	1.55	0.82	NA	NA	NA	NA	individuals	0	individuals	0	cocoon	0	individuals	1	cocoon	0	individuals	5	cocoon	0	individuals	0	Enrico_Lunghi, Gentile_Francesco_Ficetola, Raoul_Manenti
Italy	Sardinia	Nuoro	M_Albo_Cave1	12/04/2016	Spring	40.49	9.59	267	0.97	0.46	NA	NA	1	9	2.5	0.67	0.9	NA	NA	NA	NA	individuals	0	individuals	1	cocoon	0	individuals	0	cocoon	0	individuals	2	cocoon	0	individuals	0	Enrico_Lunghi, Gentile_Francesco_Ficetola, Raoul_Manenti
Italy	Sardinia	Nuoro	M_Albo_Cave1	12/04/2016	Spring	40.49	9.59	267	0.97	0.46	NA	NA	1	12	1.68	2.11	0.845	NA	NA	NA	NA	individuals	0	individuals	0	cocoon	0	individuals	1	cocoon	0	individuals	0	cocoon	0	individuals	0	Enrico_Lunghi, Gentile_Francesco_Ficetola, Raoul_Manenti
Italy	Sardinia	Nuoro	M_Albo_Cave1	12/04/2016	Spring	40.49	9.59	267	0.97	0.46	NA	NA	1	15	4.74	1.76	0.8	NA	NA	NA	NA	individuals	0	individuals	1	cocoon	0	individuals	0	cocoon	0	individuals	0	cocoon	0	individuals	0	Enrico_Lunghi, Gentile_Francesco_Ficetola, Raoul_Manenti
Italy	Sardinia	Nuoro	M_Albo_Cave1	12/04/2016	Spring	40.49	9.59	267	0.97	0.46	NA	NA	1	18	7.81	2.49	0.905	NA	NA	NA	NA	individuals	0	individuals	0	cocoon	0	individuals	0	cocoon	0	individuals	0	cocoon	0	individuals	0	Enrico_Lunghi, Gentile_Francesco_Ficetola, Raoul_Manenti
Italy	Sardinia	Nuoro	M_Albo_Cave1	12/04/2016	Spring	40.49	9.59	267	0.97	0.46	NA	NA	1	21	9.01	2.41	0.945	NA	NA	NA	NA	individuals	0	individuals	0	cocoon	0	individuals	0	cocoon	0	individuals	0	cocoon	0	individuals	0	Enrico_Lunghi, Gentile_Francesco_Ficetola, Raoul_Manenti
Italy	Sardinia	Nuoro	M_Albo_Cave1	12/04/2016	Spring	40.49	9.59	267	0.97	0.46	NA	NA	1	24	6.29	3.68	0.925	NA	NA	NA	NA	individuals	0	individuals	0	cocoon	0	individuals	0	cocoon	0	individuals	0	cocoon	0	individuals	0	Enrico_Lunghi, Gentile_Francesco_Ficetola, Raoul_Manenti
Italy	Sardinia	Nuoro	M_Albo_Cave1	12/04/2016	Spring	40.49	9.59	267	0.97	0.46	NA	NA	1	30	6.42	2.59	0.92	NA	NA	NA	NA	individuals	0	individuals	0	cocoon	0	individuals	0	cocoon	0	individuals	1	cocoon	0	individuals	0	Enrico_Lunghi, Gentile_Francesco_Ficetola, Raoul_Manenti
Italy	Sardinia	Nuoro	M_Albo_Cave1	12/04/2016	Spring	40.49	9.59	267	0.97	0.46	NA	NA	1	30	5.71	3.06	0.905	NA	NA	NA	NA	individuals	0	individuals	1	cocoon	0	individuals	0	cocoon	0	individuals	0	cocoon	0	individuals	0	Enrico_Lunghi, Gentile_Francesco_Ficetola, Raoul_Manenti
Italy	Sardinia	Nuoro	M_Albo_Cave1	12/04/2016	Spring	40.49	9.59	267	0.97	0.46	NA	NA	1	33	9.18	2.69	0.945	NA	NA	NA	NA	individuals	0	individuals	0	cocoon	0	individuals	0	cocoon	0	individuals	0	cocoon	0	individuals	0	Enrico_Lunghi, Gentile_Francesco_Ficetola, Raoul_Manenti
Italy	Sardinia	Nuoro	M_Albo_Cave1	12/04/2016	Spring	40.49	9.59	267	0.97	0.46	NA	NA	1	36	3.84	5.86	0.925	NA	NA	NA	NA	individuals	0	individuals	0	cocoon	0	individuals	0	cocoon	0	individuals	0	cocoon	0	individuals	0	Enrico_Lunghi, Gentile_Francesco_Ficetola, Raoul_Manenti
Italy	Sardinia	Nuoro	M_Albo_Cave1	12/04/2016	Spring	40.49	9.59	267	0.97	0.46	NA	NA	1	39	3.76	1.97	0.95	NA	NA	NA	NA	individuals	0	individuals	0	cocoon	0	individuals	0	cocoon	0	individuals	0	cocoon	0	individuals	0	Enrico_Lunghi, Gentile_Francesco_Ficetola, Raoul_Manenti
Italy	Sardinia	Nuoro	M_Albo_Cave1	12/04/2016	Spring	40.49	9.59	267	0.97	0.46	NA	NA	1	42	1.7	0.65	0.94	NA	NA	NA	NA	individuals	0	individuals	0	cocoon	0	individuals	0	cocoon	0	individuals	0	cocoon	0	individuals	0	Enrico_Lunghi, Gentile_Francesco_Ficetola, Raoul_Manenti
Italy	Sardinia	Nuoro	M_Albo_Cave1	12/04/2016	Spring	40.49	9.59	267	0.97	0.46	NA	NA	1	45	1.03	0.29	0.955	NA	NA	NA	NA	individuals	0	individuals	0	cocoon	0	individuals	0	cocoon	0	individuals	0	cocoon	0	individuals	0	Enrico_Lunghi, Gentile_Francesco_Ficetola, Raoul_Manenti
Italy	Sardinia	Nuoro	M_Albo_Cave1	12/04/2016	Spring	40.49	9.59	267	0.97	0.46	NA	NA	2	27	1.74	0.68	0.875	NA	NA	NA	NA	individuals	0	individuals	0	cocoon	0	individuals	0	cocoon	0	individuals	0	cocoon	0	individuals	0	Enrico_Lunghi, Gentile_Francesco_Ficetola, Raoul_Manenti
Italy	Sardinia	Nuoro	M_Albo_Cave1	12/04/2016	Spring	40.49	9.59	267	0.97	0.46	NA	NA	2	30	1.95	1.46	0.785	NA	NA	NA	NA	individuals	0	individuals	0	cocoon	0	individuals	0	cocoon	0	individuals	0	cocoon	0	individuals	0	Enrico_Lunghi, Gentile_Francesco_Ficetola, Raoul_Manenti
Italy	Sardinia	Nuoro	M_Albo_Cave1	12/04/2016	Spring	40.49	9.59	267	0.97	0.46	NA	NA	2	33	2.08	1.11	0.825	NA	NA	NA	NA	individuals	0	individuals	0	cocoon	0	individuals	0	cocoon	0	individuals	0	cocoon	0	individuals	0	Enrico_Lunghi, Gentile_Francesco_Ficetola, Raoul_Manenti
Italy	Sardinia	Nuoro	M_Albo_Cave1	12/04/2016	Spring	40.49	9.59	267	0.97	0.46	NA	NA	2	36	2.7	1.38	0.74	NA	NA	NA	NA	individuals	0	individuals	0	cocoon	0	individuals	0	cocoon	0	individuals	0	cocoon	0	individuals	0	Enrico_Lunghi, Gentile_Francesco_Ficetola, Raoul_Manenti
Italy	Sardinia	Nuoro	M_Albo_Cave1	12/04/2016	Spring	40.49	9.59	267	0.97	0.46	NA	NA	2	39	2.67	1.23	0.85	NA	NA	NA	NA	individuals	0	individuals	0	cocoon	0	individuals	1	cocoon	0	individuals	0	cocoon	0	individuals	0	Enrico_Lunghi, Gentile_Francesco_Ficetola, Raoul_Manenti
Italy	Sardinia	Nuoro	M_Albo_Cave1	12/04/2016	Spring	40.49	9.59	267	0.97	0.46	NA	NA	2	42	1.67	1.37	0.825	NA	NA	NA	NA	individuals	0	individuals	0	cocoon	0	individuals	0	cocoon	0	individuals	0	cocoon	0	individuals	0	Enrico_Lunghi, Gentile_Francesco_Ficetola, Raoul_Manenti
Italy	Sardinia	Nuoro	M_Albo_Cave1	12/04/2016	Spring	40.49	9.59	267	0.97	0.46	NA	NA	2	45	0.73	1.68	0.73	NA	NA	NA	NA	individuals	1	individuals	0	cocoon	0	individuals	0	cocoon	0	individuals	0	cocoon	0	individuals	0	Enrico_Lunghi, Gentile_Francesco_Ficetola, Raoul_Manenti
Italy	Sardinia	Nuoro	M_Albo_Cave1	12/04/2016	Spring	40.49	9.59	267	0.97	0.46	NA	NA	3	30	5.87	2.43	0.88	NA	NA	NA	NA	individuals	0	individuals	0	cocoon	0	individuals	0	cocoon	0	individuals	0	cocoon	0	individuals	0	Enrico_Lunghi, Gentile_Francesco_Ficetola, Raoul_Manenti
Italy	Sardinia	Nuoro	M_Albo_Cave1	12/04/2016	Spring	40.49	9.59	267	0.97	0.46	NA	NA	3	33	4.53	5.03	0.805	NA	NA	NA	NA	individuals	0	individuals	0	cocoon	0	individuals	0	cocoon	0	individuals	0	cocoon	0	individuals	0	Enrico_Lunghi, Gentile_Francesco_Ficetola, Raoul_Manenti
Italy	Sardinia	Nuoro	M_Albo_Cave1	12/04/2016	Spring	40.49	9.59	267	0.97	0.46	NA	NA	3	36	3.31	3.9	0.9	NA	NA	NA	NA	individuals	0	individuals	0	cocoon	0	individuals	1	cocoon	0	individuals	0	cocoon	0	individuals	0	Enrico_Lunghi, Gentile_Francesco_Ficetola, Raoul_Manenti
Italy	Sardinia	Nuoro	M_Albo_Cave1	12/04/2016	Spring	40.49	9.59	267	0.97	0.46	NA	NA	3	39	2.7	2.96	0.895	NA	NA	NA	NA	individuals	0	individuals	0	cocoon	0	individuals	0	cocoon	0	individuals	0	cocoon	0	individuals	0	Enrico_Lunghi, Gentile_Francesco_Ficetola, Raoul_Manenti
Italy	Sardinia	Nuoro	M_Albo_Cave1	12/04/2016	Spring	40.49	9.59	267	0.97	0.46	NA	NA	3	42	2.15	1.49	0.9	NA	NA	NA	NA	individuals	0	individuals	0	cocoon	0	individuals	1	cocoon	0	individuals	0	cocoon	0	individuals	0	Enrico_Lunghi, Gentile_Francesco_Ficetola, Raoul_Manenti
Italy	Sardinia	Nuoro	M_Albo_Cave1	12/04/2016	Spring	40.49	9.59	267	0.97	0.46	NA	NA	3	45	4.2	2.33	0.89	NA	NA	NA	NA	individuals	0	individuals	0	cocoon	0	individuals	2	cocoon	0	individuals	0	cocoon	0	individuals	0	Enrico_Lunghi, Gentile_Francesco_Ficetola, Raoul_Manenti
Italy	Sardinia	Nuoro	M_Albo_Cave1	12/04/2016	Spring	40.49	9.59	267	0.97	0.46	NA	NA	3	48	2.25	0.97	0.89	NA	NA	NA	NA	individuals	0	individuals	0	cocoon	0	individuals	0	cocoon	0	individuals	0	cocoon	0	individuals	0	Enrico_Lunghi, Gentile_Francesco_Ficetola, Raoul_Manenti
Italy	Sardinia	Nuoro	M_Albo_Cave1	12/04/2016	Spring	40.49	9.59	267	0.97	0.46	NA	NA	3	51	1.59	1.55	0.905	NA	NA	NA	NA	individuals	0	individuals	0	cocoon	0	individuals	0	cocoon	0	individuals	0	cocoon	0	individuals	0	Enrico_Lunghi, Gentile_Francesco_Ficetola, Raoul_Manenti
Italy	Sardinia	Nuoro	M_Albo_Cave1	12/04/2016	Spring	40.49	9.59	267	0.97	0.46	NA	NA	3	54	5.38	2.98	0.905	NA	NA	NA	NA	individuals	0	individuals	0	cocoon	0	individuals	0	cocoon	0	individuals	0	cocoon	0	individuals	0	Enrico_Lunghi, Gentile_Francesco_Ficetola, Raoul_Manenti
Italy	Sardinia	Nuoro	M_Albo_Cave1	12/04/2016	Spring	40.49	9.59	267	0.97	0.46	NA	NA	3	57	2.47	2.29	0.78	NA	NA	NA	NA	individuals	0	individuals	0	cocoon	0	individuals	0	cocoon	0	individuals	0	cocoon	0	individuals	0	Enrico_Lunghi, Gentile_Francesco_Ficetola, Raoul_Manenti
Italy	Sardinia	Nuoro	M_Albo_Cave1	12/04/2016	Spring	40.49	9.59	267	0.97	0.46	NA	NA	3	60	2.17	1.67	0.9	NA	NA	NA	NA	individuals	0	individuals	0	cocoon	0	individuals	1	cocoon	0	individuals	1	cocoon	0	individuals	0	Enrico_Lunghi, Gentile_Francesco_Ficetola, Raoul_Manenti
Italy	Sardinia	Nuoro	M_Albo_Cave1	12/04/2016	Spring	40.49	9.59	267	0.97	0.46	NA	NA	3	63	1.58	1.73	0.705	NA	NA	NA	NA	individuals	0	individuals	0	cocoon	0	individuals	1	cocoon	0	individuals	1	cocoon	0	individuals	0	Enrico_Lunghi, Gentile_Francesco_Ficetola, Raoul_Manenti
Italy	Sardinia	Nuoro	M_Albo_Cave1	12/04/2016	Spring	40.49	9.59	267	0.97	0.46	NA	NA	3	66	0.58	1.42	0.58	NA	NA	NA	NA	individuals	0	individuals	0	cocoon	0	individuals	0	cocoon	0	individuals	0	cocoon	0	individuals	0	Enrico_Lunghi, Gentile_Francesco_Ficetola, Raoul_Manenti
Italy	Sardinia	Nuoro	M_Albo_Cave1	12/04/2016	Spring	40.49	9.59	267	0.97	0.46	NA	NA	3	69	1.28	3.89	0.805	NA	NA	NA	NA	individuals	0	individuals	0	cocoon	0	individuals	0	cocoon	0	individuals	0	cocoon	0	individuals	1	Enrico_Lunghi, Gentile_Francesco_Ficetola, Raoul_Manenti
Italy	Sardinia	Nuoro	M_Albo_Cave1	12/04/2016	Spring	40.49	9.59	267	0.97	0.46	NA	NA	3	72	1.22	0.69	0.9	NA	NA	NA	NA	individuals	0	individuals	1	cocoon	0	individuals	0	cocoon	0	individuals	0	cocoon	0	individuals	0	Enrico_Lunghi, Gentile_Francesco_Ficetola, Raoul_Manenti
Italy	Sardinia	Nuoro	M_Albo_Cave1	12/04/2016	Spring	40.49	9.59	267	0.97	0.46	NA	NA	3	75	2.41	0.94	0.895	NA	NA	NA	NA	individuals	0	individuals	1	cocoon	0	individuals	0	cocoon	0	individuals	0	cocoon	0	individuals	0	Enrico_Lunghi, Gentile_Francesco_Ficetola, Raoul_Manenti
Italy	Sardinia	Nuoro	M_Albo_Cave1	12/04/2016	Spring	40.49	9.59	267	0.97	0.46	NA	NA	4	33	3.89	3.7	0.885	NA	NA	NA	NA	individuals	0	individuals	0	cocoon	0	individuals	0	cocoon	0	individuals	0	cocoon	0	individuals	0	Enrico_Lunghi, Gentile_Francesco_Ficetola, Raoul_Manenti
Italy	Sardinia	Nuoro	M_Albo_Cave1	12/04/2016	Spring	40.49	9.59	267	0.97	0.46	NA	NA	4	36	2.34	1	0.91	NA	NA	NA	NA	individuals	0	individuals	0	cocoon	0	individuals	0	cocoon	0	individuals	0	cocoon	0	individuals	0	Enrico_Lunghi, Gentile_Francesco_Ficetola, Raoul_Manenti
Italy	Sardinia	Nuoro	M_Albo_Cave1	12/04/2016	Spring	40.49	9.59	267	0.97	0.46	NA	NA	4	39	1.57	0.75	0.745	NA	NA	NA	NA	individuals	0	individuals	0	cocoon	0	individuals	0	cocoon	0	individuals	0	cocoon	0	individuals	0	Enrico_Lunghi, Gentile_Francesco_Ficetola, Raoul_Manenti
Italy	Sardinia	Nuoro	M_Albo_Cave1	12/04/2016	Spring	40.49	9.59	267	0.97	0.46	NA	NA	5	57	2.24	1.26	0.87	NA	NA	NA	NA	individuals	0	individuals	1	cocoon	0	individuals	0	cocoon	0	individuals	0	cocoon	0	individuals	0	Enrico_Lunghi, Gentile_Francesco_Ficetola, Raoul_Manenti
Italy	Sardinia	Nuoro	M_Albo_Cave1	12/04/2016	Spring	40.49	9.59	267	0.97	0.46	NA	NA	5	60	9.32	3.16	0.84	NA	NA	NA	NA	individuals	0	individuals	0	cocoon	0	individuals	0	cocoon	0	individuals	0	cocoon	0	individuals	0	Enrico_Lunghi, Gentile_Francesco_Ficetola, Raoul_Manenti
Italy	Sardinia	Nuoro	M_Albo_Cave1	12/04/2016	Spring	40.49	9.59	267	0.97	0.46	NA	NA	6	60	5.16	1.8	0.885	NA	NA	NA	NA	individuals	0	individuals	0	cocoon	0	individuals	0	cocoon	0	individuals	0	cocoon	0	individuals	0	Enrico_Lunghi, Gentile_Francesco_Ficetola, Raoul_Manenti
Italy	Sardinia	Nuoro	M_Albo_Cave1	12/04/2016	Spring	40.49	9.59	267	0.97	0.46	NA	NA	7	66	0.93	0.63	0.965	NA	NA	NA	NA	individuals	0	individuals	0	cocoon	0	individuals	1	cocoon	0	individuals	0	cocoon	0	individuals	0	Enrico_Lunghi, Gentile_Francesco_Ficetola, Raoul_Manenti
Italy	Sardinia	Nuoro	M_Albo_Cave1	12/04/2016	Spring	40.49	9.59	267	0.97	0.46	NA	NA	7	69	0.75	0.62	0.75	NA	NA	NA	NA	individuals	0	individuals	0	cocoon	0	individuals	0	cocoon	0	individuals	0	cocoon	0	individuals	0	Enrico_Lunghi, Gentile_Francesco_Ficetola, Raoul_Manenti
Italy	Sardinia	Nuoro	M_Albo_Cave1	12/04/2016	Spring	40.49	9.59	267	0.97	0.46	NA	NA	8	63	2.34	1.81	0.86	NA	NA	NA	NA	individuals	0	individuals	0	cocoon	0	individuals	0	cocoon	0	individuals	0	cocoon	0	individuals	0	Enrico_Lunghi, Gentile_Francesco_Ficetola, Raoul_Manenti
Italy	Sardinia	Nuoro	M_Albo_Cave1	12/04/2016	Spring	40.49	9.59	267	0.97	0.46	NA	NA	8	66	2.61	1.22	0.785	NA	NA	NA	NA	individuals	0	individuals	0	cocoon	0	individuals	0	cocoon	0	individuals	0	cocoon	0	individuals	0	Enrico_Lunghi, Gentile_Francesco_Ficetola, Raoul_Manenti
Italy	Sardinia	Nuoro	M_Albo_Cave1	12/04/2016	Spring	40.49	9.59	267	0.97	0.46	NA	NA	8	69	1.83	1.9	0.82	NA	NA	NA	NA	individuals	0	individuals	1	cocoon	0	individuals	1	cocoon	0	individuals	0	cocoon	0	individuals	0	Enrico_Lunghi, Gentile_Francesco_Ficetola, Raoul_Manenti
Italy	Sardinia	Nuoro	M_Albo_Cave1	07/05/2016	Spring	40.49	9.59	267	0.97	0.46	NA	NA	1	3	1.88	2	0.8	NA	NA	NA	NA	individuals	0	individuals	0	cocoon	0	individuals	0	cocoon	0	individuals	0	cocoon	0	individuals	0	Enrico_Lunghi, Gentile_Francesco_Ficetola, Raoul_Manenti
Italy	Sardinia	Nuoro	M_Albo_Cave1	07/05/2016	Spring	40.49	9.59	267	0.97	0.46	NA	NA	1	6	0.77	1.55	0.82	NA	NA	NA	NA	individuals	0	individuals	0	cocoon	0	individuals	1	cocoon	0	individuals	0	cocoon	0	individuals	0	Enrico_Lunghi, Gentile_Francesco_Ficetola, Raoul_Manenti
Italy	Sardinia	Nuoro	M_Albo_Cave1	07/05/2016	Spring	40.49	9.59	267	0.97	0.46	NA	NA	1	9	2.5	0.67	0.9	NA	NA	NA	NA	individuals	0	individuals	0	cocoon	0	individuals	0	cocoon	0	individuals	0	cocoon	0	individuals	0	Enrico_Lunghi, Gentile_Francesco_Ficetola, Raoul_Manenti
Italy	Sardinia	Nuoro	M_Albo_Cave1	07/05/2016	Spring	40.49	9.59	267	0.97	0.46	NA	NA	1	12	1.68	2.11	0.845	NA	NA	NA	NA	individuals	0	individuals	1	cocoon	0	individuals	0	cocoon	0	individuals	0	cocoon	0	individuals	0	Enrico_Lunghi, Gentile_Francesco_Ficetola, Raoul_Manenti
Italy	Sardinia	Nuoro	M_Albo_Cave1	07/05/2016	Spring	40.49	9.59	267	0.97	0.46	NA	NA	1	15	4.74	1.76	0.8	NA	NA	NA	NA	individuals	0	individuals	0	cocoon	0	individuals	0	cocoon	0	individuals	0	cocoon	0	individuals	0	Enrico_Lunghi, Gentile_Francesco_Ficetola, Raoul_Manenti
Italy	Sardinia	Nuoro	M_Albo_Cave1	07/05/2016	Spring	40.49	9.59	267	0.97	0.46	NA	NA	1	18	7.81	2.49	0.905	NA	NA	NA	NA	individuals	0	individuals	1	cocoon	0	individuals	0	cocoon	0	individuals	0	cocoon	0	individuals	0	Enrico_Lunghi, Gentile_Francesco_Ficetola, Raoul_Manenti
Italy	Sardinia	Nuoro	M_Albo_Cave1	07/05/2016	Spring	40.49	9.59	267	0.97	0.46	NA	NA	1	21	9.01	2.41	0.945	NA	NA	NA	NA	individuals	0	individuals	0	cocoon	0	individuals	0	cocoon	0	individuals	0	cocoon	0	individuals	0	Enrico_Lunghi, Gentile_Francesco_Ficetola, Raoul_Manenti
Italy	Sardinia	Nuoro	M_Albo_Cave1	07/05/2016	Spring	40.49	9.59	267	0.97	0.46	NA	NA	1	24	6.29	3.68	0.925	NA	NA	NA	NA	individuals	0	individuals	0	cocoon	0	individuals	0	cocoon	0	individuals	0	cocoon	0	individuals	0	Enrico_Lunghi, Gentile_Francesco_Ficetola, Raoul_Manenti
Italy	Sardinia	Nuoro	M_Albo_Cave1	07/05/2016	Spring	40.49	9.59	267	0.97	0.46	NA	NA	1	27	5.71	3.06	0.905	NA	NA	NA	NA	individuals	0	individuals	0	cocoon	0	individuals	0	cocoon	0	individuals	0	cocoon	0	individuals	0	Enrico_Lunghi, Gentile_Francesco_Ficetola, Raoul_Manenti
Italy	Sardinia	Nuoro	M_Albo_Cave1	07/05/2016	Spring	40.49	9.59	267	0.97	0.46	NA	NA	1	30	6.42	2.59	0.92	NA	NA	NA	NA	individuals	0	individuals	0	cocoon	0	individuals	0	cocoon	0	individuals	0	cocoon	0	individuals	0	Enrico_Lunghi, Gentile_Francesco_Ficetola, Raoul_Manenti
Italy	Sardinia	Nuoro	M_Albo_Cave1	07/05/2016	Spring	40.49	9.59	267	0.97	0.46	NA	NA	1	33	9.18	2.69	0.945	NA	NA	NA	NA	individuals	0	individuals	0	cocoon	0	individuals	0	cocoon	0	individuals	0	cocoon	0	individuals	0	Enrico_Lunghi, Gentile_Francesco_Ficetola, Raoul_Manenti
Italy	Sardinia	Nuoro	M_Albo_Cave1	07/05/2016	Spring	40.49	9.59	267	0.97	0.46	NA	NA	1	36	3.84	5.86	0.925	NA	NA	NA	NA	individuals	0	individuals	0	cocoon	0	individuals	0	cocoon	0	individuals	0	cocoon	0	individuals	0	Enrico_Lunghi, Gentile_Francesco_Ficetola, Raoul_Manenti
Italy	Sardinia	Nuoro	M_Albo_Cave1	07/05/2016	Spring	40.49	9.59	267	0.97	0.46	NA	NA	1	39	3.76	1.97	0.95	NA	NA	NA	NA	individuals	0	individuals	0	cocoon	0	individuals	0	cocoon	0	individuals	0	cocoon	0	individuals	0	Enrico_Lunghi, Gentile_Francesco_Ficetola, Raoul_Manenti
Italy	Sardinia	Nuoro	M_Albo_Cave1	07/05/2016	Spring	40.49	9.59	267	0.97	0.46	NA	NA	1	42	1.7	0.65	0.94	NA	NA	NA	NA	individuals	0	individuals	0	cocoon	0	individuals	0	cocoon	0	individuals	0	cocoon	0	individuals	0	Enrico_Lunghi, Gentile_Francesco_Ficetola, Raoul_Manenti
Italy	Sardinia	Nuoro	M_Albo_Cave1	07/05/2016	Spring	40.49	9.59	267	0.97	0.46	NA	NA	1	45	1.03	0.29	0.955	NA	NA	NA	NA	individuals	0	individuals	0	cocoon	0	individuals	0	cocoon	0	individuals	0	cocoon	0	individuals	0	Enrico_Lunghi, Gentile_Francesco_Ficetola, Raoul_Manenti
Italy	Sardinia	Nuoro	M_Albo_Cave1	07/05/2016	Spring	40.49	9.59	267	0.97	0.46	NA	NA	2	27	1.74	0.68	0.875	NA	NA	NA	NA	individuals	0	individuals	0	cocoon	0	individuals	0	cocoon	0	individuals	0	cocoon	0	individuals	0	Enrico_Lunghi, Gentile_Francesco_Ficetola, Raoul_Manenti
Italy	Sardinia	Nuoro	M_Albo_Cave1	07/05/2016	Spring	40.49	9.59	267	0.97	0.46	NA	NA	2	30	1.95	1.46	0.785	NA	NA	NA	NA	individuals	0	individuals	1	cocoon	0	individuals	0	cocoon	0	individuals	0	cocoon	0	individuals	0	Enrico_Lunghi, Gentile_Francesco_Ficetola, Raoul_Manenti
Italy	Sardinia	Nuoro	M_Albo_Cave1	07/05/2016	Spring	40.49	9.59	267	0.97	0.46	NA	NA	2	33	2.08	1.11	0.825	NA	NA	NA	NA	individuals	0	individuals	0	cocoon	0	individuals	0	cocoon	0	individuals	0	cocoon	0	individuals	0	Enrico_Lunghi, Gentile_Francesco_Ficetola, Raoul_Manenti
Italy	Sardinia	Nuoro	M_Albo_Cave1	07/05/2016	Spring	40.49	9.59	267	0.97	0.46	NA	NA	2	36	2.7	1.38	0.74	NA	NA	NA	NA	individuals	0	individuals	0	cocoon	0	individuals	0	cocoon	0	individuals	0	cocoon	0	individuals	0	Enrico_Lunghi, Gentile_Francesco_Ficetola, Raoul_Manenti
Italy	Sardinia	Nuoro	M_Albo_Cave1	07/05/2016	Spring	40.49	9.59	267	0.97	0.46	NA	NA	2	39	2.67	1.23	0.85	NA	NA	NA	NA	individuals	0	individuals	0	cocoon	0	individuals	0	cocoon	0	individuals	0	cocoon	0	individuals	0	Enrico_Lunghi, Gentile_Francesco_Ficetola, Raoul_Manenti
Italy	Sardinia	Nuoro	M_Albo_Cave1	07/05/2016	Spring	40.49	9.59	267	0.97	0.46	NA	NA	2	42	1.67	1.37	0.825	NA	NA	NA	NA	individuals	1	individuals	0	cocoon	0	individuals	0	cocoon	0	individuals	0	cocoon	0	individuals	0	Enrico_Lunghi, Gentile_Francesco_Ficetola, Raoul_Manenti
Italy	Sardinia	Nuoro	M_Albo_Cave1	07/05/2016	Spring	40.49	9.59	267	0.97	0.46	NA	NA	2	45	0.73	1.68	0.73	NA	NA	NA	NA	individuals	0	individuals	0	cocoon	0	individuals	0	cocoon	0	individuals	0	cocoon	0	individuals	1	Enrico_Lunghi, Gentile_Francesco_Ficetola, Raoul_Manenti
Italy	Sardinia	Nuoro	M_Albo_Cave1	07/05/2016	Spring	40.49	9.59	267	0.97	0.46	NA	NA	3	30	5.87	2.43	0.88	NA	NA	NA	NA	individuals	0	individuals	0	cocoon	0	individuals	0	cocoon	0	individuals	0	cocoon	0	individuals	0	Enrico_Lunghi, Gentile_Francesco_Ficetola, Raoul_Manenti
Italy	Sardinia	Nuoro	M_Albo_Cave1	07/05/2016	Spring	40.49	9.59	267	0.97	0.46	NA	NA	3	33	4.53	5.03	0.805	NA	NA	NA	NA	individuals	0	individuals	0	cocoon	0	individuals	0	cocoon	0	individuals	0	cocoon	0	individuals	0	Enrico_Lunghi, Gentile_Francesco_Ficetola, Raoul_Manenti
Italy	Sardinia	Nuoro	M_Albo_Cave1	07/05/2016	Spring	40.49	9.59	267	0.97	0.46	NA	NA	3	36	3.31	3.9	0.9	NA	NA	NA	NA	individuals	0	individuals	0	cocoon	0	individuals	0	cocoon	0	individuals	0	cocoon	0	individuals	0	Enrico_Lunghi, Gentile_Francesco_Ficetola, Raoul_Manenti
Italy	Sardinia	Nuoro	M_Albo_Cave1	07/05/2016	Spring	40.49	9.59	267	0.97	0.46	NA	NA	3	39	2.7	2.96	0.895	NA	NA	NA	NA	individuals	0	individuals	0	cocoon	0	individuals	0	cocoon	0	individuals	0	cocoon	0	individuals	0	Enrico_Lunghi, Gentile_Francesco_Ficetola, Raoul_Manenti
Italy	Sardinia	Nuoro	M_Albo_Cave1	07/05/2016	Spring	40.49	9.59	267	0.97	0.46	NA	NA	3	42	2.15	1.49	0.9	NA	NA	NA	NA	individuals	0	individuals	0	cocoon	0	individuals	0	cocoon	0	individuals	0	cocoon	0	individuals	0	Enrico_Lunghi, Gentile_Francesco_Ficetola, Raoul_Manenti
Italy	Sardinia	Nuoro	M_Albo_Cave1	07/05/2016	Spring	40.49	9.59	267	0.97	0.46	NA	NA	3	45	4.2	2.33	0.89	NA	NA	NA	NA	individuals	0	individuals	0	cocoon	0	individuals	0	cocoon	0	individuals	0	cocoon	0	individuals	0	Enrico_Lunghi, Gentile_Francesco_Ficetola, Raoul_Manenti
Italy	Sardinia	Nuoro	M_Albo_Cave1	07/05/2016	Spring	40.49	9.59	267	0.97	0.46	NA	NA	3	48	2.25	0.97	0.89	NA	NA	NA	NA	individuals	0	individuals	0	cocoon	0	individuals	0	cocoon	0	individuals	0	cocoon	0	individuals	0	Enrico_Lunghi, Gentile_Francesco_Ficetola, Raoul_Manenti
Italy	Sardinia	Nuoro	M_Albo_Cave1	07/05/2016	Spring	40.49	9.59	267	0.97	0.46	NA	NA	3	51	1.59	1.55	0.905	NA	NA	NA	NA	individuals	0	individuals	0	cocoon	0	individuals	0	cocoon	0	individuals	0	cocoon	0	individuals	0	Enrico_Lunghi, Gentile_Francesco_Ficetola, Raoul_Manenti
Italy	Sardinia	Nuoro	M_Albo_Cave1	07/05/2016	Spring	40.49	9.59	267	0.97	0.46	NA	NA	3	54	5.38	2.98	0.905	NA	NA	NA	NA	individuals	0	individuals	0	cocoon	0	individuals	0	cocoon	0	individuals	0	cocoon	0	individuals	0	Enrico_Lunghi, Gentile_Francesco_Ficetola, Raoul_Manenti
Italy	Sardinia	Nuoro	M_Albo_Cave1	07/05/2016	Spring	40.49	9.59	267	0.97	0.46	NA	NA	3	57	2.47	2.29	0.78	NA	NA	NA	NA	individuals	0	individuals	0	cocoon	0	individuals	0	cocoon	0	individuals	0	cocoon	0	individuals	0	Enrico_Lunghi, Gentile_Francesco_Ficetola, Raoul_Manenti
Italy	Sardinia	Nuoro	M_Albo_Cave1	07/05/2016	Spring	40.49	9.59	267	0.97	0.46	NA	NA	3	60	2.17	1.67	0.9	NA	NA	NA	NA	individuals	0	individuals	0	cocoon	0	individuals	0	cocoon	0	individuals	0	cocoon	0	individuals	0	Enrico_Lunghi, Gentile_Francesco_Ficetola, Raoul_Manenti
Italy	Sardinia	Nuoro	M_Albo_Cave1	07/05/2016	Spring	40.49	9.59	267	0.97	0.46	NA	NA	3	63	1.58	1.73	0.705	NA	NA	NA	NA	individuals	0	individuals	0	cocoon	0	individuals	0	cocoon	0	individuals	0	cocoon	0	individuals	0	Enrico_Lunghi, Gentile_Francesco_Ficetola, Raoul_Manenti
Italy	Sardinia	Nuoro	M_Albo_Cave1	07/05/2016	Spring	40.49	9.59	267	0.97	0.46	NA	NA	3	66	0.58	1.42	0.58	NA	NA	NA	NA	individuals	0	individuals	0	cocoon	0	individuals	0	cocoon	0	individuals	0	cocoon	0	individuals	0	Enrico_Lunghi, Gentile_Francesco_Ficetola, Raoul_Manenti
Italy	Sardinia	Nuoro	M_Albo_Cave1	07/05/2016	Spring	40.49	9.59	267	0.97	0.46	NA	NA	3	69	1.28	3.89	0.805	NA	NA	NA	NA	individuals	0	individuals	0	cocoon	0	individuals	1	cocoon	0	individuals	0	cocoon	0	individuals	0	Enrico_Lunghi, Gentile_Francesco_Ficetola, Raoul_Manenti
Italy	Sardinia	Nuoro	M_Albo_Cave1	07/05/2016	Spring	40.49	9.59	267	0.97	0.46	NA	NA	3	72	1.22	0.69	0.9	NA	NA	NA	NA	individuals	0	individuals	1	cocoon	0	individuals	0	cocoon	0	individuals	0	cocoon	0	individuals	0	Enrico_Lunghi, Gentile_Francesco_Ficetola, Raoul_Manenti
Italy	Sardinia	Nuoro	M_Albo_Cave1	07/05/2016	Spring	40.49	9.59	267	0.97	0.46	NA	NA	3	75	2.41	0.94	0.895	NA	NA	NA	NA	individuals	1	individuals	1	cocoon	0	individuals	0	cocoon	0	individuals	0	cocoon	0	individuals	0	Enrico_Lunghi, Gentile_Francesco_Ficetola, Raoul_Manenti
Italy	Sardinia	Nuoro	M_Albo_Cave1	07/05/2016	Spring	40.49	9.59	267	0.97	0.46	NA	NA	4	33	3.89	3.7	0.885	NA	NA	NA	NA	individuals	0	individuals	0	cocoon	0	individuals	0	cocoon	0	individuals	0	cocoon	0	individuals	0	Enrico_Lunghi, Gentile_Francesco_Ficetola, Raoul_Manenti
Italy	Sardinia	Nuoro	M_Albo_Cave1	07/05/2016	Spring	40.49	9.59	267	0.97	0.46	NA	NA	4	36	2.34	1	0.91	NA	NA	NA	NA	individuals	0	individuals	0	cocoon	0	individuals	0	cocoon	0	individuals	0	cocoon	0	individuals	0	Enrico_Lunghi, Gentile_Francesco_Ficetola, Raoul_Manenti
Italy	Sardinia	Nuoro	M_Albo_Cave1	07/05/2016	Spring	40.49	9.59	267	0.97	0.46	NA	NA	4	39	1.57	0.75	0.745	NA	NA	NA	NA	individuals	0	individuals	0	cocoon	0	individuals	0	cocoon	0	individuals	0	cocoon	0	individuals	0	Enrico_Lunghi, Gentile_Francesco_Ficetola, Raoul_Manenti
Italy	Sardinia	Nuoro	M_Albo_Cave1	07/05/2016	Spring	40.49	9.59	267	0.97	0.46	NA	NA	5	57	2.24	1.26	0.87	NA	NA	NA	NA	individuals	0	individuals	1	cocoon	0	individuals	0	cocoon	0	individuals	0	cocoon	0	individuals	0	Enrico_Lunghi, Gentile_Francesco_Ficetola, Raoul_Manenti
Italy	Sardinia	Nuoro	M_Albo_Cave1	07/05/2016	Spring	40.49	9.59	267	0.97	0.46	NA	NA	5	60	9.32	3.16	0.84	NA	NA	NA	NA	individuals	0	individuals	0	cocoon	0	individuals	0	cocoon	0	individuals	0	cocoon	0	individuals	0	Enrico_Lunghi, Gentile_Francesco_Ficetola, Raoul_Manenti
Italy	Sardinia	Nuoro	M_Albo_Cave1	07/05/2016	Spring	40.49	9.59	267	0.97	0.46	NA	NA	6	60	5.16	1.8	0.885	NA	NA	NA	NA	individuals	0	individuals	0	cocoon	0	individuals	0	cocoon	0	individuals	0	cocoon	0	individuals	0	Enrico_Lunghi, Gentile_Francesco_Ficetola, Raoul_Manenti
Italy	Sardinia	Nuoro	M_Albo_Cave1	07/05/2016	Spring	40.49	9.59	267	0.97	0.46	NA	NA	7	66	0.93	0.63	0.965	NA	NA	NA	NA	individuals	0	individuals	0	cocoon	0	individuals	0	cocoon	0	individuals	0	cocoon	0	individuals	0	Enrico_Lunghi, Gentile_Francesco_Ficetola, Raoul_Manenti
Italy	Sardinia	Nuoro	M_Albo_Cave1	07/05/2016	Spring	40.49	9.59	267	0.97	0.46	NA	NA	7	69	0.75	0.62	0.75	NA	NA	NA	NA	individuals	0	individuals	0	cocoon	0	individuals	0	cocoon	0	individuals	0	cocoon	0	individuals	0	Enrico_Lunghi, Gentile_Francesco_Ficetola, Raoul_Manenti
Italy	Sardinia	Nuoro	M_Albo_Cave1	07/05/2016	Spring	40.49	9.59	267	0.97	0.46	NA	NA	8	63	2.34	1.81	0.86	NA	NA	NA	NA	individuals	0	individuals	0	cocoon	0	individuals	0	cocoon	0	individuals	0	cocoon	0	individuals	0	Enrico_Lunghi, Gentile_Francesco_Ficetola, Raoul_Manenti
Italy	Sardinia	Nuoro	M_Albo_Cave1	07/05/2016	Spring	40.49	9.59	267	0.97	0.46	NA	NA	8	66	2.61	1.22	0.785	NA	NA	NA	NA	individuals	0	individuals	0	cocoon	0	individuals	0	cocoon	0	individuals	0	cocoon	0	individuals	0	Enrico_Lunghi, Gentile_Francesco_Ficetola, Raoul_Manenti
Italy	Sardinia	Nuoro	M_Albo_Cave1	07/05/2016	Spring	40.49	9.59	267	0.97	0.46	NA	NA	8	69	1.83	1.9	0.82	NA	NA	NA	NA	individuals	0	individuals	3	cocoon	0	individuals	0	cocoon	0	individuals	0	cocoon	0	individuals	0	Enrico_Lunghi, Gentile_Francesco_Ficetola, Raoul_Manenti
Italy	Sardinia	Nuoro	M_Albo_Cave1	13/05/2016	Spring	40.49	9.59	267	0.97	0.46	NA	NA	1	3	1.88	2	0.8	NA	NA	NA	NA	individuals	0	individuals	0	cocoon	0	individuals	2	cocoon	0	individuals	7	cocoon	0	individuals	0	Enrico_Lunghi, Gentile_Francesco_Ficetola, Raoul_Manenti
Italy	Sardinia	Nuoro	M_Albo_Cave1	13/05/2016	Spring	40.49	9.59	267	0.97	0.46	NA	NA	1	6	0.77	1.55	0.82	NA	NA	NA	NA	individuals	0	individuals	0	cocoon	0	individuals	0	cocoon	0	individuals	4	cocoon	0	individuals	1	Enrico_Lunghi, Gentile_Francesco_Ficetola, Raoul_Manenti
Italy	Sardinia	Nuoro	M_Albo_Cave1	13/05/2016	Spring	40.49	9.59	267	0.97	0.46	NA	NA	1	9	2.5	0.67	0.9	NA	NA	NA	NA	individuals	0	individuals	0	cocoon	0	individuals	1	cocoon	0	individuals	0	cocoon	0	individuals	0	Enrico_Lunghi, Gentile_Francesco_Ficetola, Raoul_Manenti
Italy	Sardinia	Nuoro	M_Albo_Cave1	13/05/2016	Spring	40.49	9.59	267	0.97	0.46	NA	NA	1	12	1.68	2.11	0.845	NA	NA	NA	NA	individuals	0	individuals	1	cocoon	0	individuals	0	cocoon	0	individuals	0	cocoon	0	individuals	0	Enrico_Lunghi, Gentile_Francesco_Ficetola, Raoul_Manenti
Italy	Sardinia	Nuoro	M_Albo_Cave1	13/05/2016	Spring	40.49	9.59	267	0.97	0.46	NA	NA	1	15	4.74	1.76	0.8	NA	NA	NA	NA	individuals	0	individuals	0	cocoon	0	individuals	0	cocoon	0	individuals	0	cocoon	0	individuals	0	Enrico_Lunghi, Gentile_Francesco_Ficetola, Raoul_Manenti
Italy	Sardinia	Nuoro	M_Albo_Cave1	13/05/2016	Spring	40.49	9.59	267	0.97	0.46	NA	NA	1	18	7.81	2.49	0.905	NA	NA	NA	NA	individuals	0	individuals	1	cocoon	0	individuals	0	cocoon	0	individuals	0	cocoon	0	individuals	0	Enrico_Lunghi, Gentile_Francesco_Ficetola, Raoul_Manenti
Italy	Sardinia	Nuoro	M_Albo_Cave1	13/05/2016	Spring	40.49	9.59	267	0.97	0.46	NA	NA	1	21	9.01	2.41	0.945	NA	NA	NA	NA	individuals	0	individuals	0	cocoon	0	individuals	0	cocoon	0	individuals	0	cocoon	0	individuals	0	Enrico_Lunghi, Gentile_Francesco_Ficetola, Raoul_Manenti
Italy	Sardinia	Nuoro	M_Albo_Cave1	13/05/2016	Spring	40.49	9.59	267	0.97	0.46	NA	NA	1	24	6.29	3.68	0.925	NA	NA	NA	NA	individuals	0	individuals	0	cocoon	0	individuals	0	cocoon	0	individuals	0	cocoon	0	individuals	0	Enrico_Lunghi, Gentile_Francesco_Ficetola, Raoul_Manenti
Italy	Sardinia	Nuoro	M_Albo_Cave1	13/05/2016	Spring	40.49	9.59	267	0.97	0.46	NA	NA	1	27	5.71	3.06	0.905	NA	NA	NA	NA	individuals	0	individuals	0	cocoon	0	individuals	0	cocoon	0	individuals	0	cocoon	0	individuals	0	Enrico_Lunghi, Gentile_Francesco_Ficetola, Raoul_Manenti
Italy	Sardinia	Nuoro	M_Albo_Cave1	13/05/2016	Spring	40.49	9.59	267	0.97	0.46	NA	NA	1	30	6.42	2.59	0.92	NA	NA	NA	NA	individuals	0	individuals	0	cocoon	0	individuals	0	cocoon	0	individuals	0	cocoon	0	individuals	0	Enrico_Lunghi, Gentile_Francesco_Ficetola, Raoul_Manenti
Italy	Sardinia	Nuoro	M_Albo_Cave1	13/05/2016	Spring	40.49	9.59	267	0.97	0.46	NA	NA	1	33	9.18	2.69	0.945	NA	NA	NA	NA	individuals	0	individuals	0	cocoon	0	individuals	0	cocoon	0	individuals	0	cocoon	0	individuals	0	Enrico_Lunghi, Gentile_Francesco_Ficetola, Raoul_Manenti
Italy	Sardinia	Nuoro	M_Albo_Cave1	13/05/2016	Spring	40.49	9.59	267	0.97	0.46	NA	NA	1	36	3.84	5.86	0.925	NA	NA	NA	NA	individuals	0	individuals	0	cocoon	0	individuals	0	cocoon	0	individuals	0	cocoon	0	individuals	0	Enrico_Lunghi, Gentile_Francesco_Ficetola, Raoul_Manenti
Italy	Sardinia	Nuoro	M_Albo_Cave1	13/05/2016	Spring	40.49	9.59	267	0.97	0.46	NA	NA	1	39	3.76	1.97	0.95	NA	NA	NA	NA	individuals	0	individuals	0	cocoon	0	individuals	0	cocoon	0	individuals	0	cocoon	0	individuals	0	Enrico_Lunghi, Gentile_Francesco_Ficetola, Raoul_Manenti
Italy	Sardinia	Nuoro	M_Albo_Cave1	13/05/2016	Spring	40.49	9.59	267	0.97	0.46	NA	NA	1	42	1.7	0.65	0.94	NA	NA	NA	NA	individuals	0	individuals	0	cocoon	0	individuals	0	cocoon	0	individuals	0	cocoon	0	individuals	0	Enrico_Lunghi, Gentile_Francesco_Ficetola, Raoul_Manenti
Italy	Sardinia	Nuoro	M_Albo_Cave1	13/05/2016	Spring	40.49	9.59	267	0.97	0.46	NA	NA	1	45	1.03	0.29	0.955	NA	NA	NA	NA	individuals	0	individuals	0	cocoon	0	individuals	0	cocoon	0	individuals	0	cocoon	0	individuals	0	Enrico_Lunghi, Gentile_Francesco_Ficetola, Raoul_Manenti
Italy	Sardinia	Nuoro	M_Albo_Cave1	13/05/2016	Spring	40.49	9.59	267	0.97	0.46	NA	NA	2	27	1.74	0.68	0.875	NA	NA	NA	NA	individuals	0	individuals	0	cocoon	0	individuals	0	cocoon	0	individuals	0	cocoon	0	individuals	0	Enrico_Lunghi, Gentile_Francesco_Ficetola, Raoul_Manenti
Italy	Sardinia	Nuoro	M_Albo_Cave1	13/05/2016	Spring	40.49	9.59	267	0.97	0.46	NA	NA	2	30	1.95	1.46	0.785	NA	NA	NA	NA	individuals	0	individuals	0	cocoon	0	individuals	0	cocoon	0	individuals	0	cocoon	0	individuals	0	Enrico_Lunghi, Gentile_Francesco_Ficetola, Raoul_Manenti
Italy	Sardinia	Nuoro	M_Albo_Cave1	13/05/2016	Spring	40.49	9.59	267	0.97	0.46	NA	NA	2	33	2.08	1.11	0.825	NA	NA	NA	NA	individuals	0	individuals	0	cocoon	0	individuals	0	cocoon	0	individuals	0	cocoon	0	individuals	0	Enrico_Lunghi, Gentile_Francesco_Ficetola, Raoul_Manenti
Italy	Sardinia	Nuoro	M_Albo_Cave1	13/05/2016	Spring	40.49	9.59	267	0.97	0.46	NA	NA	2	36	2.7	1.38	0.74	NA	NA	NA	NA	individuals	0	individuals	0	cocoon	0	individuals	0	cocoon	0	individuals	0	cocoon	0	individuals	0	Enrico_Lunghi, Gentile_Francesco_Ficetola, Raoul_Manenti
Italy	Sardinia	Nuoro	M_Albo_Cave1	13/05/2016	Spring	40.49	9.59	267	0.97	0.46	NA	NA	2	39	2.67	1.23	0.85	NA	NA	NA	NA	individuals	0	individuals	0	cocoon	0	individuals	0	cocoon	0	individuals	0	cocoon	0	individuals	0	Enrico_Lunghi, Gentile_Francesco_Ficetola, Raoul_Manenti
Italy	Sardinia	Nuoro	M_Albo_Cave1	13/05/2016	Spring	40.49	9.59	267	0.97	0.46	NA	NA	2	42	1.67	1.37	0.825	NA	NA	NA	NA	individuals	0	individuals	0	cocoon	0	individuals	0	cocoon	0	individuals	0	cocoon	0	individuals	0	Enrico_Lunghi, Gentile_Francesco_Ficetola, Raoul_Manenti
Italy	Sardinia	Nuoro	M_Albo_Cave1	13/05/2016	Spring	40.49	9.59	267	0.97	0.46	NA	NA	2	45	0.73	1.68	0.73	NA	NA	NA	NA	individuals	0	individuals	0	cocoon	0	individuals	0	cocoon	0	individuals	0	cocoon	0	individuals	0	Enrico_Lunghi, Gentile_Francesco_Ficetola, Raoul_Manenti
Italy	Sardinia	Nuoro	M_Albo_Cave1	13/05/2016	Spring	40.49	9.59	267	0.97	0.46	NA	NA	3	30	5.87	2.43	0.88	NA	NA	NA	NA	individuals	0	individuals	1	cocoon	0	individuals	0	cocoon	0	individuals	0	cocoon	0	individuals	0	Enrico_Lunghi, Gentile_Francesco_Ficetola, Raoul_Manenti
Italy	Sardinia	Nuoro	M_Albo_Cave1	13/05/2016	Spring	40.49	9.59	267	0.97	0.46	NA	NA	3	33	4.53	5.03	0.805	NA	NA	NA	NA	individuals	0	individuals	0	cocoon	0	individuals	0	cocoon	0	individuals	0	cocoon	0	individuals	0	Enrico_Lunghi, Gentile_Francesco_Ficetola, Raoul_Manenti
Italy	Sardinia	Nuoro	M_Albo_Cave1	13/05/2016	Spring	40.49	9.59	267	0.97	0.46	NA	NA	3	36	3.31	3.9	0.9	NA	NA	NA	NA	individuals	0	individuals	0	cocoon	0	individuals	0	cocoon	0	individuals	0	cocoon	0	individuals	0	Enrico_Lunghi, Gentile_Francesco_Ficetola, Raoul_Manenti
Italy	Sardinia	Nuoro	M_Albo_Cave1	13/05/2016	Spring	40.49	9.59	267	0.97	0.46	NA	NA	3	39	2.7	2.96	0.895	NA	NA	NA	NA	individuals	0	individuals	1	cocoon	0	individuals	0	cocoon	0	individuals	0	cocoon	0	individuals	0	Enrico_Lunghi, Gentile_Francesco_Ficetola, Raoul_Manenti
Italy	Sardinia	Nuoro	M_Albo_Cave1	13/05/2016	Spring	40.49	9.59	267	0.97	0.46	NA	NA	3	42	2.15	1.49	0.9	NA	NA	NA	NA	individuals	0	individuals	0	cocoon	0	individuals	0	cocoon	0	individuals	0	cocoon	0	individuals	0	Enrico_Lunghi, Gentile_Francesco_Ficetola, Raoul_Manenti
Italy	Sardinia	Nuoro	M_Albo_Cave1	13/05/2016	Spring	40.49	9.59	267	0.97	0.46	NA	NA	3	45	4.2	2.33	0.89	NA	NA	NA	NA	individuals	0	individuals	0	cocoon	0	individuals	0	cocoon	0	individuals	0	cocoon	0	individuals	0	Enrico_Lunghi, Gentile_Francesco_Ficetola, Raoul_Manenti
Italy	Sardinia	Nuoro	M_Albo_Cave1	13/05/2016	Spring	40.49	9.59	267	0.97	0.46	NA	NA	3	48	2.25	0.97	0.89	NA	NA	NA	NA	individuals	0	individuals	0	cocoon	0	individuals	0	cocoon	0	individuals	0	cocoon	0	individuals	0	Enrico_Lunghi, Gentile_Francesco_Ficetola, Raoul_Manenti
Italy	Sardinia	Nuoro	M_Albo_Cave1	13/05/2016	Spring	40.49	9.59	267	0.97	0.46	NA	NA	3	51	1.59	1.55	0.905	NA	NA	NA	NA	individuals	0	individuals	0	cocoon	0	individuals	0	cocoon	0	individuals	0	cocoon	0	individuals	0	Enrico_Lunghi, Gentile_Francesco_Ficetola, Raoul_Manenti
Italy	Sardinia	Nuoro	M_Albo_Cave1	13/05/2016	Spring	40.49	9.59	267	0.97	0.46	NA	NA	3	54	5.38	2.98	0.905	NA	NA	NA	NA	individuals	0	individuals	0	cocoon	0	individuals	0	cocoon	0	individuals	0	cocoon	0	individuals	0	Enrico_Lunghi, Gentile_Francesco_Ficetola, Raoul_Manenti
Italy	Sardinia	Nuoro	M_Albo_Cave1	13/05/2016	Spring	40.49	9.59	267	0.97	0.46	NA	NA	3	57	2.47	2.29	0.78	NA	NA	NA	NA	individuals	0	individuals	1	cocoon	0	individuals	0	cocoon	0	individuals	0	cocoon	0	individuals	0	Enrico_Lunghi, Gentile_Francesco_Ficetola, Raoul_Manenti
Italy	Sardinia	Nuoro	M_Albo_Cave1	13/05/2016	Spring	40.49	9.59	267	0.97	0.46	NA	NA	3	60	2.17	1.67	0.9	NA	NA	NA	NA	individuals	0	individuals	0	cocoon	0	individuals	0	cocoon	0	individuals	0	cocoon	0	individuals	1	Enrico_Lunghi, Gentile_Francesco_Ficetola, Raoul_Manenti
Italy	Sardinia	Nuoro	M_Albo_Cave1	13/05/2016	Spring	40.49	9.59	267	0.97	0.46	NA	NA	3	63	1.58	1.73	0.705	NA	NA	NA	NA	individuals	0	individuals	0	cocoon	0	individuals	0	cocoon	0	individuals	0	cocoon	0	individuals	0	Enrico_Lunghi, Gentile_Francesco_Ficetola, Raoul_Manenti
Italy	Sardinia	Nuoro	M_Albo_Cave1	13/05/2016	Spring	40.49	9.59	267	0.97	0.46	NA	NA	3	66	0.58	1.42	0.58	NA	NA	NA	NA	individuals	0	individuals	0	cocoon	0	individuals	0	cocoon	0	individuals	0	cocoon	0	individuals	0	Enrico_Lunghi, Gentile_Francesco_Ficetola, Raoul_Manenti
Italy	Sardinia	Nuoro	M_Albo_Cave1	13/05/2016	Spring	40.49	9.59	267	0.97	0.46	NA	NA	3	69	1.28	3.89	0.805	NA	NA	NA	NA	individuals	0	individuals	0	cocoon	0	individuals	0	cocoon	0	individuals	0	cocoon	0	individuals	0	Enrico_Lunghi, Gentile_Francesco_Ficetola, Raoul_Manenti
Italy	Sardinia	Nuoro	M_Albo_Cave1	13/05/2016	Spring	40.49	9.59	267	0.97	0.46	NA	NA	3	72	1.22	0.69	0.9	NA	NA	NA	NA	individuals	0	individuals	0	cocoon	0	individuals	0	cocoon	0	individuals	0	cocoon	0	individuals	0	Enrico_Lunghi, Gentile_Francesco_Ficetola, Raoul_Manenti
Italy	Sardinia	Nuoro	M_Albo_Cave1	13/05/2016	Spring	40.49	9.59	267	0.97	0.46	NA	NA	3	75	2.41	0.94	0.895	NA	NA	NA	NA	individuals	3	individuals	1	cocoon	0	individuals	0	cocoon	0	individuals	0	cocoon	0	individuals	0	Enrico_Lunghi, Gentile_Francesco_Ficetola, Raoul_Manenti
Italy	Sardinia	Nuoro	M_Albo_Cave1	13/05/2016	Spring	40.49	9.59	267	0.97	0.46	NA	NA	4	33	3.89	3.7	0.885	NA	NA	NA	NA	individuals	0	individuals	0	cocoon	0	individuals	0	cocoon	0	individuals	0	cocoon	0	individuals	0	Enrico_Lunghi, Gentile_Francesco_Ficetola, Raoul_Manenti
Italy	Sardinia	Nuoro	M_Albo_Cave1	13/05/2016	Spring	40.49	9.59	267	0.97	0.46	NA	NA	4	36	2.34	1	0.91	NA	NA	NA	NA	individuals	0	individuals	0	cocoon	0	individuals	0	cocoon	0	individuals	0	cocoon	0	individuals	0	Enrico_Lunghi, Gentile_Francesco_Ficetola, Raoul_Manenti
Italy	Sardinia	Nuoro	M_Albo_Cave1	13/05/2016	Spring	40.49	9.59	267	0.97	0.46	NA	NA	4	39	1.57	0.75	0.745	NA	NA	NA	NA	individuals	0	individuals	0	cocoon	0	individuals	0	cocoon	0	individuals	0	cocoon	0	individuals	0	Enrico_Lunghi, Gentile_Francesco_Ficetola, Raoul_Manenti
Italy	Sardinia	Nuoro	M_Albo_Cave1	13/05/2016	Spring	40.49	9.59	267	0.97	0.46	NA	NA	5	57	2.24	1.26	0.87	NA	NA	NA	NA	individuals	0	individuals	1	cocoon	0	individuals	0	cocoon	0	individuals	0	cocoon	0	individuals	0	Enrico_Lunghi, Gentile_Francesco_Ficetola, Raoul_Manenti
Italy	Sardinia	Nuoro	M_Albo_Cave1	13/05/2016	Spring	40.49	9.59	267	0.97	0.46	NA	NA	5	60	9.32	3.16	0.84	NA	NA	NA	NA	individuals	0	individuals	0	cocoon	0	individuals	0	cocoon	0	individuals	0	cocoon	0	individuals	0	Enrico_Lunghi, Gentile_Francesco_Ficetola, Raoul_Manenti
Italy	Sardinia	Nuoro	M_Albo_Cave1	13/05/2016	Spring	40.49	9.59	267	0.97	0.46	NA	NA	6	60	5.16	1.8	0.885	NA	NA	NA	NA	individuals	0	individuals	0	cocoon	0	individuals	0	cocoon	0	individuals	0	cocoon	0	individuals	0	Enrico_Lunghi, Gentile_Francesco_Ficetola, Raoul_Manenti
Italy	Sardinia	Nuoro	M_Albo_Cave1	13/05/2016	Spring	40.49	9.59	267	0.97	0.46	NA	NA	7	66	0.93	0.63	0.965	NA	NA	NA	NA	individuals	1	individuals	0	cocoon	0	individuals	0	cocoon	0	individuals	0	cocoon	0	individuals	0	Enrico_Lunghi, Gentile_Francesco_Ficetola, Raoul_Manenti
Italy	Sardinia	Nuoro	M_Albo_Cave1	13/05/2016	Spring	40.49	9.59	267	0.97	0.46	NA	NA	7	69	0.75	0.62	0.75	NA	NA	NA	NA	individuals	1	individuals	0	cocoon	0	individuals	0	cocoon	0	individuals	0	cocoon	0	individuals	0	Enrico_Lunghi, Gentile_Francesco_Ficetola, Raoul_Manenti
Italy	Sardinia	Nuoro	M_Albo_Cave1	13/05/2016	Spring	40.49	9.59	267	0.97	0.46	NA	NA	8	63	2.34	1.81	0.86	NA	NA	NA	NA	individuals	0	individuals	0	cocoon	0	individuals	0	cocoon	0	individuals	0	cocoon	0	individuals	0	Enrico_Lunghi, Gentile_Francesco_Ficetola, Raoul_Manenti
Italy	Sardinia	Nuoro	M_Albo_Cave1	13/05/2016	Spring	40.49	9.59	267	0.97	0.46	NA	NA	8	66	2.61	1.22	0.785	NA	NA	NA	NA	individuals	0	individuals	0	cocoon	0	individuals	0	cocoon	0	individuals	1	cocoon	0	individuals	0	Enrico_Lunghi, Gentile_Francesco_Ficetola, Raoul_Manenti
Italy	Sardinia	Nuoro	M_Albo_Cave1	13/05/2016	Spring	40.49	9.59	267	0.97	0.46	NA	NA	8	69	1.83	1.9	0.82	NA	NA	NA	NA	individuals	0	individuals	3	cocoon	0	individuals	0	cocoon	0	individuals	0	cocoon	0	individuals	0	Enrico_Lunghi, Gentile_Francesco_Ficetola, Raoul_Manenti
Italy	Sardinia	Nuoro	M_Albo_Cave1	24/05/2016	Spring	40.49	9.59	267	0.97	0.46	NA	NA	1	3	1.88	2	0.8	NA	NA	NA	NA	individuals	0	individuals	0	cocoon	0	individuals	0	cocoon	0	individuals	4	cocoon	0	individuals	0	Enrico_Lunghi, Gentile_Francesco_Ficetola, Raoul_Manenti
Italy	Sardinia	Nuoro	M_Albo_Cave1	24/05/2016	Spring	40.49	9.59	267	0.97	0.46	NA	NA	1	6	0.77	1.55	0.82	NA	NA	NA	NA	individuals	0	individuals	0	cocoon	0	individuals	0	cocoon	0	individuals	3	cocoon	0	individuals	0	Enrico_Lunghi, Gentile_Francesco_Ficetola, Raoul_Manenti
Italy	Sardinia	Nuoro	M_Albo_Cave1	24/05/2016	Spring	40.49	9.59	267	0.97	0.46	NA	NA	1	9	2.5	0.67	0.9	NA	NA	NA	NA	individuals	0	individuals	1	cocoon	0	individuals	0	cocoon	0	individuals	2	cocoon	0	individuals	0	Enrico_Lunghi, Gentile_Francesco_Ficetola, Raoul_Manenti
Italy	Sardinia	Nuoro	M_Albo_Cave1	24/05/2016	Spring	40.49	9.59	267	0.97	0.46	NA	NA	1	12	1.68	2.11	0.845	NA	NA	NA	NA	individuals	0	individuals	1	cocoon	0	individuals	0	cocoon	0	individuals	1	cocoon	0	individuals	0	Enrico_Lunghi, Gentile_Francesco_Ficetola, Raoul_Manenti
Italy	Sardinia	Nuoro	M_Albo_Cave1	24/05/2016	Spring	40.49	9.59	267	0.97	0.46	NA	NA	1	15	4.74	1.76	0.8	NA	NA	NA	NA	individuals	0	individuals	0	cocoon	0	individuals	1	cocoon	0	individuals	0	cocoon	0	individuals	0	Enrico_Lunghi, Gentile_Francesco_Ficetola, Raoul_Manenti
Italy	Sardinia	Nuoro	M_Albo_Cave1	24/05/2016	Spring	40.49	9.59	267	0.97	0.46	NA	NA	1	18	7.81	2.49	0.905	NA	NA	NA	NA	individuals	0	individuals	0	cocoon	0	individuals	0	cocoon	0	individuals	0	cocoon	0	individuals	0	Enrico_Lunghi, Gentile_Francesco_Ficetola, Raoul_Manenti
Italy	Sardinia	Nuoro	M_Albo_Cave1	24/05/2016	Spring	40.49	9.59	267	0.97	0.46	NA	NA	1	21	9.01	2.41	0.945	NA	NA	NA	NA	individuals	0	individuals	0	cocoon	0	individuals	0	cocoon	0	individuals	0	cocoon	0	individuals	0	Enrico_Lunghi, Gentile_Francesco_Ficetola, Raoul_Manenti
Italy	Sardinia	Nuoro	M_Albo_Cave1	24/05/2016	Spring	40.49	9.59	267	0.97	0.46	NA	NA	1	24	6.29	3.68	0.925	NA	NA	NA	NA	individuals	0	individuals	0	cocoon	0	individuals	0	cocoon	0	individuals	0	cocoon	0	individuals	0	Enrico_Lunghi, Gentile_Francesco_Ficetola, Raoul_Manenti
Italy	Sardinia	Nuoro	M_Albo_Cave1	24/05/2016	Spring	40.49	9.59	267	0.97	0.46	NA	NA	1	27	5.71	3.06	0.905	NA	NA	NA	NA	individuals	0	individuals	0	cocoon	0	individuals	0	cocoon	0	individuals	0	cocoon	0	individuals	0	Enrico_Lunghi, Gentile_Francesco_Ficetola, Raoul_Manenti
Italy	Sardinia	Nuoro	M_Albo_Cave1	24/05/2016	Spring	40.49	9.59	267	0.97	0.46	NA	NA	1	30	6.42	2.59	0.92	NA	NA	NA	NA	individuals	0	individuals	0	cocoon	0	individuals	0	cocoon	0	individuals	0	cocoon	0	individuals	0	Enrico_Lunghi, Gentile_Francesco_Ficetola, Raoul_Manenti
Italy	Sardinia	Nuoro	M_Albo_Cave1	24/05/2016	Spring	40.49	9.59	267	0.97	0.46	NA	NA	1	33	9.18	2.69	0.945	NA	NA	NA	NA	individuals	0	individuals	0	cocoon	0	individuals	0	cocoon	0	individuals	0	cocoon	0	individuals	0	Enrico_Lunghi, Gentile_Francesco_Ficetola, Raoul_Manenti
Italy	Sardinia	Nuoro	M_Albo_Cave1	24/05/2016	Spring	40.49	9.59	267	0.97	0.46	NA	NA	1	36	3.84	5.86	0.925	NA	NA	NA	NA	individuals	0	individuals	0	cocoon	0	individuals	0	cocoon	0	individuals	0	cocoon	0	individuals	0	Enrico_Lunghi, Gentile_Francesco_Ficetola, Raoul_Manenti
Italy	Sardinia	Nuoro	M_Albo_Cave1	24/05/2016	Spring	40.49	9.59	267	0.97	0.46	NA	NA	1	39	3.76	1.97	0.95	NA	NA	NA	NA	individuals	0	individuals	0	cocoon	0	individuals	0	cocoon	0	individuals	0	cocoon	0	individuals	0	Enrico_Lunghi, Gentile_Francesco_Ficetola, Raoul_Manenti
Italy	Sardinia	Nuoro	M_Albo_Cave1	24/05/2016	Spring	40.49	9.59	267	0.97	0.46	NA	NA	1	42	1.7	0.65	0.94	NA	NA	NA	NA	individuals	0	individuals	0	cocoon	0	individuals	0	cocoon	0	individuals	0	cocoon	0	individuals	0	Enrico_Lunghi, Gentile_Francesco_Ficetola, Raoul_Manenti
Italy	Sardinia	Nuoro	M_Albo_Cave1	24/05/2016	Spring	40.49	9.59	267	0.97	0.46	NA	NA	1	45	1.03	0.29	0.955	NA	NA	NA	NA	individuals	0	individuals	0	cocoon	0	individuals	0	cocoon	0	individuals	0	cocoon	0	individuals	0	Enrico_Lunghi, Gentile_Francesco_Ficetola, Raoul_Manenti
Italy	Sardinia	Nuoro	M_Albo_Cave1	24/05/2016	Spring	40.49	9.59	267	0.97	0.46	NA	NA	2	27	1.74	0.68	0.875	NA	NA	NA	NA	individuals	0	individuals	0	cocoon	0	individuals	0	cocoon	0	individuals	0	cocoon	0	individuals	0	Enrico_Lunghi, Gentile_Francesco_Ficetola, Raoul_Manenti
Italy	Sardinia	Nuoro	M_Albo_Cave1	24/05/2016	Spring	40.49	9.59	267	0.97	0.46	NA	NA	2	30	1.95	1.46	0.785	NA	NA	NA	NA	individuals	0	individuals	0	cocoon	0	individuals	0	cocoon	0	individuals	0	cocoon	0	individuals	0	Enrico_Lunghi, Gentile_Francesco_Ficetola, Raoul_Manenti
Italy	Sardinia	Nuoro	M_Albo_Cave1	24/05/2016	Spring	40.49	9.59	267	0.97	0.46	NA	NA	2	33	2.08	1.11	0.825	NA	NA	NA	NA	individuals	0	individuals	0	cocoon	0	individuals	0	cocoon	0	individuals	0	cocoon	0	individuals	0	Enrico_Lunghi, Gentile_Francesco_Ficetola, Raoul_Manenti
Italy	Sardinia	Nuoro	M_Albo_Cave1	24/05/2016	Spring	40.49	9.59	267	0.97	0.46	NA	NA	2	36	2.7	1.38	0.74	NA	NA	NA	NA	individuals	0	individuals	0	cocoon	0	individuals	0	cocoon	0	individuals	0	cocoon	0	individuals	0	Enrico_Lunghi, Gentile_Francesco_Ficetola, Raoul_Manenti
Italy	Sardinia	Nuoro	M_Albo_Cave1	24/05/2016	Spring	40.49	9.59	267	0.97	0.46	NA	NA	2	39	2.67	1.23	0.85	NA	NA	NA	NA	individuals	0	individuals	0	cocoon	0	individuals	0	cocoon	0	individuals	0	cocoon	0	individuals	0	Enrico_Lunghi, Gentile_Francesco_Ficetola, Raoul_Manenti
Italy	Sardinia	Nuoro	M_Albo_Cave1	24/05/2016	Spring	40.49	9.59	267	0.97	0.46	NA	NA	2	42	1.67	1.37	0.825	NA	NA	NA	NA	individuals	0	individuals	0	cocoon	0	individuals	0	cocoon	0	individuals	0	cocoon	0	individuals	0	Enrico_Lunghi, Gentile_Francesco_Ficetola, Raoul_Manenti
Italy	Sardinia	Nuoro	M_Albo_Cave1	24/05/2016	Spring	40.49	9.59	267	0.97	0.46	NA	NA	2	45	0.73	1.68	0.73	NA	NA	NA	NA	individuals	0	individuals	0	cocoon	0	individuals	0	cocoon	0	individuals	0	cocoon	0	individuals	0	Enrico_Lunghi, Gentile_Francesco_Ficetola, Raoul_Manenti
Italy	Sardinia	Nuoro	M_Albo_Cave1	24/05/2016	Spring	40.49	9.59	267	0.97	0.46	NA	NA	3	30	5.87	2.43	0.88	NA	NA	NA	NA	individuals	0	individuals	0	cocoon	0	individuals	0	cocoon	0	individuals	0	cocoon	0	individuals	0	Enrico_Lunghi, Gentile_Francesco_Ficetola, Raoul_Manenti
Italy	Sardinia	Nuoro	M_Albo_Cave1	24/05/2016	Spring	40.49	9.59	267	0.97	0.46	NA	NA	3	33	4.53	5.03	0.805	NA	NA	NA	NA	individuals	0	individuals	0	cocoon	0	individuals	0	cocoon	0	individuals	0	cocoon	0	individuals	0	Enrico_Lunghi, Gentile_Francesco_Ficetola, Raoul_Manenti
Italy	Sardinia	Nuoro	M_Albo_Cave1	24/05/2016	Spring	40.49	9.59	267	0.97	0.46	NA	NA	3	36	3.31	3.9	0.9	NA	NA	NA	NA	individuals	0	individuals	0	cocoon	0	individuals	0	cocoon	0	individuals	0	cocoon	0	individuals	0	Enrico_Lunghi, Gentile_Francesco_Ficetola, Raoul_Manenti
Italy	Sardinia	Nuoro	M_Albo_Cave1	24/05/2016	Spring	40.49	9.59	267	0.97	0.46	NA	NA	3	39	2.7	2.96	0.895	NA	NA	NA	NA	individuals	0	individuals	0	cocoon	0	individuals	0	cocoon	0	individuals	0	cocoon	0	individuals	0	Enrico_Lunghi, Gentile_Francesco_Ficetola, Raoul_Manenti
Italy	Sardinia	Nuoro	M_Albo_Cave1	24/05/2016	Spring	40.49	9.59	267	0.97	0.46	NA	NA	3	42	2.15	1.49	0.9	NA	NA	NA	NA	individuals	0	individuals	0	cocoon	0	individuals	0	cocoon	0	individuals	0	cocoon	0	individuals	0	Enrico_Lunghi, Gentile_Francesco_Ficetola, Raoul_Manenti
Italy	Sardinia	Nuoro	M_Albo_Cave1	24/05/2016	Spring	40.49	9.59	267	0.97	0.46	NA	NA	3	45	4.2	2.33	0.89	NA	NA	NA	NA	individuals	0	individuals	0	cocoon	0	individuals	0	cocoon	0	individuals	0	cocoon	0	individuals	0	Enrico_Lunghi, Gentile_Francesco_Ficetola, Raoul_Manenti
Italy	Sardinia	Nuoro	M_Albo_Cave1	24/05/2016	Spring	40.49	9.59	267	0.97	0.46	NA	NA	3	48	2.25	0.97	0.89	NA	NA	NA	NA	individuals	0	individuals	0	cocoon	0	individuals	0	cocoon	0	individuals	0	cocoon	0	individuals	0	Enrico_Lunghi, Gentile_Francesco_Ficetola, Raoul_Manenti
Italy	Sardinia	Nuoro	M_Albo_Cave1	24/05/2016	Spring	40.49	9.59	267	0.97	0.46	NA	NA	3	51	1.59	1.55	0.905	NA	NA	NA	NA	individuals	0	individuals	0	cocoon	0	individuals	0	cocoon	0	individuals	0	cocoon	0	individuals	0	Enrico_Lunghi, Gentile_Francesco_Ficetola, Raoul_Manenti
Italy	Sardinia	Nuoro	M_Albo_Cave1	24/05/2016	Spring	40.49	9.59	267	0.97	0.46	NA	NA	3	54	5.38	2.98	0.905	NA	NA	NA	NA	individuals	0	individuals	0	cocoon	0	individuals	0	cocoon	0	individuals	0	cocoon	0	individuals	0	Enrico_Lunghi, Gentile_Francesco_Ficetola, Raoul_Manenti
Italy	Sardinia	Nuoro	M_Albo_Cave1	24/05/2016	Spring	40.49	9.59	267	0.97	0.46	NA	NA	3	57	2.47	2.29	0.78	NA	NA	NA	NA	individuals	0	individuals	0	cocoon	0	individuals	0	cocoon	0	individuals	0	cocoon	0	individuals	0	Enrico_Lunghi, Gentile_Francesco_Ficetola, Raoul_Manenti
Italy	Sardinia	Nuoro	M_Albo_Cave1	24/05/2016	Spring	40.49	9.59	267	0.97	0.46	NA	NA	3	60	2.17	1.67	0.9	NA	NA	NA	NA	individuals	0	individuals	0	cocoon	0	individuals	0	cocoon	0	individuals	0	cocoon	0	individuals	0	Enrico_Lunghi, Gentile_Francesco_Ficetola, Raoul_Manenti
Italy	Sardinia	Nuoro	M_Albo_Cave1	24/05/2016	Spring	40.49	9.59	267	0.97	0.46	NA	NA	3	63	1.58	1.73	0.705	NA	NA	NA	NA	individuals	0	individuals	0	cocoon	0	individuals	0	cocoon	0	individuals	0	cocoon	0	individuals	0	Enrico_Lunghi, Gentile_Francesco_Ficetola, Raoul_Manenti
Italy	Sardinia	Nuoro	M_Albo_Cave1	24/05/2016	Spring	40.49	9.59	267	0.97	0.46	NA	NA	3	66	0.58	1.42	0.58	NA	NA	NA	NA	individuals	0	individuals	0	cocoon	0	individuals	0	cocoon	0	individuals	0	cocoon	0	individuals	0	Enrico_Lunghi, Gentile_Francesco_Ficetola, Raoul_Manenti
Italy	Sardinia	Nuoro	M_Albo_Cave1	24/05/2016	Spring	40.49	9.59	267	0.97	0.46	NA	NA	3	69	1.28	3.89	0.805	NA	NA	NA	NA	individuals	0	individuals	0	cocoon	0	individuals	0	cocoon	0	individuals	0	cocoon	0	individuals	0	Enrico_Lunghi, Gentile_Francesco_Ficetola, Raoul_Manenti
Italy	Sardinia	Nuoro	M_Albo_Cave1	24/05/2016	Spring	40.49	9.59	267	0.97	0.46	NA	NA	3	72	1.22	0.69	0.9	NA	NA	NA	NA	individuals	0	individuals	0	cocoon	0	individuals	0	cocoon	0	individuals	0	cocoon	0	individuals	0	Enrico_Lunghi, Gentile_Francesco_Ficetola, Raoul_Manenti
Italy	Sardinia	Nuoro	M_Albo_Cave1	24/05/2016	Spring	40.49	9.59	267	0.97	0.46	NA	NA	3	75	2.41	0.94	0.895	NA	NA	NA	NA	individuals	0	individuals	0	cocoon	0	individuals	0	cocoon	0	individuals	0	cocoon	0	individuals	0	Enrico_Lunghi, Gentile_Francesco_Ficetola, Raoul_Manenti
Italy	Sardinia	Nuoro	M_Albo_Cave1	24/05/2016	Spring	40.49	9.59	267	0.97	0.46	NA	NA	4	33	3.89	3.7	0.885	NA	NA	NA	NA	individuals	0	individuals	0	cocoon	0	individuals	0	cocoon	0	individuals	0	cocoon	0	individuals	0	Enrico_Lunghi, Gentile_Francesco_Ficetola, Raoul_Manenti
Italy	Sardinia	Nuoro	M_Albo_Cave1	24/05/2016	Spring	40.49	9.59	267	0.97	0.46	NA	NA	4	36	2.34	1	0.91	NA	NA	NA	NA	individuals	0	individuals	0	cocoon	0	individuals	0	cocoon	0	individuals	0	cocoon	0	individuals	0	Enrico_Lunghi, Gentile_Francesco_Ficetola, Raoul_Manenti
Italy	Sardinia	Nuoro	M_Albo_Cave1	24/05/2016	Spring	40.49	9.59	267	0.97	0.46	NA	NA	4	39	1.57	0.75	0.745	NA	NA	NA	NA	individuals	0	individuals	0	cocoon	0	individuals	0	cocoon	0	individuals	0	cocoon	0	individuals	0	Enrico_Lunghi, Gentile_Francesco_Ficetola, Raoul_Manenti
Italy	Sardinia	Nuoro	M_Albo_Cave1	24/05/2016	Spring	40.49	9.59	267	0.97	0.46	NA	NA	5	57	2.24	1.26	0.87	NA	NA	NA	NA	individuals	0	individuals	0	cocoon	0	individuals	0	cocoon	0	individuals	0	cocoon	0	individuals	0	Enrico_Lunghi, Gentile_Francesco_Ficetola, Raoul_Manenti
Italy	Sardinia	Nuoro	M_Albo_Cave1	24/05/2016	Spring	40.49	9.59	267	0.97	0.46	NA	NA	5	60	9.32	3.16	0.84	NA	NA	NA	NA	individuals	0	individuals	0	cocoon	0	individuals	0	cocoon	0	individuals	0	cocoon	0	individuals	0	Enrico_Lunghi, Gentile_Francesco_Ficetola, Raoul_Manenti
Italy	Sardinia	Nuoro	M_Albo_Cave1	24/05/2016	Spring	40.49	9.59	267	0.97	0.46	NA	NA	6	60	5.16	1.8	0.885	NA	NA	NA	NA	individuals	0	individuals	0	cocoon	0	individuals	0	cocoon	0	individuals	0	cocoon	0	individuals	0	Enrico_Lunghi, Gentile_Francesco_Ficetola, Raoul_Manenti
Italy	Sardinia	Nuoro	M_Albo_Cave1	24/05/2016	Spring	40.49	9.59	267	0.97	0.46	NA	NA	7	66	0.93	0.63	0.965	NA	NA	NA	NA	individuals	0	individuals	0	cocoon	0	individuals	0	cocoon	0	individuals	0	cocoon	0	individuals	0	Enrico_Lunghi, Gentile_Francesco_Ficetola, Raoul_Manenti
Italy	Sardinia	Nuoro	M_Albo_Cave1	24/05/2016	Spring	40.49	9.59	267	0.97	0.46	NA	NA	7	69	0.75	0.62	0.75	NA	NA	NA	NA	individuals	0	individuals	0	cocoon	0	individuals	0	cocoon	0	individuals	0	cocoon	0	individuals	0	Enrico_Lunghi, Gentile_Francesco_Ficetola, Raoul_Manenti
Italy	Sardinia	Nuoro	M_Albo_Cave1	24/05/2016	Spring	40.49	9.59	267	0.97	0.46	NA	NA	8	63	2.34	1.81	0.86	NA	NA	NA	NA	individuals	0	individuals	0	cocoon	0	individuals	0	cocoon	0	individuals	0	cocoon	0	individuals	0	Enrico_Lunghi, Gentile_Francesco_Ficetola, Raoul_Manenti
Italy	Sardinia	Nuoro	M_Albo_Cave1	24/05/2016	Spring	40.49	9.59	267	0.97	0.46	NA	NA	8	66	2.61	1.22	0.785	NA	NA	NA	NA	individuals	0	individuals	0	cocoon	0	individuals	0	cocoon	0	individuals	0	cocoon	0	individuals	0	Enrico_Lunghi, Gentile_Francesco_Ficetola, Raoul_Manenti
Italy	Sardinia	Nuoro	M_Albo_Cave1	24/05/2016	Spring	40.49	9.59	267	0.97	0.46	NA	NA	8	69	1.83	1.9	0.82	NA	NA	NA	NA	individuals	0	individuals	1	cocoon	0	individuals	0	cocoon	0	individuals	0	cocoon	0	individuals	0	Enrico_Lunghi, Gentile_Francesco_Ficetola, Raoul_Manenti
Italy	Sardinia	Nuoro	M_Albo_Cave1	21/06/2016	Summer	40.49	9.59	267	0.97	0.46	22.5	61.2	1	3	1.88	2	0.8	15.25	86.85	0.2	0.1	individuals	0	individuals	0	cocoon	0	individuals	1	cocoon	0	individuals	5	cocoon	1	individuals	0	Enrico_Lunghi
Italy	Sardinia	Nuoro	M_Albo_Cave1	21/06/2016	Summer	40.49	9.59	267	0.97	0.46	22.5	61.2	1	6	0.77	1.55	0.82	14.3	88.9	0	0	individuals	0	individuals	0	cocoon	0	individuals	0	cocoon	0	individuals	12	cocoon	2	individuals	0	Enrico_Lunghi
Italy	Sardinia	Nuoro	M_Albo_Cave1	21/06/2016	Summer	40.49	9.59	267	0.97	0.46	22.5	61.2	1	9	2.5	0.67	0.9	13.6	90.8	0	0	individuals	0	individuals	1	cocoon	0	individuals	1	cocoon	0	individuals	15	cocoon	0	individuals	0	Enrico_Lunghi
Italy	Sardinia	Nuoro	M_Albo_Cave1	21/06/2016	Summer	40.49	9.59	267	0.97	0.46	22.5	61.2	1	12	1.68	2.11	0.845	14.75	87.6	0	0	individuals	0	individuals	0	cocoon	0	individuals	0	cocoon	0	individuals	1	cocoon	0	individuals	0	Enrico_Lunghi
Italy	Sardinia	Nuoro	M_Albo_Cave1	21/06/2016	Summer	40.49	9.59	267	0.97	0.46	22.5	61.2	1	15	4.74	1.76	0.8	14.1	90.2	0	0	individuals	0	individuals	2	cocoon	0	individuals	1	cocoon	0	individuals	1	cocoon	0	individuals	0	Enrico_Lunghi
Italy	Sardinia	Nuoro	M_Albo_Cave1	21/06/2016	Summer	40.49	9.59	267	0.97	0.46	22.5	61.2	1	18	7.81	2.49	0.905	13.9	91.1	0	0	individuals	0	individuals	0	cocoon	0	individuals	0	cocoon	0	individuals	0	cocoon	0	individuals	0	Enrico_Lunghi
Italy	Sardinia	Nuoro	M_Albo_Cave1	21/06/2016	Summer	40.49	9.59	267	0.97	0.46	22.5	61.2	1	21	9.01	2.41	0.945	13.8	91.6	0	0	individuals	0	individuals	0	cocoon	0	individuals	0	cocoon	0	individuals	0	cocoon	0	individuals	0	Enrico_Lunghi
Italy	Sardinia	Nuoro	M_Albo_Cave1	21/06/2016	Summer	40.49	9.59	267	0.97	0.46	22.5	61.2	1	24	6.29	3.68	0.925	13.75	91.75	0	0	individuals	0	individuals	0	cocoon	0	individuals	0	cocoon	0	individuals	0	cocoon	0	individuals	0	Enrico_Lunghi
Italy	Sardinia	Nuoro	M_Albo_Cave1	21/06/2016	Summer	40.49	9.59	267	0.97	0.46	22.5	61.2	1	27	5.71	3.06	0.905	13.6	92.7	0	0	individuals	0	individuals	0	cocoon	0	individuals	0	cocoon	0	individuals	0	cocoon	0	individuals	0	Enrico_Lunghi
Italy	Sardinia	Nuoro	M_Albo_Cave1	21/06/2016	Summer	40.49	9.59	267	0.97	0.46	22.5	61.2	1	30	6.42	2.59	0.92	13.6	92.7	0	0	individuals	0	individuals	0	cocoon	0	individuals	0	cocoon	0	individuals	0	cocoon	0	individuals	0	Enrico_Lunghi
Italy	Sardinia	Nuoro	M_Albo_Cave1	21/06/2016	Summer	40.49	9.59	267	0.97	0.46	22.5	61.2	1	33	9.18	2.69	0.945	13.5	92.6	0	0	individuals	0	individuals	2	cocoon	0	individuals	1	cocoon	0	individuals	0	cocoon	0	individuals	0	Enrico_Lunghi
Italy	Sardinia	Nuoro	M_Albo_Cave1	21/06/2016	Summer	40.49	9.59	267	0.97	0.46	22.5	61.2	1	36	3.84	5.86	0.925	13.6	92.7	0	0	individuals	0	individuals	0	cocoon	0	individuals	0	cocoon	0	individuals	0	cocoon	0	individuals	0	Enrico_Lunghi
Italy	Sardinia	Nuoro	M_Albo_Cave1	21/06/2016	Summer	40.49	9.59	267	0.97	0.46	22.5	61.2	1	39	3.76	1.97	0.95	13.6	92.7	0	0	individuals	0	individuals	0	cocoon	0	individuals	0	cocoon	0	individuals	0	cocoon	0	individuals	0	Enrico_Lunghi
Italy	Sardinia	Nuoro	M_Albo_Cave1	21/06/2016	Summer	40.49	9.59	267	0.97	0.46	22.5	61.2	1	42	1.7	0.65	0.94	13.6	92.8	0	0	individuals	0	individuals	0	cocoon	0	individuals	0	cocoon	0	individuals	0	cocoon	0	individuals	0	Enrico_Lunghi
Italy	Sardinia	Nuoro	M_Albo_Cave1	21/06/2016	Summer	40.49	9.59	267	0.97	0.46	22.5	61.2	1	45	1.03	0.29	0.955	13.6	92.8	0	0	individuals	0	individuals	0	cocoon	0	individuals	0	cocoon	0	individuals	0	cocoon	0	individuals	0	Enrico_Lunghi
Italy	Sardinia	Nuoro	M_Albo_Cave1	21/06/2016	Summer	40.49	9.59	267	0.97	0.46	22.5	61.2	2	27	1.74	0.68	0.875	13.7	91.85	0	0	individuals	0	individuals	0	cocoon	0	individuals	1	cocoon	0	individuals	0	cocoon	0	individuals	0	Enrico_Lunghi
Italy	Sardinia	Nuoro	M_Albo_Cave1	21/06/2016	Summer	40.49	9.59	267	0.97	0.46	22.5	61.2	2	30	1.95	1.46	0.785	13.75	92.05	0	0	individuals	0	individuals	0	cocoon	0	individuals	0	cocoon	0	individuals	0	cocoon	0	individuals	0	Enrico_Lunghi
Italy	Sardinia	Nuoro	M_Albo_Cave1	21/06/2016	Summer	40.49	9.59	267	0.97	0.46	22.5	61.2	2	33	2.08	1.11	0.825	13.75	92.25	0	0	individuals	0	individuals	0	cocoon	0	individuals	0	cocoon	0	individuals	0	cocoon	0	individuals	0	Enrico_Lunghi
Italy	Sardinia	Nuoro	M_Albo_Cave1	21/06/2016	Summer	40.49	9.59	267	0.97	0.46	22.5	61.2	2	36	2.7	1.38	0.74	13.85	92.4	0	0	individuals	0	individuals	0	cocoon	0	individuals	0	cocoon	0	individuals	0	cocoon	0	individuals	0	Enrico_Lunghi
Italy	Sardinia	Nuoro	M_Albo_Cave1	21/06/2016	Summer	40.49	9.59	267	0.97	0.46	22.5	61.2	2	39	2.67	1.23	0.85	13.75	92.55	0	0	individuals	0	individuals	0	cocoon	0	individuals	0	cocoon	0	individuals	0	cocoon	0	individuals	0	Enrico_Lunghi
Italy	Sardinia	Nuoro	M_Albo_Cave1	21/06/2016	Summer	40.49	9.59	267	0.97	0.46	22.5	61.2	2	42	1.67	1.37	0.825	13.7	92.8	0	0	individuals	0	individuals	0	cocoon	0	individuals	0	cocoon	0	individuals	0	cocoon	0	individuals	0	Enrico_Lunghi
Italy	Sardinia	Nuoro	M_Albo_Cave1	21/06/2016	Summer	40.49	9.59	267	0.97	0.46	22.5	61.2	2	45	0.73	1.68	0.73	13.7	92.8	0	0	individuals	0	individuals	0	cocoon	0	individuals	0	cocoon	0	individuals	0	cocoon	0	individuals	0	Enrico_Lunghi
Italy	Sardinia	Nuoro	M_Albo_Cave1	21/06/2016	Summer	40.49	9.59	267	0.97	0.46	22.5	61.2	3	30	5.87	2.43	0.88	13.5	92.85	0	0	individuals	0	individuals	0	cocoon	0	individuals	0	cocoon	0	individuals	0	cocoon	0	individuals	0	Enrico_Lunghi
Italy	Sardinia	Nuoro	M_Albo_Cave1	21/06/2016	Summer	40.49	9.59	267	0.97	0.46	22.5	61.2	3	33	4.53	5.03	0.805	13.45	93.05	0	0	individuals	0	individuals	0	cocoon	0	individuals	0	cocoon	0	individuals	0	cocoon	0	individuals	0	Enrico_Lunghi
Italy	Sardinia	Nuoro	M_Albo_Cave1	21/06/2016	Summer	40.49	9.59	267	0.97	0.46	22.5	61.2	3	36	3.31	3.9	0.9	13.65	93.45	0	0	individuals	0	individuals	0	cocoon	0	individuals	0	cocoon	0	individuals	0	cocoon	0	individuals	0	Enrico_Lunghi
Italy	Sardinia	Nuoro	M_Albo_Cave1	21/06/2016	Summer	40.49	9.59	267	0.97	0.46	22.5	61.2	3	39	2.7	2.96	0.895	13.65	93.4	0	0	individuals	0	individuals	0	cocoon	0	individuals	0	cocoon	0	individuals	0	cocoon	0	individuals	0	Enrico_Lunghi
Italy	Sardinia	Nuoro	M_Albo_Cave1	21/06/2016	Summer	40.49	9.59	267	0.97	0.46	22.5	61.2	3	42	2.15	1.49	0.9	13.75	93.4	0	0	individuals	0	individuals	0	cocoon	0	individuals	0	cocoon	0	individuals	0	cocoon	0	individuals	0	Enrico_Lunghi
Italy	Sardinia	Nuoro	M_Albo_Cave1	21/06/2016	Summer	40.49	9.59	267	0.97	0.46	22.5	61.2	3	45	4.2	2.33	0.89	13.75	93.55	0	0	individuals	0	individuals	0	cocoon	0	individuals	0	cocoon	0	individuals	0	cocoon	0	individuals	0	Enrico_Lunghi
Italy	Sardinia	Nuoro	M_Albo_Cave1	21/06/2016	Summer	40.49	9.59	267	0.97	0.46	22.5	61.2	3	48	2.25	0.97	0.89	13.85	93.65	0	0	individuals	1	individuals	1	cocoon	0	individuals	1	cocoon	0	individuals	0	cocoon	0	individuals	0	Enrico_Lunghi
Italy	Sardinia	Nuoro	M_Albo_Cave1	21/06/2016	Summer	40.49	9.59	267	0.97	0.46	22.5	61.2	3	51	1.59	1.55	0.905	13.75	93.65	0	0	individuals	0	individuals	1	cocoon	0	individuals	0	cocoon	0	individuals	0	cocoon	0	individuals	0	Enrico_Lunghi
Italy	Sardinia	Nuoro	M_Albo_Cave1	21/06/2016	Summer	40.49	9.59	267	0.97	0.46	22.5	61.2	3	54	5.38	2.98	0.905	13.6	93.75	0	0	individuals	0	individuals	1	cocoon	0	individuals	1	cocoon	0	individuals	0	cocoon	0	individuals	0	Enrico_Lunghi
Italy	Sardinia	Nuoro	M_Albo_Cave1	21/06/2016	Summer	40.49	9.59	267	0.97	0.46	22.5	61.2	3	57	2.47	2.29	0.78	13.75	94.05	0	0	individuals	0	individuals	1	cocoon	0	individuals	2	cocoon	0	individuals	1	cocoon	0	individuals	0	Enrico_Lunghi
Italy	Sardinia	Nuoro	M_Albo_Cave1	21/06/2016	Summer	40.49	9.59	267	0.97	0.46	22.5	61.2	3	60	2.17	1.67	0.9	13.85	94.1	0	0	individuals	0	individuals	0	cocoon	0	individuals	0	cocoon	0	individuals	7	cocoon	0	individuals	0	Enrico_Lunghi
Italy	Sardinia	Nuoro	M_Albo_Cave1	21/06/2016	Summer	40.49	9.59	267	0.97	0.46	22.5	61.2	3	63	1.58	1.73	0.705	13.95	94.2	0	0	individuals	0	individuals	0	cocoon	0	individuals	0	cocoon	0	individuals	5	cocoon	0	individuals	1	Enrico_Lunghi
Italy	Sardinia	Nuoro	M_Albo_Cave1	21/06/2016	Summer	40.49	9.59	267	0.97	0.46	22.5	61.2	3	66	0.58	1.42	0.58	14.3	93.95	0	0	individuals	0	individuals	0	cocoon	0	individuals	0	cocoon	0	individuals	0	cocoon	0	individuals	0	Enrico_Lunghi
Italy	Sardinia	Nuoro	M_Albo_Cave1	21/06/2016	Summer	40.49	9.59	267	0.97	0.46	22.5	61.2	3	69	1.28	3.89	0.805	14.5	93.95	0	0	individuals	0	individuals	0	cocoon	0	individuals	0	cocoon	0	individuals	0	cocoon	0	individuals	0	Enrico_Lunghi
Italy	Sardinia	Nuoro	M_Albo_Cave1	21/06/2016	Summer	40.49	9.59	267	0.97	0.46	22.5	61.2	3	72	1.22	0.69	0.9	14.6	93.85	0	0	individuals	0	individuals	0	cocoon	0	individuals	1	cocoon	0	individuals	0	cocoon	0	individuals	1	Enrico_Lunghi
Italy	Sardinia	Nuoro	M_Albo_Cave1	21/06/2016	Summer	40.49	9.59	267	0.97	0.46	22.5	61.2	3	75	2.41	0.94	0.895	14.65	93.8	0	0	individuals	0	individuals	0	cocoon	0	individuals	0	cocoon	0	individuals	0	cocoon	0	individuals	1	Enrico_Lunghi
Italy	Sardinia	Nuoro	M_Albo_Cave1	21/06/2016	Summer	40.49	9.59	267	0.97	0.46	22.5	61.2	4	33	3.89	3.7	0.885	13.8	93.55	0	0	individuals	0	individuals	0	cocoon	0	individuals	0	cocoon	0	individuals	0	cocoon	0	individuals	0	Enrico_Lunghi
Italy	Sardinia	Nuoro	M_Albo_Cave1	21/06/2016	Summer	40.49	9.59	267	0.97	0.46	22.5	61.2	4	36	2.34	1	0.91	13.7	93.35	0	0	individuals	0	individuals	0	cocoon	0	individuals	0	cocoon	0	individuals	0	cocoon	0	individuals	0	Enrico_Lunghi
Italy	Sardinia	Nuoro	M_Albo_Cave1	21/06/2016	Summer	40.49	9.59	267	0.97	0.46	22.5	61.2	4	39	1.57	0.75	0.745	13.85	93.55	0	0	individuals	0	individuals	0	cocoon	0	individuals	0	cocoon	0	individuals	0	cocoon	0	individuals	0	Enrico_Lunghi
Italy	Sardinia	Nuoro	M_Albo_Cave1	21/06/2016	Summer	40.49	9.59	267	0.97	0.46	22.5	61.2	5	57	2.24	1.26	0.87	13.7	93.8	0	0	individuals	0	individuals	0	cocoon	0	individuals	0	cocoon	0	individuals	0	cocoon	0	individuals	0	Enrico_Lunghi
Italy	Sardinia	Nuoro	M_Albo_Cave1	21/06/2016	Summer	40.49	9.59	267	0.97	0.46	22.5	61.2	5	60	9.32	3.16	0.84	13.8	93.85	0	0	individuals	0	individuals	0	cocoon	0	individuals	0	cocoon	0	individuals	0	cocoon	0	individuals	0	Enrico_Lunghi
Italy	Sardinia	Nuoro	M_Albo_Cave1	21/06/2016	Summer	40.49	9.59	267	0.97	0.46	22.5	61.2	6	60	5.16	1.8	0.885	13.7	93.9	0	0	individuals	0	individuals	1	cocoon	0	individuals	1	cocoon	1	individuals	1	cocoon	0	individuals	1	Enrico_Lunghi
Italy	Sardinia	Nuoro	M_Albo_Cave1	21/06/2016	Summer	40.49	9.59	267	0.97	0.46	22.5	61.2	7	66	0.93	0.63	0.965	14.4	93.75	0	0	individuals	2	individuals	1	cocoon	0	individuals	0	cocoon	0	individuals	0	cocoon	0	individuals	0	Enrico_Lunghi
Italy	Sardinia	Nuoro	M_Albo_Cave1	21/06/2016	Summer	40.49	9.59	267	0.97	0.46	22.5	61.2	7	69	0.75	0.62	0.75	14.3	93.7	0	0	individuals	0	individuals	2	cocoon	0	individuals	0	cocoon	0	individuals	0	cocoon	0	individuals	2	Enrico_Lunghi
Italy	Sardinia	Nuoro	M_Albo_Cave1	21/06/2016	Summer	40.49	9.59	267	0.97	0.46	22.5	61.2	8	63	2.34	1.81	0.86	14.05	94.2	0	0	individuals	0	individuals	0	cocoon	0	individuals	0	cocoon	0	individuals	3	cocoon	0	individuals	0	Enrico_Lunghi
Italy	Sardinia	Nuoro	M_Albo_Cave1	21/06/2016	Summer	40.49	9.59	267	0.97	0.46	22.5	61.2	8	66	2.61	1.22	0.785	14.35	94.25	0	0	individuals	0	individuals	1	cocoon	0	individuals	0	cocoon	0	individuals	0	cocoon	0	individuals	0	Enrico_Lunghi
Italy	Sardinia	Nuoro	M_Albo_Cave1	21/06/2016	Summer	40.49	9.59	267	0.97	0.46	22.5	61.2	8	69	1.83	1.9	0.82	14.85	94.3	0	0	individuals	0	individuals	1	cocoon	0	individuals	0	cocoon	0	individuals	0	cocoon	0	individuals	0	Enrico_Lunghi
Italy	Sardinia	Nuoro	M_Albo_Cave1	24/06/2016	Summer	40.49	9.59	267	0.97	0.46	NA	NA	1	3	1.88	2	0.8	NA	NA	NA	NA	individuals	0	individuals	0	cocoon	0	individuals	0	cocoon	0	individuals	13	cocoon	1	individuals	0	Enrico_Lunghi
Italy	Sardinia	Nuoro	M_Albo_Cave1	24/06/2016	Summer	40.49	9.59	267	0.97	0.46	NA	NA	1	6	0.77	1.55	0.82	NA	NA	NA	NA	individuals	0	individuals	0	cocoon	0	individuals	0	cocoon	0	individuals	18	cocoon	0	individuals	0	Enrico_Lunghi
Italy	Sardinia	Nuoro	M_Albo_Cave1	24/06/2016	Summer	40.49	9.59	267	0.97	0.46	NA	NA	1	9	2.5	0.67	0.9	NA	NA	NA	NA	individuals	0	individuals	0	cocoon	0	individuals	0	cocoon	1	individuals	9	cocoon	1	individuals	0	Enrico_Lunghi
Italy	Sardinia	Nuoro	M_Albo_Cave1	24/06/2016	Summer	40.49	9.59	267	0.97	0.46	NA	NA	1	12	1.68	2.11	0.845	NA	NA	NA	NA	individuals	0	individuals	0	cocoon	0	individuals	0	cocoon	0	individuals	1	cocoon	0	individuals	0	Enrico_Lunghi
Italy	Sardinia	Nuoro	M_Albo_Cave1	24/06/2016	Summer	40.49	9.59	267	0.97	0.46	NA	NA	1	15	4.74	1.76	0.8	NA	NA	NA	NA	individuals	0	individuals	2	cocoon	0	individuals	0	cocoon	0	individuals	2	cocoon	0	individuals	0	Enrico_Lunghi
Italy	Sardinia	Nuoro	M_Albo_Cave1	24/06/2016	Summer	40.49	9.59	267	0.97	0.46	NA	NA	1	18	7.81	2.49	0.905	NA	NA	NA	NA	individuals	0	individuals	0	cocoon	0	individuals	0	cocoon	0	individuals	0	cocoon	0	individuals	0	Enrico_Lunghi
Italy	Sardinia	Nuoro	M_Albo_Cave1	24/06/2016	Summer	40.49	9.59	267	0.97	0.46	NA	NA	1	21	9.01	2.41	0.945	NA	NA	NA	NA	individuals	0	individuals	0	cocoon	0	individuals	0	cocoon	0	individuals	0	cocoon	0	individuals	0	Enrico_Lunghi
Italy	Sardinia	Nuoro	M_Albo_Cave1	24/06/2016	Summer	40.49	9.59	267	0.97	0.46	NA	NA	1	24	6.29	3.68	0.925	NA	NA	NA	NA	individuals	0	individuals	0	cocoon	0	individuals	0	cocoon	0	individuals	0	cocoon	0	individuals	0	Enrico_Lunghi
Italy	Sardinia	Nuoro	M_Albo_Cave1	24/06/2016	Summer	40.49	9.59	267	0.97	0.46	NA	NA	1	27	5.71	3.06	0.905	NA	NA	NA	NA	individuals	0	individuals	0	cocoon	0	individuals	0	cocoon	0	individuals	0	cocoon	0	individuals	0	Enrico_Lunghi
Italy	Sardinia	Nuoro	M_Albo_Cave1	24/06/2016	Summer	40.49	9.59	267	0.97	0.46	NA	NA	1	30	6.42	2.59	0.92	NA	NA	NA	NA	individuals	0	individuals	0	cocoon	0	individuals	0	cocoon	0	individuals	0	cocoon	0	individuals	0	Enrico_Lunghi
Italy	Sardinia	Nuoro	M_Albo_Cave1	24/06/2016	Summer	40.49	9.59	267	0.97	0.46	NA	NA	1	33	9.18	2.69	0.945	NA	NA	NA	NA	individuals	6	individuals	0	cocoon	0	individuals	0	cocoon	0	individuals	0	cocoon	0	individuals	0	Enrico_Lunghi
Italy	Sardinia	Nuoro	M_Albo_Cave1	24/06/2016	Summer	40.49	9.59	267	0.97	0.46	NA	NA	1	36	3.84	5.86	0.925	NA	NA	NA	NA	individuals	0	individuals	0	cocoon	0	individuals	0	cocoon	0	individuals	0	cocoon	0	individuals	0	Enrico_Lunghi
Italy	Sardinia	Nuoro	M_Albo_Cave1	24/06/2016	Summer	40.49	9.59	267	0.97	0.46	NA	NA	1	39	3.76	1.97	0.95	NA	NA	NA	NA	individuals	0	individuals	0	cocoon	0	individuals	0	cocoon	0	individuals	0	cocoon	0	individuals	0	Enrico_Lunghi
Italy	Sardinia	Nuoro	M_Albo_Cave1	24/06/2016	Summer	40.49	9.59	267	0.97	0.46	NA	NA	1	42	1.7	0.65	0.94	NA	NA	NA	NA	individuals	0	individuals	0	cocoon	0	individuals	0	cocoon	0	individuals	0	cocoon	0	individuals	0	Enrico_Lunghi
Italy	Sardinia	Nuoro	M_Albo_Cave1	24/06/2016	Summer	40.49	9.59	267	0.97	0.46	NA	NA	1	45	1.03	0.29	0.955	NA	NA	NA	NA	individuals	0	individuals	0	cocoon	0	individuals	0	cocoon	0	individuals	0	cocoon	0	individuals	0	Enrico_Lunghi
Italy	Sardinia	Nuoro	M_Albo_Cave1	24/06/2016	Summer	40.49	9.59	267	0.97	0.46	NA	NA	2	27	1.74	0.68	0.875	NA	NA	NA	NA	individuals	0	individuals	0	cocoon	0	individuals	0	cocoon	0	individuals	0	cocoon	0	individuals	0	Enrico_Lunghi
Italy	Sardinia	Nuoro	M_Albo_Cave1	24/06/2016	Summer	40.49	9.59	267	0.97	0.46	NA	NA	2	30	1.95	1.46	0.785	NA	NA	NA	NA	individuals	0	individuals	0	cocoon	0	individuals	0	cocoon	0	individuals	0	cocoon	0	individuals	0	Enrico_Lunghi
Italy	Sardinia	Nuoro	M_Albo_Cave1	24/06/2016	Summer	40.49	9.59	267	0.97	0.46	NA	NA	2	33	2.08	1.11	0.825	NA	NA	NA	NA	individuals	0	individuals	0	cocoon	0	individuals	0	cocoon	0	individuals	0	cocoon	0	individuals	0	Enrico_Lunghi
Italy	Sardinia	Nuoro	M_Albo_Cave1	24/06/2016	Summer	40.49	9.59	267	0.97	0.46	NA	NA	2	36	2.7	1.38	0.74	NA	NA	NA	NA	individuals	0	individuals	0	cocoon	0	individuals	0	cocoon	0	individuals	0	cocoon	0	individuals	0	Enrico_Lunghi
Italy	Sardinia	Nuoro	M_Albo_Cave1	24/06/2016	Summer	40.49	9.59	267	0.97	0.46	NA	NA	2	39	2.67	1.23	0.85	NA	NA	NA	NA	individuals	0	individuals	0	cocoon	0	individuals	0	cocoon	0	individuals	0	cocoon	0	individuals	0	Enrico_Lunghi
Italy	Sardinia	Nuoro	M_Albo_Cave1	24/06/2016	Summer	40.49	9.59	267	0.97	0.46	NA	NA	2	42	1.67	1.37	0.825	NA	NA	NA	NA	individuals	0	individuals	0	cocoon	0	individuals	0	cocoon	0	individuals	0	cocoon	0	individuals	0	Enrico_Lunghi
Italy	Sardinia	Nuoro	M_Albo_Cave1	24/06/2016	Summer	40.49	9.59	267	0.97	0.46	NA	NA	2	45	0.73	1.68	0.73	NA	NA	NA	NA	individuals	0	individuals	0	cocoon	0	individuals	0	cocoon	0	individuals	0	cocoon	0	individuals	0	Enrico_Lunghi
Italy	Sardinia	Nuoro	M_Albo_Cave1	24/06/2016	Summer	40.49	9.59	267	0.97	0.46	NA	NA	3	30	5.87	2.43	0.88	NA	NA	NA	NA	individuals	0	individuals	0	cocoon	0	individuals	0	cocoon	0	individuals	0	cocoon	0	individuals	0	Enrico_Lunghi
Italy	Sardinia	Nuoro	M_Albo_Cave1	24/06/2016	Summer	40.49	9.59	267	0.97	0.46	NA	NA	3	33	4.53	5.03	0.805	NA	NA	NA	NA	individuals	0	individuals	0	cocoon	0	individuals	0	cocoon	0	individuals	0	cocoon	0	individuals	0	Enrico_Lunghi
Italy	Sardinia	Nuoro	M_Albo_Cave1	24/06/2016	Summer	40.49	9.59	267	0.97	0.46	NA	NA	3	36	3.31	3.9	0.9	NA	NA	NA	NA	individuals	0	individuals	0	cocoon	0	individuals	0	cocoon	0	individuals	0	cocoon	0	individuals	0	Enrico_Lunghi
Italy	Sardinia	Nuoro	M_Albo_Cave1	24/06/2016	Summer	40.49	9.59	267	0.97	0.46	NA	NA	3	39	2.7	2.96	0.895	NA	NA	NA	NA	individuals	0	individuals	0	cocoon	0	individuals	0	cocoon	0	individuals	0	cocoon	0	individuals	0	Enrico_Lunghi
Italy	Sardinia	Nuoro	M_Albo_Cave1	24/06/2016	Summer	40.49	9.59	267	0.97	0.46	NA	NA	3	42	2.15	1.49	0.9	NA	NA	NA	NA	individuals	0	individuals	0	cocoon	0	individuals	0	cocoon	0	individuals	0	cocoon	0	individuals	0	Enrico_Lunghi
Italy	Sardinia	Nuoro	M_Albo_Cave1	24/06/2016	Summer	40.49	9.59	267	0.97	0.46	NA	NA	3	45	4.2	2.33	0.89	NA	NA	NA	NA	individuals	0	individuals	2	cocoon	0	individuals	0	cocoon	0	individuals	0	cocoon	0	individuals	0	Enrico_Lunghi
Italy	Sardinia	Nuoro	M_Albo_Cave1	24/06/2016	Summer	40.49	9.59	267	0.97	0.46	NA	NA	3	48	2.25	0.97	0.89	NA	NA	NA	NA	individuals	0	individuals	0	cocoon	0	individuals	0	cocoon	0	individuals	0	cocoon	0	individuals	0	Enrico_Lunghi
Italy	Sardinia	Nuoro	M_Albo_Cave1	24/06/2016	Summer	40.49	9.59	267	0.97	0.46	NA	NA	3	51	1.59	1.55	0.905	NA	NA	NA	NA	individuals	0	individuals	0	cocoon	0	individuals	0	cocoon	0	individuals	0	cocoon	0	individuals	0	Enrico_Lunghi
Italy	Sardinia	Nuoro	M_Albo_Cave1	24/06/2016	Summer	40.49	9.59	267	0.97	0.46	NA	NA	3	54	5.38	2.98	0.905	NA	NA	NA	NA	individuals	0	individuals	0	cocoon	0	individuals	0	cocoon	0	individuals	0	cocoon	0	individuals	0	Enrico_Lunghi
Italy	Sardinia	Nuoro	M_Albo_Cave1	24/06/2016	Summer	40.49	9.59	267	0.97	0.46	NA	NA	3	57	2.47	2.29	0.78	NA	NA	NA	NA	individuals	0	individuals	0	cocoon	0	individuals	0	cocoon	0	individuals	0	cocoon	0	individuals	0	Enrico_Lunghi
Italy	Sardinia	Nuoro	M_Albo_Cave1	24/06/2016	Summer	40.49	9.59	267	0.97	0.46	NA	NA	3	60	2.17	1.67	0.9	NA	NA	NA	NA	individuals	0	individuals	0	cocoon	0	individuals	0	cocoon	0	individuals	7	cocoon	0	individuals	0	Enrico_Lunghi
Italy	Sardinia	Nuoro	M_Albo_Cave1	24/06/2016	Summer	40.49	9.59	267	0.97	0.46	NA	NA	3	63	1.58	1.73	0.705	NA	NA	NA	NA	individuals	0	individuals	0	cocoon	0	individuals	0	cocoon	0	individuals	5	cocoon	0	individuals	0	Enrico_Lunghi
Italy	Sardinia	Nuoro	M_Albo_Cave1	24/06/2016	Summer	40.49	9.59	267	0.97	0.46	NA	NA	3	66	0.58	1.42	0.58	NA	NA	NA	NA	individuals	0	individuals	0	cocoon	0	individuals	0	cocoon	0	individuals	0	cocoon	0	individuals	0	Enrico_Lunghi
Italy	Sardinia	Nuoro	M_Albo_Cave1	24/06/2016	Summer	40.49	9.59	267	0.97	0.46	NA	NA	3	69	1.28	3.89	0.805	NA	NA	NA	NA	individuals	0	individuals	0	cocoon	0	individuals	0	cocoon	0	individuals	0	cocoon	0	individuals	0	Enrico_Lunghi
Italy	Sardinia	Nuoro	M_Albo_Cave1	24/06/2016	Summer	40.49	9.59	267	0.97	0.46	NA	NA	3	72	1.22	0.69	0.9	NA	NA	NA	NA	individuals	0	individuals	0	cocoon	0	individuals	0	cocoon	0	individuals	0	cocoon	0	individuals	0	Enrico_Lunghi
Italy	Sardinia	Nuoro	M_Albo_Cave1	24/06/2016	Summer	40.49	9.59	267	0.97	0.46	NA	NA	3	75	2.41	0.94	0.895	NA	NA	NA	NA	individuals	1	individuals	0	cocoon	0	individuals	0	cocoon	0	individuals	0	cocoon	0	individuals	0	Enrico_Lunghi
Italy	Sardinia	Nuoro	M_Albo_Cave1	24/06/2016	Summer	40.49	9.59	267	0.97	0.46	NA	NA	4	33	3.89	3.7	0.885	NA	NA	NA	NA	individuals	0	individuals	0	cocoon	0	individuals	0	cocoon	0	individuals	0	cocoon	0	individuals	0	Enrico_Lunghi
Italy	Sardinia	Nuoro	M_Albo_Cave1	24/06/2016	Summer	40.49	9.59	267	0.97	0.46	NA	NA	4	36	2.34	1	0.91	NA	NA	NA	NA	individuals	0	individuals	0	cocoon	0	individuals	0	cocoon	0	individuals	0	cocoon	0	individuals	0	Enrico_Lunghi
Italy	Sardinia	Nuoro	M_Albo_Cave1	24/06/2016	Summer	40.49	9.59	267	0.97	0.46	NA	NA	4	39	1.57	0.75	0.745	NA	NA	NA	NA	individuals	0	individuals	0	cocoon	0	individuals	0	cocoon	0	individuals	0	cocoon	0	individuals	0	Enrico_Lunghi
Italy	Sardinia	Nuoro	M_Albo_Cave1	24/06/2016	Summer	40.49	9.59	267	0.97	0.46	NA	NA	5	57	2.24	1.26	0.87	NA	NA	NA	NA	individuals	0	individuals	1	cocoon	0	individuals	0	cocoon	0	individuals	0	cocoon	0	individuals	0	Enrico_Lunghi
Italy	Sardinia	Nuoro	M_Albo_Cave1	24/06/2016	Summer	40.49	9.59	267	0.97	0.46	NA	NA	5	60	9.32	3.16	0.84	NA	NA	NA	NA	individuals	0	individuals	0	cocoon	0	individuals	0	cocoon	0	individuals	0	cocoon	0	individuals	1	Enrico_Lunghi
Italy	Sardinia	Nuoro	M_Albo_Cave1	24/06/2016	Summer	40.49	9.59	267	0.97	0.46	NA	NA	6	60	5.16	1.8	0.885	NA	NA	NA	NA	individuals	0	individuals	1	cocoon	0	individuals	1	cocoon	1	individuals	0	cocoon	0	individuals	0	Enrico_Lunghi
Italy	Sardinia	Nuoro	M_Albo_Cave1	24/06/2016	Summer	40.49	9.59	267	0.97	0.46	NA	NA	7	66	0.93	0.63	0.965	NA	NA	NA	NA	individuals	1	individuals	0	cocoon	0	individuals	0	cocoon	0	individuals	0	cocoon	0	individuals	0	Enrico_Lunghi
Italy	Sardinia	Nuoro	M_Albo_Cave1	24/06/2016	Summer	40.49	9.59	267	0.97	0.46	NA	NA	7	69	0.75	0.62	0.75	NA	NA	NA	NA	individuals	0	individuals	2	cocoon	0	individuals	0	cocoon	0	individuals	0	cocoon	0	individuals	0	Enrico_Lunghi
Italy	Sardinia	Nuoro	M_Albo_Cave1	24/06/2016	Summer	40.49	9.59	267	0.97	0.46	NA	NA	8	63	2.34	1.81	0.86	NA	NA	NA	NA	individuals	0	individuals	0	cocoon	0	individuals	0	cocoon	0	individuals	0	cocoon	0	individuals	0	Enrico_Lunghi
Italy	Sardinia	Nuoro	M_Albo_Cave1	24/06/2016	Summer	40.49	9.59	267	0.97	0.46	NA	NA	8	66	2.61	1.22	0.785	NA	NA	NA	NA	individuals	0	individuals	0	cocoon	0	individuals	0	cocoon	0	individuals	0	cocoon	0	individuals	0	Enrico_Lunghi
Italy	Sardinia	Nuoro	M_Albo_Cave1	24/06/2016	Summer	40.49	9.59	267	0.97	0.46	NA	NA	8	69	1.83	1.9	0.82	NA	NA	NA	NA	individuals	0	individuals	1	cocoon	0	individuals	0	cocoon	0	individuals	0	cocoon	0	individuals	0	Enrico_Lunghi
Italy	Sardinia	Nuoro	M_Albo_Cave1	23/01/2016	Winter	40.49	9.59	267	0.97	0.46	9.2	83	1	3	1.88	2	0.8	8.85	84.55	0.3	0	individuals	0	individuals	0	cocoon	0	individuals	1	cocoon	0	individuals	1	cocoon	0	individuals	0	Enrico_Lunghi
Italy	Sardinia	Nuoro	M_Albo_Cave1	23/01/2016	Winter	40.49	9.59	267	0.97	0.46	9.2	83	1	6	0.77	1.55	0.82	8.8	85.9	0	0	individuals	0	individuals	0	cocoon	0	individuals	2	cocoon	0	individuals	2	cocoon	2	individuals	1	Enrico_Lunghi
Italy	Sardinia	Nuoro	M_Albo_Cave1	23/01/2016	Winter	40.49	9.59	267	0.97	0.46	9.2	83	1	9	2.5	0.67	0.9	8.8	86.5	0	0	individuals	0	individuals	0	cocoon	0	individuals	2	cocoon	0	individuals	1	cocoon	0	individuals	1	Enrico_Lunghi
Italy	Sardinia	Nuoro	M_Albo_Cave1	23/01/2016	Winter	40.49	9.59	267	0.97	0.46	9.2	83	1	12	1.68	2.11	0.845	9.4	82.35	0	0	individuals	0	individuals	0	cocoon	0	individuals	0	cocoon	0	individuals	0	cocoon	0	individuals	0	Enrico_Lunghi
Italy	Sardinia	Nuoro	M_Albo_Cave1	23/01/2016	Winter	40.49	9.59	267	0.97	0.46	9.2	83	1	15	4.74	1.76	0.8	9.45	87.95	0	0	individuals	0	individuals	0	cocoon	0	individuals	1	cocoon	0	individuals	1	cocoon	0	individuals	0	Enrico_Lunghi
Italy	Sardinia	Nuoro	M_Albo_Cave1	23/01/2016	Winter	40.49	9.59	267	0.97	0.46	9.2	83	1	18	7.81	2.49	0.905	10.2	87.25	0	0	individuals	0	individuals	0	cocoon	0	individuals	0	cocoon	0	individuals	0	cocoon	0	individuals	1	Enrico_Lunghi
Italy	Sardinia	Nuoro	M_Albo_Cave1	23/01/2016	Winter	40.49	9.59	267	0.97	0.46	9.2	83	1	21	9.01	2.41	0.945	10.5	85.9	0	0	individuals	0	individuals	0	cocoon	0	individuals	0	cocoon	0	individuals	0	cocoon	0	individuals	0	Enrico_Lunghi
Italy	Sardinia	Nuoro	M_Albo_Cave1	23/01/2016	Winter	40.49	9.59	267	0.97	0.46	9.2	83	1	24	6.29	3.68	0.925	10.1	87.3	0	0	individuals	0	individuals	0	cocoon	0	individuals	0	cocoon	0	individuals	0	cocoon	0	individuals	0	Enrico_Lunghi
Italy	Sardinia	Nuoro	M_Albo_Cave1	23/01/2016	Winter	40.49	9.59	267	0.97	0.46	9.2	83	1	27	5.71	3.06	0.905	11.8	86.7	0	0	individuals	0	individuals	1	cocoon	0	individuals	0	cocoon	0	individuals	0	cocoon	0	individuals	1	Enrico_Lunghi
Italy	Sardinia	Nuoro	M_Albo_Cave1	23/01/2016	Winter	40.49	9.59	267	0.97	0.46	9.2	83	1	30	6.42	2.59	0.92	11.25	84.75	0	0	individuals	0	individuals	1	cocoon	0	individuals	0	cocoon	0	individuals	1	cocoon	0	individuals	0	Enrico_Lunghi
Italy	Sardinia	Nuoro	M_Albo_Cave1	23/01/2016	Winter	40.49	9.59	267	0.97	0.46	9.2	83	1	33	9.18	2.69	0.945	11.35	85.95	0	0	individuals	0	individuals	0	cocoon	0	individuals	0	cocoon	0	individuals	0	cocoon	0	individuals	0	Enrico_Lunghi
Italy	Sardinia	Nuoro	M_Albo_Cave1	23/01/2016	Winter	40.49	9.59	267	0.97	0.46	9.2	83	1	36	3.84	5.86	0.925	11.35	86.25	0	0	individuals	0	individuals	0	cocoon	0	individuals	0	cocoon	0	individuals	0	cocoon	0	individuals	0	Enrico_Lunghi
Italy	Sardinia	Nuoro	M_Albo_Cave1	23/01/2016	Winter	40.49	9.59	267	0.97	0.46	9.2	83	1	39	3.76	1.97	0.95	11.35	87	0	0	individuals	0	individuals	0	cocoon	0	individuals	0	cocoon	0	individuals	0	cocoon	0	individuals	0	Enrico_Lunghi
Italy	Sardinia	Nuoro	M_Albo_Cave1	23/01/2016	Winter	40.49	9.59	267	0.97	0.46	9.2	83	1	42	1.7	0.65	0.94	11.35	87.7	0	0	individuals	0	individuals	0	cocoon	0	individuals	0	cocoon	0	individuals	1	cocoon	0	individuals	0	Enrico_Lunghi
Italy	Sardinia	Nuoro	M_Albo_Cave1	23/01/2016	Winter	40.49	9.59	267	0.97	0.46	9.2	83	1	45	1.03	0.29	0.955	11.45	87	0	0	individuals	0	individuals	0	cocoon	0	individuals	0	cocoon	0	individuals	0	cocoon	0	individuals	0	Enrico_Lunghi
Italy	Sardinia	Nuoro	M_Albo_Cave1	23/01/2016	Winter	40.49	9.59	267	0.97	0.46	9.2	83	2	27	1.74	0.68	0.875	11.4	92.65	0	0	individuals	0	individuals	1	cocoon	0	individuals	0	cocoon	0	individuals	0	cocoon	0	individuals	0	Enrico_Lunghi
Italy	Sardinia	Nuoro	M_Albo_Cave1	23/01/2016	Winter	40.49	9.59	267	0.97	0.46	9.2	83	2	30	1.95	1.46	0.785	12.25	93.5	0	0	individuals	0	individuals	1	cocoon	0	individuals	0	cocoon	0	individuals	0	cocoon	0	individuals	0	Enrico_Lunghi
Italy	Sardinia	Nuoro	M_Albo_Cave1	23/01/2016	Winter	40.49	9.59	267	0.97	0.46	9.2	83	2	33	2.08	1.11	0.825	12.6	93.65	0	0	individuals	0	individuals	0	cocoon	0	individuals	0	cocoon	0	individuals	0	cocoon	0	individuals	0	Enrico_Lunghi
Italy	Sardinia	Nuoro	M_Albo_Cave1	23/01/2016	Winter	40.49	9.59	267	0.97	0.46	9.2	83	2	36	2.7	1.38	0.74	12.9	93.65	0	0	individuals	0	individuals	0	cocoon	0	individuals	0	cocoon	0	individuals	0	cocoon	0	individuals	0	Enrico_Lunghi
Italy	Sardinia	Nuoro	M_Albo_Cave1	23/01/2016	Winter	40.49	9.59	267	0.97	0.46	9.2	83	2	39	2.67	1.23	0.85	13.05	93.5	0	0	individuals	0	individuals	1	cocoon	0	individuals	0	cocoon	0	individuals	0	cocoon	0	individuals	0	Enrico_Lunghi
Italy	Sardinia	Nuoro	M_Albo_Cave1	23/01/2016	Winter	40.49	9.59	267	0.97	0.46	9.2	83	2	42	1.67	1.37	0.825	13.45	93.9	0	0	individuals	0	individuals	1	cocoon	0	individuals	0	cocoon	0	individuals	0	cocoon	0	individuals	0	Enrico_Lunghi
Italy	Sardinia	Nuoro	M_Albo_Cave1	23/01/2016	Winter	40.49	9.59	267	0.97	0.46	9.2	83	2	45	0.73	1.68	0.73	13.8	94.2	0	0	individuals	0	individuals	0	cocoon	0	individuals	4	cocoon	0	individuals	0	cocoon	0	individuals	1	Enrico_Lunghi
Italy	Sardinia	Nuoro	M_Albo_Cave1	23/01/2016	Winter	40.49	9.59	267	0.97	0.46	9.2	83	3	30	5.87	2.43	0.88	11.15	85.7	0	0	individuals	0	individuals	0	cocoon	0	individuals	0	cocoon	0	individuals	1	cocoon	0	individuals	0	Enrico_Lunghi
Italy	Sardinia	Nuoro	M_Albo_Cave1	23/01/2016	Winter	40.49	9.59	267	0.97	0.46	9.2	83	3	33	4.53	5.03	0.805	11.25	86.9	0	0	individuals	0	individuals	0	cocoon	0	individuals	0	cocoon	0	individuals	0	cocoon	0	individuals	0	Enrico_Lunghi
Italy	Sardinia	Nuoro	M_Albo_Cave1	23/01/2016	Winter	40.49	9.59	267	0.97	0.46	9.2	83	3	36	3.31	3.9	0.9	12.05	85.2	0	0	individuals	0	individuals	0	cocoon	0	individuals	0	cocoon	0	individuals	0	cocoon	0	individuals	0	Enrico_Lunghi
Italy	Sardinia	Nuoro	M_Albo_Cave1	23/01/2016	Winter	40.49	9.59	267	0.97	0.46	9.2	83	3	39	2.7	2.96	0.895	12.05	85.8	0	0	individuals	0	individuals	0	cocoon	0	individuals	0	cocoon	0	individuals	0	cocoon	0	individuals	0	Enrico_Lunghi
Italy	Sardinia	Nuoro	M_Albo_Cave1	23/01/2016	Winter	40.49	9.59	267	0.97	0.46	9.2	83	3	42	2.15	1.49	0.9	12.1	86.2	0	0	individuals	0	individuals	0	cocoon	0	individuals	0	cocoon	0	individuals	0	cocoon	0	individuals	0	Enrico_Lunghi
Italy	Sardinia	Nuoro	M_Albo_Cave1	23/01/2016	Winter	40.49	9.59	267	0.97	0.46	9.2	83	3	45	4.2	2.33	0.89	12.15	86.3	0	0	individuals	0	individuals	0	cocoon	0	individuals	1	cocoon	0	individuals	0	cocoon	0	individuals	0	Enrico_Lunghi
Italy	Sardinia	Nuoro	M_Albo_Cave1	23/01/2016	Winter	40.49	9.59	267	0.97	0.46	9.2	83	3	48	2.25	0.97	0.89	12.2	86.65	0	0	individuals	0	individuals	0	cocoon	0	individuals	0	cocoon	0	individuals	0	cocoon	0	individuals	0	Enrico_Lunghi
Italy	Sardinia	Nuoro	M_Albo_Cave1	23/01/2016	Winter	40.49	9.59	267	0.97	0.46	9.2	83	3	51	1.59	1.55	0.905	12.45	85.7	0	0	individuals	0	individuals	0	cocoon	0	individuals	0	cocoon	0	individuals	0	cocoon	0	individuals	0	Enrico_Lunghi
Italy	Sardinia	Nuoro	M_Albo_Cave1	23/01/2016	Winter	40.49	9.59	267	0.97	0.46	9.2	83	3	54	5.38	2.98	0.905	12.35	87.7	0	0	individuals	0	individuals	0	cocoon	0	individuals	0	cocoon	0	individuals	0	cocoon	0	individuals	1	Enrico_Lunghi
Italy	Sardinia	Nuoro	M_Albo_Cave1	23/01/2016	Winter	40.49	9.59	267	0.97	0.46	9.2	83	3	57	2.47	2.29	0.78	12.6	87	0	0	individuals	0	individuals	0	cocoon	0	individuals	1	cocoon	0	individuals	0	cocoon	0	individuals	0	Enrico_Lunghi
Italy	Sardinia	Nuoro	M_Albo_Cave1	23/01/2016	Winter	40.49	9.59	267	0.97	0.46	9.2	83	3	60	2.17	1.67	0.9	12.35	87.25	0	0	individuals	0	individuals	0	cocoon	0	individuals	3	cocoon	0	individuals	0	cocoon	0	individuals	0	Enrico_Lunghi
Italy	Sardinia	Nuoro	M_Albo_Cave1	23/01/2016	Winter	40.49	9.59	267	0.97	0.46	9.2	83	3	63	1.58	1.73	0.705	12.7	91.35	0	0	individuals	0	individuals	1	cocoon	0	individuals	0	cocoon	0	individuals	0	cocoon	0	individuals	0	Enrico_Lunghi
Italy	Sardinia	Nuoro	M_Albo_Cave1	23/01/2016	Winter	40.49	9.59	267	0.97	0.46	9.2	83	3	66	0.58	1.42	0.58	13.4	91.2	0	0	individuals	0	individuals	0	cocoon	0	individuals	0	cocoon	0	individuals	0	cocoon	0	individuals	0	Enrico_Lunghi
Italy	Sardinia	Nuoro	M_Albo_Cave1	23/01/2016	Winter	40.49	9.59	267	0.97	0.46	9.2	83	3	69	1.28	3.89	0.805	14.3	91.9	0	0	individuals	0	individuals	1	cocoon	0	individuals	2	cocoon	0	individuals	0	cocoon	0	individuals	0	Enrico_Lunghi
Italy	Sardinia	Nuoro	M_Albo_Cave1	23/01/2016	Winter	40.49	9.59	267	0.97	0.46	9.2	83	3	72	1.22	0.69	0.9	14.85	92.6	0	0	individuals	0	individuals	1	cocoon	0	individuals	0	cocoon	1	individuals	0	cocoon	0	individuals	2	Enrico_Lunghi
Italy	Sardinia	Nuoro	M_Albo_Cave1	23/01/2016	Winter	40.49	9.59	267	0.97	0.46	9.2	83	3	75	2.41	0.94	0.895	15.1	93.45	0	0	individuals	0	individuals	1	cocoon	0	individuals	0	cocoon	0	individuals	0	cocoon	0	individuals	0	Enrico_Lunghi
Italy	Sardinia	Nuoro	M_Albo_Cave1	23/01/2016	Winter	40.49	9.59	267	0.97	0.46	9.2	83	4	33	3.89	3.7	0.885	11.25	87.05	0	0	individuals	0	individuals	1	cocoon	0	individuals	0	cocoon	0	individuals	0	cocoon	0	individuals	0	Enrico_Lunghi
Italy	Sardinia	Nuoro	M_Albo_Cave1	23/01/2016	Winter	40.49	9.59	267	0.97	0.46	9.2	83	4	36	2.34	1	0.91	11.6	88.3	0	0	individuals	0	individuals	0	cocoon	0	individuals	0	cocoon	0	individuals	0	cocoon	0	individuals	0	Enrico_Lunghi
Italy	Sardinia	Nuoro	M_Albo_Cave1	23/01/2016	Winter	40.49	9.59	267	0.97	0.46	9.2	83	4	39	1.57	0.75	0.745	12.6	91.95	0	0	individuals	0	individuals	0	cocoon	0	individuals	0	cocoon	0	individuals	0	cocoon	0	individuals	0	Enrico_Lunghi
Italy	Sardinia	Nuoro	M_Albo_Cave1	23/01/2016	Winter	40.49	9.59	267	0.97	0.46	9.2	83	5	57	2.24	1.26	0.87	13.15	85.05	0	0	individuals	0	individuals	1	cocoon	0	individuals	0	cocoon	0	individuals	0	cocoon	0	individuals	1	Enrico_Lunghi
Italy	Sardinia	Nuoro	M_Albo_Cave1	23/01/2016	Winter	40.49	9.59	267	0.97	0.46	9.2	83	5	60	9.32	3.16	0.84	12.95	87.35	0	0	individuals	0	individuals	1	cocoon	0	individuals	1	cocoon	0	individuals	0	cocoon	0	individuals	2	Enrico_Lunghi
Italy	Sardinia	Nuoro	M_Albo_Cave1	23/01/2016	Winter	40.49	9.59	267	0.97	0.46	9.2	83	6	60	5.16	1.8	0.885	13	86.9	0	0	individuals	0	individuals	0	cocoon	0	individuals	0	cocoon	0	individuals	0	cocoon	0	individuals	0	Enrico_Lunghi
Italy	Sardinia	Nuoro	M_Albo_Cave1	23/01/2016	Winter	40.49	9.59	267	0.97	0.46	9.2	83	7	66	0.93	0.63	0.965	14.3	88.1	0	0	individuals	0	individuals	0	cocoon	0	individuals	0	cocoon	0	individuals	0	cocoon	0	individuals	0	Enrico_Lunghi
Italy	Sardinia	Nuoro	M_Albo_Cave1	23/01/2016	Winter	40.49	9.59	267	0.97	0.46	9.2	83	7	69	0.75	0.62	0.75	14.1	87.7	0	0	individuals	0	individuals	0	cocoon	0	individuals	0	cocoon	0	individuals	0	cocoon	0	individuals	0	Enrico_Lunghi
Italy	Sardinia	Nuoro	M_Albo_Cave1	23/01/2016	Winter	40.49	9.59	267	0.97	0.46	9.2	83	8	63	2.34	1.81	0.86	13.4	91.95	0	0	individuals	0	individuals	1	cocoon	0	individuals	0	cocoon	0	individuals	0	cocoon	0	individuals	0	Enrico_Lunghi
Italy	Sardinia	Nuoro	M_Albo_Cave1	23/01/2016	Winter	40.49	9.59	267	0.97	0.46	9.2	83	8	66	2.61	1.22	0.785	14.05	93.65	0	0	individuals	0	individuals	0	cocoon	1	individuals	0	cocoon	0	individuals	0	cocoon	0	individuals	1	Enrico_Lunghi
Italy	Sardinia	Nuoro	M_Albo_Cave1	23/01/2016	Winter	40.49	9.59	267	0.97	0.46	9.2	83	8	69	1.83	1.9	0.82	14.15	93.9	0	0	individuals	0	individuals	2	cocoon	0	individuals	0	cocoon	0	individuals	0	cocoon	0	individuals	0	Enrico_Lunghi
Italy	Sardinia	Nuoro	M_Albo_Cave1	25/01/2016	Winter	40.49	9.59	267	0.97	0.46	NA	NA	1	3	1.88	2	0.8	NA	NA	NA	NA	individuals	0	individuals	0	cocoon	0	individuals	3	cocoon	0	individuals	1	cocoon	0	individuals	0	Enrico_Lunghi
Italy	Sardinia	Nuoro	M_Albo_Cave1	25/01/2016	Winter	40.49	9.59	267	0.97	0.46	NA	NA	1	6	0.77	1.55	0.82	NA	NA	NA	NA	individuals	0	individuals	0	cocoon	0	individuals	1	cocoon	0	individuals	3	cocoon	2	individuals	1	Enrico_Lunghi
Italy	Sardinia	Nuoro	M_Albo_Cave1	25/01/2016	Winter	40.49	9.59	267	0.97	0.46	NA	NA	1	9	2.5	0.67	0.9	NA	NA	NA	NA	individuals	0	individuals	1	cocoon	0	individuals	1	cocoon	0	individuals	0	cocoon	0	individuals	1	Enrico_Lunghi
Italy	Sardinia	Nuoro	M_Albo_Cave1	25/01/2016	Winter	40.49	9.59	267	0.97	0.46	NA	NA	1	12	1.68	2.11	0.845	NA	NA	NA	NA	individuals	0	individuals	0	cocoon	0	individuals	0	cocoon	0	individuals	0	cocoon	0	individuals	0	Enrico_Lunghi
Italy	Sardinia	Nuoro	M_Albo_Cave1	25/01/2016	Winter	40.49	9.59	267	0.97	0.46	NA	NA	1	15	4.74	1.76	0.8	NA	NA	NA	NA	individuals	0	individuals	0	cocoon	0	individuals	1	cocoon	0	individuals	1	cocoon	0	individuals	0	Enrico_Lunghi
Italy	Sardinia	Nuoro	M_Albo_Cave1	25/01/2016	Winter	40.49	9.59	267	0.97	0.46	NA	NA	1	18	7.81	2.49	0.905	NA	NA	NA	NA	individuals	0	individuals	0	cocoon	0	individuals	0	cocoon	0	individuals	0	cocoon	0	individuals	0	Enrico_Lunghi
Italy	Sardinia	Nuoro	M_Albo_Cave1	25/01/2016	Winter	40.49	9.59	267	0.97	0.46	NA	NA	1	21	9.01	2.41	0.945	NA	NA	NA	NA	individuals	0	individuals	0	cocoon	0	individuals	0	cocoon	0	individuals	0	cocoon	0	individuals	0	Enrico_Lunghi
Italy	Sardinia	Nuoro	M_Albo_Cave1	25/01/2016	Winter	40.49	9.59	267	0.97	0.46	NA	NA	1	24	6.29	3.68	0.925	NA	NA	NA	NA	individuals	0	individuals	0	cocoon	0	individuals	0	cocoon	0	individuals	0	cocoon	0	individuals	0	Enrico_Lunghi
Italy	Sardinia	Nuoro	M_Albo_Cave1	25/01/2016	Winter	40.49	9.59	267	0.97	0.46	NA	NA	1	27	5.71	3.06	0.905	NA	NA	NA	NA	individuals	0	individuals	1	cocoon	0	individuals	0	cocoon	0	individuals	0	cocoon	0	individuals	1	Enrico_Lunghi
Italy	Sardinia	Nuoro	M_Albo_Cave1	25/01/2016	Winter	40.49	9.59	267	0.97	0.46	NA	NA	1	30	6.42	2.59	0.92	NA	NA	NA	NA	individuals	0	individuals	0	cocoon	0	individuals	0	cocoon	0	individuals	0	cocoon	0	individuals	0	Enrico_Lunghi
Italy	Sardinia	Nuoro	M_Albo_Cave1	25/01/2016	Winter	40.49	9.59	267	0.97	0.46	NA	NA	1	33	9.18	2.69	0.945	NA	NA	NA	NA	individuals	0	individuals	0	cocoon	0	individuals	0	cocoon	0	individuals	0	cocoon	0	individuals	0	Enrico_Lunghi
Italy	Sardinia	Nuoro	M_Albo_Cave1	25/01/2016	Winter	40.49	9.59	267	0.97	0.46	NA	NA	1	36	3.84	5.86	0.925	NA	NA	NA	NA	individuals	0	individuals	0	cocoon	0	individuals	0	cocoon	0	individuals	0	cocoon	0	individuals	0	Enrico_Lunghi
Italy	Sardinia	Nuoro	M_Albo_Cave1	25/01/2016	Winter	40.49	9.59	267	0.97	0.46	NA	NA	1	39	3.76	1.97	0.95	NA	NA	NA	NA	individuals	0	individuals	0	cocoon	0	individuals	0	cocoon	0	individuals	0	cocoon	0	individuals	0	Enrico_Lunghi
Italy	Sardinia	Nuoro	M_Albo_Cave1	25/01/2016	Winter	40.49	9.59	267	0.97	0.46	NA	NA	1	42	1.7	0.65	0.94	NA	NA	NA	NA	individuals	0	individuals	0	cocoon	0	individuals	0	cocoon	0	individuals	0	cocoon	0	individuals	0	Enrico_Lunghi
Italy	Sardinia	Nuoro	M_Albo_Cave1	25/01/2016	Winter	40.49	9.59	267	0.97	0.46	NA	NA	1	45	1.03	0.29	0.955	NA	NA	NA	NA	individuals	0	individuals	0	cocoon	0	individuals	0	cocoon	0	individuals	0	cocoon	0	individuals	0	Enrico_Lunghi
Italy	Sardinia	Nuoro	M_Albo_Cave1	25/01/2016	Winter	40.49	9.59	267	0.97	0.46	NA	NA	2	27	1.74	0.68	0.875	NA	NA	NA	NA	individuals	0	individuals	1	cocoon	0	individuals	0	cocoon	0	individuals	0	cocoon	0	individuals	0	Enrico_Lunghi
Italy	Sardinia	Nuoro	M_Albo_Cave1	25/01/2016	Winter	40.49	9.59	267	0.97	0.46	NA	NA	2	30	1.95	1.46	0.785	NA	NA	NA	NA	individuals	0	individuals	0	cocoon	0	individuals	0	cocoon	0	individuals	0	cocoon	0	individuals	0	Enrico_Lunghi
Italy	Sardinia	Nuoro	M_Albo_Cave1	25/01/2016	Winter	40.49	9.59	267	0.97	0.46	NA	NA	2	33	2.08	1.11	0.825	NA	NA	NA	NA	individuals	0	individuals	0	cocoon	0	individuals	0	cocoon	0	individuals	0	cocoon	0	individuals	0	Enrico_Lunghi
Italy	Sardinia	Nuoro	M_Albo_Cave1	25/01/2016	Winter	40.49	9.59	267	0.97	0.46	NA	NA	2	36	2.7	1.38	0.74	NA	NA	NA	NA	individuals	0	individuals	0	cocoon	0	individuals	0	cocoon	0	individuals	0	cocoon	0	individuals	0	Enrico_Lunghi
Italy	Sardinia	Nuoro	M_Albo_Cave1	25/01/2016	Winter	40.49	9.59	267	0.97	0.46	NA	NA	2	39	2.67	1.23	0.85	NA	NA	NA	NA	individuals	0	individuals	0	cocoon	0	individuals	0	cocoon	0	individuals	0	cocoon	0	individuals	0	Enrico_Lunghi
Italy	Sardinia	Nuoro	M_Albo_Cave1	25/01/2016	Winter	40.49	9.59	267	0.97	0.46	NA	NA	2	42	1.67	1.37	0.825	NA	NA	NA	NA	individuals	0	individuals	0	cocoon	0	individuals	0	cocoon	0	individuals	0	cocoon	0	individuals	0	Enrico_Lunghi
Italy	Sardinia	Nuoro	M_Albo_Cave1	25/01/2016	Winter	40.49	9.59	267	0.97	0.46	NA	NA	2	45	0.73	1.68	0.73	NA	NA	NA	NA	individuals	0	individuals	0	cocoon	0	individuals	0	cocoon	0	individuals	0	cocoon	0	individuals	0	Enrico_Lunghi
Italy	Sardinia	Nuoro	M_Albo_Cave1	25/01/2016	Winter	40.49	9.59	267	0.97	0.46	NA	NA	3	30	5.87	2.43	0.88	NA	NA	NA	NA	individuals	0	individuals	0	cocoon	0	individuals	0	cocoon	0	individuals	0	cocoon	0	individuals	0	Enrico_Lunghi
Italy	Sardinia	Nuoro	M_Albo_Cave1	25/01/2016	Winter	40.49	9.59	267	0.97	0.46	NA	NA	3	33	4.53	5.03	0.805	NA	NA	NA	NA	individuals	0	individuals	0	cocoon	0	individuals	0	cocoon	0	individuals	0	cocoon	0	individuals	0	Enrico_Lunghi
Italy	Sardinia	Nuoro	M_Albo_Cave1	25/01/2016	Winter	40.49	9.59	267	0.97	0.46	NA	NA	3	36	3.31	3.9	0.9	NA	NA	NA	NA	individuals	0	individuals	0	cocoon	0	individuals	0	cocoon	0	individuals	0	cocoon	0	individuals	0	Enrico_Lunghi
Italy	Sardinia	Nuoro	M_Albo_Cave1	25/01/2016	Winter	40.49	9.59	267	0.97	0.46	NA	NA	3	39	2.7	2.96	0.895	NA	NA	NA	NA	individuals	0	individuals	0	cocoon	0	individuals	0	cocoon	0	individuals	0	cocoon	0	individuals	0	Enrico_Lunghi
Italy	Sardinia	Nuoro	M_Albo_Cave1	25/01/2016	Winter	40.49	9.59	267	0.97	0.46	NA	NA	3	42	2.15	1.49	0.9	NA	NA	NA	NA	individuals	0	individuals	0	cocoon	0	individuals	0	cocoon	0	individuals	0	cocoon	0	individuals	0	Enrico_Lunghi
Italy	Sardinia	Nuoro	M_Albo_Cave1	25/01/2016	Winter	40.49	9.59	267	0.97	0.46	NA	NA	3	45	4.2	2.33	0.89	NA	NA	NA	NA	individuals	0	individuals	0	cocoon	0	individuals	0	cocoon	0	individuals	0	cocoon	0	individuals	0	Enrico_Lunghi
Italy	Sardinia	Nuoro	M_Albo_Cave1	25/01/2016	Winter	40.49	9.59	267	0.97	0.46	NA	NA	3	48	2.25	0.97	0.89	NA	NA	NA	NA	individuals	0	individuals	0	cocoon	0	individuals	2	cocoon	0	individuals	0	cocoon	0	individuals	0	Enrico_Lunghi
Italy	Sardinia	Nuoro	M_Albo_Cave1	25/01/2016	Winter	40.49	9.59	267	0.97	0.46	NA	NA	3	51	1.59	1.55	0.905	NA	NA	NA	NA	individuals	0	individuals	0	cocoon	0	individuals	0	cocoon	0	individuals	0	cocoon	0	individuals	0	Enrico_Lunghi
Italy	Sardinia	Nuoro	M_Albo_Cave1	25/01/2016	Winter	40.49	9.59	267	0.97	0.46	NA	NA	3	54	5.38	2.98	0.905	NA	NA	NA	NA	individuals	0	individuals	1	cocoon	0	individuals	0	cocoon	0	individuals	0	cocoon	0	individuals	1	Enrico_Lunghi
Italy	Sardinia	Nuoro	M_Albo_Cave1	25/01/2016	Winter	40.49	9.59	267	0.97	0.46	NA	NA	3	57	2.47	2.29	0.78	NA	NA	NA	NA	individuals	0	individuals	0	cocoon	0	individuals	0	cocoon	0	individuals	0	cocoon	0	individuals	0	Enrico_Lunghi
Italy	Sardinia	Nuoro	M_Albo_Cave1	25/01/2016	Winter	40.49	9.59	267	0.97	0.46	NA	NA	3	60	2.17	1.67	0.9	NA	NA	NA	NA	individuals	0	individuals	0	cocoon	0	individuals	0	cocoon	0	individuals	0	cocoon	0	individuals	0	Enrico_Lunghi
Italy	Sardinia	Nuoro	M_Albo_Cave1	25/01/2016	Winter	40.49	9.59	267	0.97	0.46	NA	NA	3	63	1.58	1.73	0.705	NA	NA	NA	NA	individuals	0	individuals	1	cocoon	0	individuals	1	cocoon	0	individuals	0	cocoon	0	individuals	0	Enrico_Lunghi
Italy	Sardinia	Nuoro	M_Albo_Cave1	25/01/2016	Winter	40.49	9.59	267	0.97	0.46	NA	NA	3	66	0.58	1.42	0.58	NA	NA	NA	NA	individuals	0	individuals	0	cocoon	0	individuals	0	cocoon	0	individuals	0	cocoon	0	individuals	1	Enrico_Lunghi
Italy	Sardinia	Nuoro	M_Albo_Cave1	25/01/2016	Winter	40.49	9.59	267	0.97	0.46	NA	NA	3	69	1.28	3.89	0.805	NA	NA	NA	NA	individuals	0	individuals	1	cocoon	0	individuals	0	cocoon	0	individuals	0	cocoon	0	individuals	0	Enrico_Lunghi
Italy	Sardinia	Nuoro	M_Albo_Cave1	25/01/2016	Winter	40.49	9.59	267	0.97	0.46	NA	NA	3	72	1.22	0.69	0.9	NA	NA	NA	NA	individuals	0	individuals	1	cocoon	0	individuals	0	cocoon	0	individuals	0	cocoon	0	individuals	1	Enrico_Lunghi
Italy	Sardinia	Nuoro	M_Albo_Cave1	25/01/2016	Winter	40.49	9.59	267	0.97	0.46	NA	NA	3	75	2.41	0.94	0.895	NA	NA	NA	NA	individuals	0	individuals	1	cocoon	0	individuals	0	cocoon	0	individuals	0	cocoon	0	individuals	0	Enrico_Lunghi
Italy	Sardinia	Nuoro	M_Albo_Cave1	25/01/2016	Winter	40.49	9.59	267	0.97	0.46	NA	NA	4	33	3.89	3.7	0.885	NA	NA	NA	NA	individuals	0	individuals	1	cocoon	0	individuals	0	cocoon	0	individuals	0	cocoon	0	individuals	0	Enrico_Lunghi
Italy	Sardinia	Nuoro	M_Albo_Cave1	25/01/2016	Winter	40.49	9.59	267	0.97	0.46	NA	NA	4	36	2.34	1	0.91	NA	NA	NA	NA	individuals	0	individuals	0	cocoon	0	individuals	0	cocoon	0	individuals	0	cocoon	0	individuals	0	Enrico_Lunghi
Italy	Sardinia	Nuoro	M_Albo_Cave1	25/01/2016	Winter	40.49	9.59	267	0.97	0.46	NA	NA	4	39	1.57	0.75	0.745	NA	NA	NA	NA	individuals	0	individuals	0	cocoon	0	individuals	0	cocoon	0	individuals	0	cocoon	0	individuals	0	Enrico_Lunghi
Italy	Sardinia	Nuoro	M_Albo_Cave1	25/01/2016	Winter	40.49	9.59	267	0.97	0.46	NA	NA	5	57	2.24	1.26	0.87	NA	NA	NA	NA	individuals	0	individuals	1	cocoon	0	individuals	0	cocoon	0	individuals	0	cocoon	0	individuals	0	Enrico_Lunghi
Italy	Sardinia	Nuoro	M_Albo_Cave1	25/01/2016	Winter	40.49	9.59	267	0.97	0.46	NA	NA	5	60	9.32	3.16	0.84	NA	NA	NA	NA	individuals	0	individuals	0	cocoon	0	individuals	0	cocoon	0	individuals	0	cocoon	0	individuals	1	Enrico_Lunghi
Italy	Sardinia	Nuoro	M_Albo_Cave1	25/01/2016	Winter	40.49	9.59	267	0.97	0.46	NA	NA	6	60	5.16	1.8	0.885	NA	NA	NA	NA	individuals	0	individuals	0	cocoon	0	individuals	0	cocoon	0	individuals	0	cocoon	0	individuals	0	Enrico_Lunghi
Italy	Sardinia	Nuoro	M_Albo_Cave1	25/01/2016	Winter	40.49	9.59	267	0.97	0.46	NA	NA	7	66	0.93	0.63	0.965	NA	NA	NA	NA	individuals	0	individuals	0	cocoon	0	individuals	0	cocoon	0	individuals	0	cocoon	0	individuals	0	Enrico_Lunghi
Italy	Sardinia	Nuoro	M_Albo_Cave1	25/01/2016	Winter	40.49	9.59	267	0.97	0.46	NA	NA	7	69	0.75	0.62	0.75	NA	NA	NA	NA	individuals	0	individuals	0	cocoon	0	individuals	0	cocoon	0	individuals	0	cocoon	0	individuals	0	Enrico_Lunghi
Italy	Sardinia	Nuoro	M_Albo_Cave1	25/01/2016	Winter	40.49	9.59	267	0.97	0.46	NA	NA	8	63	2.34	1.81	0.86	NA	NA	NA	NA	individuals	0	individuals	0	cocoon	0	individuals	0	cocoon	0	individuals	0	cocoon	0	individuals	0	Enrico_Lunghi
Italy	Sardinia	Nuoro	M_Albo_Cave1	25/01/2016	Winter	40.49	9.59	267	0.97	0.46	NA	NA	8	66	2.61	1.22	0.785	NA	NA	NA	NA	individuals	0	individuals	0	cocoon	1	individuals	0	cocoon	0	individuals	0	cocoon	0	individuals	0	Enrico_Lunghi
Italy	Sardinia	Nuoro	M_Albo_Cave1	25/01/2016	Winter	40.49	9.59	267	0.97	0.46	NA	NA	8	69	1.83	1.9	0.82	NA	NA	NA	NA	individuals	0	individuals	1	cocoon	0	individuals	0	cocoon	0	individuals	0	cocoon	0	individuals	0	Enrico_Lunghi
Italy	Sardinia	Nuoro	M_Albo_Cave2	17/10/2015	Autumn	40.51	9.61	116	0.7	1.22	22.7	81.1	1	3	1.44	1.69	0.77	20.05	89.4	69.2	1.1	individuals	0	individuals	0	cocoon	0	individuals	0	cocoon	0	individuals	0	cocoon	0	individuals	0	Enrico_Lunghi, Manuela_Mulargia
Italy	Sardinia	Nuoro	M_Albo_Cave2	17/10/2015	Autumn	40.51	9.61	116	0.7	1.22	22.7	81.1	1	6	2.33	2	0.83	18.9	92.9	23.5	0.2	individuals	5	individuals	0	cocoon	0	individuals	1	cocoon	0	individuals	0	cocoon	0	individuals	0	Enrico_Lunghi, Manuela_Mulargia
Italy	Sardinia	Nuoro	M_Albo_Cave2	17/10/2015	Autumn	40.51	9.61	116	0.7	1.22	22.7	81.1	1	9	2.66	3.21	0.8	18.95	92.35	5.6	0.2	individuals	3	individuals	0	cocoon	0	individuals	0	cocoon	0	individuals	0	cocoon	0	individuals	0	Enrico_Lunghi, Manuela_Mulargia
Italy	Sardinia	Nuoro	M_Albo_Cave2	17/10/2015	Autumn	40.51	9.61	116	0.7	1.22	22.7	81.1	1	12	2.07	3.16	0.82	19.15	91.15	0.7	0.1	individuals	0	individuals	0	cocoon	0	individuals	0	cocoon	4	individuals	0	cocoon	0	individuals	0	Enrico_Lunghi, Manuela_Mulargia
Italy	Sardinia	Nuoro	M_Albo_Cave2	17/10/2015	Autumn	40.51	9.61	116	0.7	1.22	22.7	81.1	1	15	2.88	1.48	0.835	19.45	89.5	0	0	individuals	0	individuals	1	cocoon	1	individuals	0	cocoon	0	individuals	0	cocoon	0	individuals	0	Enrico_Lunghi, Manuela_Mulargia
Italy	Sardinia	Nuoro	M_Albo_Cave2	17/10/2015	Autumn	40.51	9.61	116	0.7	1.22	22.7	81.1	1	18	3.88	0.85	0.815	18.35	93.15	0	0	individuals	1	individuals	0	cocoon	0	individuals	0	cocoon	0	individuals	1	cocoon	0	individuals	0	Enrico_Lunghi, Manuela_Mulargia
Italy	Sardinia	Nuoro	M_Albo_Cave2	17/10/2015	Autumn	40.51	9.61	116	0.7	1.22	22.7	81.1	1	21	3.35	3.03	0.825	18.15	93.25	0	0	individuals	0	individuals	0	cocoon	0	individuals	0	cocoon	0	individuals	0	cocoon	0	individuals	0	Enrico_Lunghi, Manuela_Mulargia
Italy	Sardinia	Nuoro	M_Albo_Cave2	17/10/2015	Autumn	40.51	9.61	116	0.7	1.22	22.7	81.1	1	24	3.56	3.78	0.72	17.95	93.6	0	0	individuals	0	individuals	0	cocoon	0	individuals	0	cocoon	0	individuals	0	cocoon	0	individuals	0	Enrico_Lunghi, Manuela_Mulargia
Italy	Sardinia	Nuoro	M_Albo_Cave2	17/10/2015	Autumn	40.51	9.61	116	0.7	1.22	22.7	81.1	1	27	2.87	2.04	0.855	18	93.65	0	0	individuals	0	individuals	0	cocoon	0	individuals	0	cocoon	0	individuals	0	cocoon	0	individuals	0	Enrico_Lunghi, Manuela_Mulargia
Italy	Sardinia	Nuoro	M_Albo_Cave2	17/10/2015	Autumn	40.51	9.61	116	0.7	1.22	22.7	81.1	1	30	2.53	2.21	0.895	18.05	93.8	0	0	individuals	0	individuals	0	cocoon	0	individuals	0	cocoon	0	individuals	0	cocoon	0	individuals	0	Enrico_Lunghi, Manuela_Mulargia
Italy	Sardinia	Nuoro	M_Albo_Cave2	17/10/2015	Autumn	40.51	9.61	116	0.7	1.22	22.7	81.1	1	33	1.84	3.09	0.775	18.25	93.85	0	0	individuals	0	individuals	0	cocoon	0	individuals	0	cocoon	0	individuals	0	cocoon	0	individuals	1	Enrico_Lunghi, Manuela_Mulargia
Italy	Sardinia	Nuoro	M_Albo_Cave2	17/10/2015	Autumn	40.51	9.61	116	0.7	1.22	22.7	81.1	1	36	1.53	1.94	0.825	18.2	93.75	0	0	individuals	0	individuals	2	cocoon	0	individuals	0	cocoon	0	individuals	0	cocoon	0	individuals	0	Enrico_Lunghi, Manuela_Mulargia
Italy	Sardinia	Nuoro	M_Albo_Cave2	17/10/2015	Autumn	40.51	9.61	116	0.7	1.22	22.7	81.1	1	39	1.97	1.96	0.725	18.05	94.1	0	0	individuals	0	individuals	0	cocoon	0	individuals	1	cocoon	0	individuals	0	cocoon	0	individuals	0	Enrico_Lunghi, Manuela_Mulargia
Italy	Sardinia	Nuoro	M_Albo_Cave2	17/10/2015	Autumn	40.51	9.61	116	0.7	1.22	22.7	81.1	1	42	1.91	1.66	0.64	18.35	94.3	0	0	individuals	0	individuals	0	cocoon	0	individuals	0	cocoon	0	individuals	0	cocoon	0	individuals	0	Enrico_Lunghi, Manuela_Mulargia
Italy	Sardinia	Nuoro	M_Albo_Cave2	17/10/2015	Autumn	40.51	9.61	116	0.7	1.22	22.7	81.1	1	45	1.93	3.17	0.595	18.5	94.3	0	0	individuals	0	individuals	0	cocoon	0	individuals	0	cocoon	0	individuals	0	cocoon	0	individuals	0	Enrico_Lunghi, Manuela_Mulargia
Italy	Sardinia	Nuoro	M_Albo_Cave2	17/10/2015	Autumn	40.51	9.61	116	0.7	1.22	22.7	81.1	1	48	2.11	2.54	0.805	18.45	94.15	0	0	individuals	0	individuals	0	cocoon	0	individuals	0	cocoon	0	individuals	0	cocoon	0	individuals	0	Enrico_Lunghi, Manuela_Mulargia
Italy	Sardinia	Nuoro	M_Albo_Cave2	17/10/2015	Autumn	40.51	9.61	116	0.7	1.22	22.7	81.1	1	51	2.05	3.78	0.87	18.65	94.05	0	0	individuals	0	individuals	0	cocoon	0	individuals	0	cocoon	0	individuals	1	cocoon	0	individuals	0	Enrico_Lunghi, Manuela_Mulargia
Italy	Sardinia	Nuoro	M_Albo_Cave2	17/10/2015	Autumn	40.51	9.61	116	0.7	1.22	22.7	81.1	1	54	2.87	3.43	0.885	18.45	93.55	0	0	individuals	0	individuals	0	cocoon	0	individuals	0	cocoon	0	individuals	0	cocoon	0	individuals	0	Enrico_Lunghi, Manuela_Mulargia
Italy	Sardinia	Nuoro	M_Albo_Cave2	17/10/2015	Autumn	40.51	9.61	116	0.7	1.22	22.7	81.1	1	57	3.5	4.68	0.805	17.75	93.55	0	0	individuals	0	individuals	1	cocoon	0	individuals	0	cocoon	0	individuals	0	cocoon	0	individuals	0	Enrico_Lunghi, Manuela_Mulargia
Italy	Sardinia	Nuoro	M_Albo_Cave2	17/10/2015	Autumn	40.51	9.61	116	0.7	1.22	22.7	81.1	1	60	1.79	2.3	0.79	17.55	93.7	0	0	individuals	0	individuals	0	cocoon	0	individuals	0	cocoon	0	individuals	0	cocoon	0	individuals	0	Enrico_Lunghi, Manuela_Mulargia
Italy	Sardinia	Nuoro	M_Albo_Cave2	17/10/2015	Autumn	40.51	9.61	116	0.7	1.22	22.7	81.1	2	33	1.31	1.17	0.4	17.15	94.45	0	0	individuals	0	individuals	0	cocoon	0	individuals	0	cocoon	0	individuals	0	cocoon	0	individuals	0	Enrico_Lunghi, Manuela_Mulargia
Italy	Sardinia	Nuoro	M_Albo_Cave2	17/10/2015	Autumn	40.51	9.61	116	0.7	1.22	22.7	81.1	2	36	1.68	2.55	0.4	17	94.3	0	0	individuals	0	individuals	0	cocoon	0	individuals	0	cocoon	0	individuals	0	cocoon	0	individuals	0	Enrico_Lunghi, Manuela_Mulargia
Italy	Sardinia	Nuoro	M_Albo_Cave2	17/10/2015	Autumn	40.51	9.61	116	0.7	1.22	22.7	81.1	2	39	2	1.71	0.4	17.1	94.2	0	0	individuals	1	individuals	0	cocoon	0	individuals	0	cocoon	0	individuals	0	cocoon	0	individuals	0	Enrico_Lunghi, Manuela_Mulargia
Italy	Sardinia	Nuoro	M_Albo_Cave2	17/10/2015	Autumn	40.51	9.61	116	0.7	1.22	22.7	81.1	2	42	2.12	2.93	0.4	17.35	94.1	0	0	individuals	1	individuals	0	cocoon	0	individuals	0	cocoon	0	individuals	0	cocoon	0	individuals	0	Enrico_Lunghi, Manuela_Mulargia
Italy	Sardinia	Nuoro	M_Albo_Cave2	17/10/2015	Autumn	40.51	9.61	116	0.7	1.22	22.7	81.1	2	45	1.35	1.55	0.4	17.3	93.95	0	0	individuals	0	individuals	0	cocoon	0	individuals	0	cocoon	0	individuals	0	cocoon	0	individuals	0	Enrico_Lunghi, Manuela_Mulargia
Italy	Sardinia	Nuoro	M_Albo_Cave2	17/10/2015	Autumn	40.51	9.61	116	0.7	1.22	22.7	81.1	2	48	2.52	1.27	0.4	17.6	93.85	0	0	individuals	0	individuals	0	cocoon	0	individuals	0	cocoon	0	individuals	0	cocoon	0	individuals	0	Enrico_Lunghi, Manuela_Mulargia
Italy	Sardinia	Nuoro	M_Albo_Cave2	17/10/2015	Autumn	40.51	9.61	116	0.7	1.22	22.7	81.1	2	51	2.17	1.98	0.4	17.65	94	0	0	individuals	0	individuals	0	cocoon	0	individuals	0	cocoon	0	individuals	0	cocoon	0	individuals	0	Enrico_Lunghi, Manuela_Mulargia
Italy	Sardinia	Nuoro	M_Albo_Cave2	17/10/2015	Autumn	40.51	9.61	116	0.7	1.22	22.7	81.1	3	6	1.13	4.24	0.81	19.4	94.4	0	0	individuals	0	individuals	0	cocoon	0	individuals	0	cocoon	0	individuals	0	cocoon	0	individuals	0	Enrico_Lunghi, Manuela_Mulargia
Italy	Sardinia	Nuoro	M_Albo_Cave2	17/10/2015	Autumn	40.51	9.61	116	0.7	1.22	22.7	81.1	3	9	1.93	1.95	0.81	18.95	94.55	0	0	individuals	0	individuals	0	cocoon	0	individuals	0	cocoon	0	individuals	0	cocoon	0	individuals	0	Enrico_Lunghi, Manuela_Mulargia
Italy	Sardinia	Nuoro	M_Albo_Cave2	17/10/2015	Autumn	40.51	9.61	116	0.7	1.22	22.7	81.1	4	39	0.85	1.04	0.755	19.2	92.35	0	0	individuals	0	individuals	0	cocoon	0	individuals	0	cocoon	0	individuals	0	cocoon	0	individuals	0	Enrico_Lunghi, Manuela_Mulargia
Italy	Sardinia	Nuoro	M_Albo_Cave2	17/10/2015	Autumn	40.51	9.61	116	0.7	1.22	22.7	81.1	4	42	1.01	1.48	0.845	19.15	93.55	0	0	individuals	0	individuals	0	cocoon	0	individuals	0	cocoon	0	individuals	0	cocoon	0	individuals	0	Enrico_Lunghi, Manuela_Mulargia
Italy	Sardinia	Nuoro	M_Albo_Cave2	17/10/2015	Autumn	40.51	9.61	116	0.7	1.22	22.7	81.1	4	45	0.81	1.66	0.735	19.5	93.95	0	0	individuals	0	individuals	0	cocoon	0	individuals	0	cocoon	0	individuals	0	cocoon	0	individuals	0	Enrico_Lunghi, Manuela_Mulargia
Italy	Sardinia	Nuoro	M_Albo_Cave2	17/10/2015	Autumn	40.51	9.61	116	0.7	1.22	22.7	81.1	4	48	0.4	0.95	0.905	20.35	94.25	0	0	individuals	0	individuals	0	cocoon	0	individuals	0	cocoon	0	individuals	0	cocoon	0	individuals	0	Enrico_Lunghi, Manuela_Mulargia
Italy	Sardinia	Nuoro	M_Albo_Cave2	21/10/2015	Autumn	40.51	9.61	116	0.7	1.22	NA	NA	1	3	1.44	1.69	0.77	NA	NA	NA	NA	individuals	0	individuals	0	cocoon	0	individuals	0	cocoon	0	individuals	0	cocoon	0	individuals	0	Enrico_Lunghi, Manuela_Mulargia
Italy	Sardinia	Nuoro	M_Albo_Cave2	21/10/2015	Autumn	40.51	9.61	116	0.7	1.22	NA	NA	1	6	2.33	2	0.83	NA	NA	NA	NA	individuals	2	individuals	0	cocoon	0	individuals	1	cocoon	0	individuals	0	cocoon	0	individuals	1	Enrico_Lunghi, Manuela_Mulargia
Italy	Sardinia	Nuoro	M_Albo_Cave2	21/10/2015	Autumn	40.51	9.61	116	0.7	1.22	NA	NA	1	9	2.66	3.21	0.8	NA	NA	NA	NA	individuals	0	individuals	0	cocoon	0	individuals	1	cocoon	0	individuals	0	cocoon	0	individuals	0	Enrico_Lunghi, Manuela_Mulargia
Italy	Sardinia	Nuoro	M_Albo_Cave2	21/10/2015	Autumn	40.51	9.61	116	0.7	1.22	NA	NA	1	12	2.07	3.16	0.82	NA	NA	NA	NA	individuals	0	individuals	0	cocoon	0	individuals	0	cocoon	4	individuals	0	cocoon	0	individuals	0	Enrico_Lunghi, Manuela_Mulargia
Italy	Sardinia	Nuoro	M_Albo_Cave2	21/10/2015	Autumn	40.51	9.61	116	0.7	1.22	NA	NA	1	15	2.88	1.48	0.835	NA	NA	NA	NA	individuals	0	individuals	1	cocoon	0	individuals	0	cocoon	0	individuals	0	cocoon	0	individuals	0	Enrico_Lunghi, Manuela_Mulargia
Italy	Sardinia	Nuoro	M_Albo_Cave2	21/10/2015	Autumn	40.51	9.61	116	0.7	1.22	NA	NA	1	18	3.88	0.85	0.815	NA	NA	NA	NA	individuals	0	individuals	0	cocoon	0	individuals	0	cocoon	0	individuals	1	cocoon	0	individuals	0	Enrico_Lunghi, Manuela_Mulargia
Italy	Sardinia	Nuoro	M_Albo_Cave2	21/10/2015	Autumn	40.51	9.61	116	0.7	1.22	NA	NA	1	21	3.35	3.03	0.825	NA	NA	NA	NA	individuals	0	individuals	0	cocoon	0	individuals	0	cocoon	0	individuals	0	cocoon	0	individuals	0	Enrico_Lunghi, Manuela_Mulargia
Italy	Sardinia	Nuoro	M_Albo_Cave2	21/10/2015	Autumn	40.51	9.61	116	0.7	1.22	NA	NA	1	24	3.56	3.78	0.72	NA	NA	NA	NA	individuals	0	individuals	0	cocoon	0	individuals	0	cocoon	0	individuals	0	cocoon	0	individuals	0	Enrico_Lunghi, Manuela_Mulargia
Italy	Sardinia	Nuoro	M_Albo_Cave2	21/10/2015	Autumn	40.51	9.61	116	0.7	1.22	NA	NA	1	27	2.87	2.04	0.855	NA	NA	NA	NA	individuals	0	individuals	0	cocoon	0	individuals	0	cocoon	0	individuals	0	cocoon	0	individuals	0	Enrico_Lunghi, Manuela_Mulargia
Italy	Sardinia	Nuoro	M_Albo_Cave2	21/10/2015	Autumn	40.51	9.61	116	0.7	1.22	NA	NA	1	30	2.53	2.21	0.895	NA	NA	NA	NA	individuals	0	individuals	0	cocoon	0	individuals	0	cocoon	0	individuals	0	cocoon	0	individuals	0	Enrico_Lunghi, Manuela_Mulargia
Italy	Sardinia	Nuoro	M_Albo_Cave2	21/10/2015	Autumn	40.51	9.61	116	0.7	1.22	NA	NA	1	33	1.84	3.09	0.775	NA	NA	NA	NA	individuals	0	individuals	0	cocoon	0	individuals	1	cocoon	0	individuals	0	cocoon	0	individuals	0	Enrico_Lunghi, Manuela_Mulargia
Italy	Sardinia	Nuoro	M_Albo_Cave2	21/10/2015	Autumn	40.51	9.61	116	0.7	1.22	NA	NA	1	36	1.53	1.94	0.825	NA	NA	NA	NA	individuals	0	individuals	0	cocoon	0	individuals	0	cocoon	0	individuals	0	cocoon	0	individuals	0	Enrico_Lunghi, Manuela_Mulargia
Italy	Sardinia	Nuoro	M_Albo_Cave2	21/10/2015	Autumn	40.51	9.61	116	0.7	1.22	NA	NA	1	39	1.97	1.96	0.725	NA	NA	NA	NA	individuals	0	individuals	0	cocoon	0	individuals	0	cocoon	0	individuals	0	cocoon	0	individuals	0	Enrico_Lunghi, Manuela_Mulargia
Italy	Sardinia	Nuoro	M_Albo_Cave2	21/10/2015	Autumn	40.51	9.61	116	0.7	1.22	NA	NA	1	42	1.91	1.66	0.64	NA	NA	NA	NA	individuals	0	individuals	0	cocoon	0	individuals	0	cocoon	0	individuals	0	cocoon	0	individuals	0	Enrico_Lunghi, Manuela_Mulargia
Italy	Sardinia	Nuoro	M_Albo_Cave2	21/10/2015	Autumn	40.51	9.61	116	0.7	1.22	NA	NA	1	45	1.93	3.17	0.595	NA	NA	NA	NA	individuals	0	individuals	0	cocoon	0	individuals	0	cocoon	0	individuals	0	cocoon	0	individuals	0	Enrico_Lunghi, Manuela_Mulargia
Italy	Sardinia	Nuoro	M_Albo_Cave2	21/10/2015	Autumn	40.51	9.61	116	0.7	1.22	NA	NA	1	48	2.11	2.54	0.805	NA	NA	NA	NA	individuals	0	individuals	0	cocoon	0	individuals	0	cocoon	0	individuals	0	cocoon	0	individuals	0	Enrico_Lunghi, Manuela_Mulargia
Italy	Sardinia	Nuoro	M_Albo_Cave2	21/10/2015	Autumn	40.51	9.61	116	0.7	1.22	NA	NA	1	51	2.05	3.78	0.87	NA	NA	NA	NA	individuals	0	individuals	1	cocoon	0	individuals	0	cocoon	0	individuals	0	cocoon	0	individuals	0	Enrico_Lunghi, Manuela_Mulargia
Italy	Sardinia	Nuoro	M_Albo_Cave2	21/10/2015	Autumn	40.51	9.61	116	0.7	1.22	NA	NA	1	54	2.87	3.43	0.885	NA	NA	NA	NA	individuals	0	individuals	0	cocoon	0	individuals	0	cocoon	0	individuals	0	cocoon	0	individuals	0	Enrico_Lunghi, Manuela_Mulargia
Italy	Sardinia	Nuoro	M_Albo_Cave2	21/10/2015	Autumn	40.51	9.61	116	0.7	1.22	NA	NA	1	57	3.5	4.68	0.805	NA	NA	NA	NA	individuals	0	individuals	0	cocoon	0	individuals	0	cocoon	0	individuals	0	cocoon	0	individuals	0	Enrico_Lunghi, Manuela_Mulargia
Italy	Sardinia	Nuoro	M_Albo_Cave2	21/10/2015	Autumn	40.51	9.61	116	0.7	1.22	NA	NA	1	60	1.79	2.3	0.79	NA	NA	NA	NA	individuals	0	individuals	0	cocoon	0	individuals	0	cocoon	0	individuals	0	cocoon	0	individuals	0	Enrico_Lunghi, Manuela_Mulargia
Italy	Sardinia	Nuoro	M_Albo_Cave2	21/10/2015	Autumn	40.51	9.61	116	0.7	1.22	NA	NA	2	33	1.31	1.17	0.4	NA	NA	NA	NA	individuals	0	individuals	0	cocoon	0	individuals	0	cocoon	0	individuals	0	cocoon	0	individuals	0	Enrico_Lunghi, Manuela_Mulargia
Italy	Sardinia	Nuoro	M_Albo_Cave2	21/10/2015	Autumn	40.51	9.61	116	0.7	1.22	NA	NA	2	36	1.68	2.55	0.4	NA	NA	NA	NA	individuals	0	individuals	0	cocoon	0	individuals	0	cocoon	0	individuals	0	cocoon	0	individuals	0	Enrico_Lunghi, Manuela_Mulargia
Italy	Sardinia	Nuoro	M_Albo_Cave2	21/10/2015	Autumn	40.51	9.61	116	0.7	1.22	NA	NA	2	39	2	1.71	0.4	NA	NA	NA	NA	individuals	0	individuals	0	cocoon	0	individuals	0	cocoon	0	individuals	0	cocoon	0	individuals	0	Enrico_Lunghi, Manuela_Mulargia
Italy	Sardinia	Nuoro	M_Albo_Cave2	21/10/2015	Autumn	40.51	9.61	116	0.7	1.22	NA	NA	2	42	2.12	2.93	0.4	NA	NA	NA	NA	individuals	2	individuals	0	cocoon	0	individuals	1	cocoon	0	individuals	0	cocoon	0	individuals	0	Enrico_Lunghi, Manuela_Mulargia
Italy	Sardinia	Nuoro	M_Albo_Cave2	21/10/2015	Autumn	40.51	9.61	116	0.7	1.22	NA	NA	2	45	1.35	1.55	0.4	NA	NA	NA	NA	individuals	0	individuals	0	cocoon	0	individuals	0	cocoon	0	individuals	0	cocoon	0	individuals	0	Enrico_Lunghi, Manuela_Mulargia
Italy	Sardinia	Nuoro	M_Albo_Cave2	21/10/2015	Autumn	40.51	9.61	116	0.7	1.22	NA	NA	2	48	2.52	1.27	0.4	NA	NA	NA	NA	individuals	0	individuals	0	cocoon	0	individuals	0	cocoon	0	individuals	0	cocoon	0	individuals	0	Enrico_Lunghi, Manuela_Mulargia
Italy	Sardinia	Nuoro	M_Albo_Cave2	21/10/2015	Autumn	40.51	9.61	116	0.7	1.22	NA	NA	2	51	2.17	1.98	0.4	NA	NA	NA	NA	individuals	0	individuals	0	cocoon	0	individuals	0	cocoon	0	individuals	0	cocoon	0	individuals	0	Enrico_Lunghi, Manuela_Mulargia
Italy	Sardinia	Nuoro	M_Albo_Cave2	21/10/2015	Autumn	40.51	9.61	116	0.7	1.22	NA	NA	3	6	1.13	4.24	0.81	NA	NA	NA	NA	individuals	0	individuals	0	cocoon	0	individuals	0	cocoon	0	individuals	0	cocoon	0	individuals	0	Enrico_Lunghi, Manuela_Mulargia
Italy	Sardinia	Nuoro	M_Albo_Cave2	21/10/2015	Autumn	40.51	9.61	116	0.7	1.22	NA	NA	3	9	1.93	1.95	0.81	NA	NA	NA	NA	individuals	0	individuals	0	cocoon	0	individuals	0	cocoon	2	individuals	0	cocoon	0	individuals	0	Enrico_Lunghi, Manuela_Mulargia
Italy	Sardinia	Nuoro	M_Albo_Cave2	21/10/2015	Autumn	40.51	9.61	116	0.7	1.22	NA	NA	4	39	0.85	1.04	0.755	NA	NA	NA	NA	individuals	0	individuals	0	cocoon	0	individuals	0	cocoon	0	individuals	0	cocoon	0	individuals	0	Enrico_Lunghi, Manuela_Mulargia
Italy	Sardinia	Nuoro	M_Albo_Cave2	21/10/2015	Autumn	40.51	9.61	116	0.7	1.22	NA	NA	4	42	1.01	1.48	0.845	NA	NA	NA	NA	individuals	0	individuals	0	cocoon	0	individuals	0	cocoon	0	individuals	0	cocoon	0	individuals	0	Enrico_Lunghi, Manuela_Mulargia
Italy	Sardinia	Nuoro	M_Albo_Cave2	21/10/2015	Autumn	40.51	9.61	116	0.7	1.22	NA	NA	4	45	0.81	1.66	0.735	NA	NA	NA	NA	individuals	0	individuals	0	cocoon	0	individuals	0	cocoon	0	individuals	0	cocoon	0	individuals	0	Enrico_Lunghi, Manuela_Mulargia
Italy	Sardinia	Nuoro	M_Albo_Cave2	21/10/2015	Autumn	40.51	9.61	116	0.7	1.22	NA	NA	4	48	0.4	0.95	0.905	NA	NA	NA	NA	individuals	0	individuals	0	cocoon	0	individuals	0	cocoon	0	individuals	0	cocoon	0	individuals	0	Enrico_Lunghi, Manuela_Mulargia
Italy	Sardinia	Nuoro	M_Albo_Cave2	08/04/2016	Spring	40.51	9.61	116	0.7	1.22	16.5	56.1	1	3	1.44	1.69	0.77	15.9	90.3	143.2	21.2	individuals	0	individuals	0	cocoon	0	individuals	0	cocoon	0	individuals	0	cocoon	0	individuals	0	Enrico_Lunghi, Gentile_Francesco_Ficetola, Raoul_Manenti
Italy	Sardinia	Nuoro	M_Albo_Cave2	08/04/2016	Spring	40.51	9.61	116	0.7	1.22	16.5	56.1	1	6	2.33	2	0.83	15.5	92.45	10.1	0.1	individuals	4	individuals	0	cocoon	0	individuals	2	cocoon	0	individuals	0	cocoon	0	individuals	0	Enrico_Lunghi, Gentile_Francesco_Ficetola, Raoul_Manenti
Italy	Sardinia	Nuoro	M_Albo_Cave2	08/04/2016	Spring	40.51	9.61	116	0.7	1.22	16.5	56.1	1	9	2.66	3.21	0.8	15.5	92.85	4	0.1	individuals	0	individuals	0	cocoon	0	individuals	0	cocoon	0	individuals	0	cocoon	0	individuals	0	Enrico_Lunghi, Gentile_Francesco_Ficetola, Raoul_Manenti
Italy	Sardinia	Nuoro	M_Albo_Cave2	08/04/2016	Spring	40.51	9.61	116	0.7	1.22	16.5	56.1	1	12	2.07	3.16	0.82	15.65	93.15	1	0	individuals	0	individuals	0	cocoon	0	individuals	0	cocoon	4	individuals	0	cocoon	0	individuals	0	Enrico_Lunghi, Gentile_Francesco_Ficetola, Raoul_Manenti
Italy	Sardinia	Nuoro	M_Albo_Cave2	08/04/2016	Spring	40.51	9.61	116	0.7	1.22	16.5	56.1	1	15	2.88	1.48	0.835	15.8	93.25	0	0	individuals	0	individuals	1	cocoon	0	individuals	0	cocoon	0	individuals	0	cocoon	0	individuals	0	Enrico_Lunghi, Gentile_Francesco_Ficetola, Raoul_Manenti
Italy	Sardinia	Nuoro	M_Albo_Cave2	08/04/2016	Spring	40.51	9.61	116	0.7	1.22	16.5	56.1	1	18	3.88	0.85	0.815	15.9	93.25	0	0	individuals	0	individuals	1	cocoon	0	individuals	1	cocoon	0	individuals	0	cocoon	0	individuals	0	Enrico_Lunghi, Gentile_Francesco_Ficetola, Raoul_Manenti
Italy	Sardinia	Nuoro	M_Albo_Cave2	08/04/2016	Spring	40.51	9.61	116	0.7	1.22	16.5	56.1	1	21	3.35	3.03	0.825	15.85	93.3	0	0	individuals	0	individuals	0	cocoon	0	individuals	0	cocoon	0	individuals	0	cocoon	0	individuals	0	Enrico_Lunghi, Gentile_Francesco_Ficetola, Raoul_Manenti
Italy	Sardinia	Nuoro	M_Albo_Cave2	08/04/2016	Spring	40.51	9.61	116	0.7	1.22	16.5	56.1	1	24	3.56	3.78	0.72	16.1	93.25	0	0	individuals	0	individuals	0	cocoon	0	individuals	0	cocoon	0	individuals	0	cocoon	0	individuals	0	Enrico_Lunghi, Gentile_Francesco_Ficetola, Raoul_Manenti
Italy	Sardinia	Nuoro	M_Albo_Cave2	08/04/2016	Spring	40.51	9.61	116	0.7	1.22	16.5	56.1	1	27	2.87	2.04	0.855	16.1	93.2	0	0	individuals	0	individuals	0	cocoon	0	individuals	0	cocoon	0	individuals	0	cocoon	0	individuals	0	Enrico_Lunghi, Gentile_Francesco_Ficetola, Raoul_Manenti
Italy	Sardinia	Nuoro	M_Albo_Cave2	08/04/2016	Spring	40.51	9.61	116	0.7	1.22	16.5	56.1	1	30	2.53	2.21	0.895	16.2	93.1	0	0	individuals	0	individuals	0	cocoon	0	individuals	0	cocoon	0	individuals	0	cocoon	0	individuals	1	Enrico_Lunghi, Gentile_Francesco_Ficetola, Raoul_Manenti
Italy	Sardinia	Nuoro	M_Albo_Cave2	08/04/2016	Spring	40.51	9.61	116	0.7	1.22	16.5	56.1	1	33	1.84	3.09	0.775	16.2	93.1	0	0	individuals	0	individuals	0	cocoon	0	individuals	0	cocoon	0	individuals	0	cocoon	0	individuals	0	Enrico_Lunghi, Gentile_Francesco_Ficetola, Raoul_Manenti
Italy	Sardinia	Nuoro	M_Albo_Cave2	08/04/2016	Spring	40.51	9.61	116	0.7	1.22	16.5	56.1	1	36	1.53	1.94	0.825	16.3	93.05	0	0	individuals	0	individuals	0	cocoon	0	individuals	0	cocoon	0	individuals	0	cocoon	0	individuals	0	Enrico_Lunghi, Gentile_Francesco_Ficetola, Raoul_Manenti
Italy	Sardinia	Nuoro	M_Albo_Cave2	08/04/2016	Spring	40.51	9.61	116	0.7	1.22	16.5	56.1	1	39	1.97	1.96	0.725	16.55	93	0	0	individuals	0	individuals	0	cocoon	0	individuals	0	cocoon	0	individuals	0	cocoon	0	individuals	0	Enrico_Lunghi, Gentile_Francesco_Ficetola, Raoul_Manenti
Italy	Sardinia	Nuoro	M_Albo_Cave2	08/04/2016	Spring	40.51	9.61	116	0.7	1.22	16.5	56.1	1	42	1.91	1.66	0.64	16.45	92.75	0	0	individuals	0	individuals	0	cocoon	0	individuals	0	cocoon	0	individuals	0	cocoon	0	individuals	0	Enrico_Lunghi, Gentile_Francesco_Ficetola, Raoul_Manenti
Italy	Sardinia	Nuoro	M_Albo_Cave2	08/04/2016	Spring	40.51	9.61	116	0.7	1.22	16.5	56.1	1	45	1.93	3.17	0.595	16.45	92.75	0	0	individuals	0	individuals	0	cocoon	0	individuals	0	cocoon	0	individuals	0	cocoon	0	individuals	0	Enrico_Lunghi, Gentile_Francesco_Ficetola, Raoul_Manenti
Italy	Sardinia	Nuoro	M_Albo_Cave2	08/04/2016	Spring	40.51	9.61	116	0.7	1.22	16.5	56.1	1	48	2.11	2.54	0.805	16.4	92.45	0	0	individuals	0	individuals	0	cocoon	0	individuals	0	cocoon	0	individuals	0	cocoon	0	individuals	0	Enrico_Lunghi, Gentile_Francesco_Ficetola, Raoul_Manenti
Italy	Sardinia	Nuoro	M_Albo_Cave2	08/04/2016	Spring	40.51	9.61	116	0.7	1.22	16.5	56.1	1	51	2.05	3.78	0.87	16.35	92	0	0	individuals	0	individuals	0	cocoon	0	individuals	0	cocoon	0	individuals	0	cocoon	0	individuals	0	Enrico_Lunghi, Gentile_Francesco_Ficetola, Raoul_Manenti
Italy	Sardinia	Nuoro	M_Albo_Cave2	08/04/2016	Spring	40.51	9.61	116	0.7	1.22	16.5	56.1	1	54	2.87	3.43	0.885	16.55	91.3	0	0	individuals	0	individuals	0	cocoon	0	individuals	0	cocoon	0	individuals	0	cocoon	0	individuals	0	Enrico_Lunghi, Gentile_Francesco_Ficetola, Raoul_Manenti
Italy	Sardinia	Nuoro	M_Albo_Cave2	08/04/2016	Spring	40.51	9.61	116	0.7	1.22	16.5	56.1	1	57	3.5	4.68	0.805	16.6	92.3	0	0	individuals	0	individuals	0	cocoon	0	individuals	0	cocoon	0	individuals	0	cocoon	0	individuals	0	Enrico_Lunghi, Gentile_Francesco_Ficetola, Raoul_Manenti
Italy	Sardinia	Nuoro	M_Albo_Cave2	08/04/2016	Spring	40.51	9.61	116	0.7	1.22	16.5	56.1	1	60	1.79	2.3	0.79	16.6	92.5	0	0	individuals	0	individuals	0	cocoon	0	individuals	0	cocoon	0	individuals	0	cocoon	0	individuals	0	Enrico_Lunghi, Gentile_Francesco_Ficetola, Raoul_Manenti
Italy	Sardinia	Nuoro	M_Albo_Cave2	08/04/2016	Spring	40.51	9.61	116	0.7	1.22	16.5	56.1	2	33	1.31	1.17	0.4	16.25	92.8	0	0	individuals	0	individuals	0	cocoon	0	individuals	0	cocoon	0	individuals	0	cocoon	0	individuals	0	Enrico_Lunghi, Gentile_Francesco_Ficetola, Raoul_Manenti
Italy	Sardinia	Nuoro	M_Albo_Cave2	08/04/2016	Spring	40.51	9.61	116	0.7	1.22	16.5	56.1	2	36	1.68	2.55	0.4	16.55	92.6	0	0	individuals	0	individuals	0	cocoon	0	individuals	0	cocoon	0	individuals	0	cocoon	0	individuals	0	Enrico_Lunghi, Gentile_Francesco_Ficetola, Raoul_Manenti
Italy	Sardinia	Nuoro	M_Albo_Cave2	08/04/2016	Spring	40.51	9.61	116	0.7	1.22	16.5	56.1	2	39	2	1.71	0.4	16.5	91.8	0	0	individuals	0	individuals	0	cocoon	0	individuals	0	cocoon	0	individuals	0	cocoon	0	individuals	1	Enrico_Lunghi, Gentile_Francesco_Ficetola, Raoul_Manenti
Italy	Sardinia	Nuoro	M_Albo_Cave2	08/04/2016	Spring	40.51	9.61	116	0.7	1.22	16.5	56.1	2	42	2.12	2.93	0.4	16.55	92	0	0	individuals	0	individuals	0	cocoon	0	individuals	0	cocoon	0	individuals	0	cocoon	0	individuals	0	Enrico_Lunghi, Gentile_Francesco_Ficetola, Raoul_Manenti
Italy	Sardinia	Nuoro	M_Albo_Cave2	08/04/2016	Spring	40.51	9.61	116	0.7	1.22	16.5	56.1	2	45	1.35	1.55	0.4	16.55	91.9	0	0	individuals	0	individuals	0	cocoon	0	individuals	0	cocoon	0	individuals	0	cocoon	0	individuals	0	Enrico_Lunghi, Gentile_Francesco_Ficetola, Raoul_Manenti
Italy	Sardinia	Nuoro	M_Albo_Cave2	08/04/2016	Spring	40.51	9.61	116	0.7	1.22	16.5	56.1	2	48	2.52	1.27	0.4	16.35	92.1	0	0	individuals	0	individuals	0	cocoon	0	individuals	0	cocoon	0	individuals	0	cocoon	0	individuals	0	Enrico_Lunghi, Gentile_Francesco_Ficetola, Raoul_Manenti
Italy	Sardinia	Nuoro	M_Albo_Cave2	08/04/2016	Spring	40.51	9.61	116	0.7	1.22	16.5	56.1	2	51	2.17	1.98	0.4	16.45	92.5	0	0	individuals	0	individuals	0	cocoon	0	individuals	0	cocoon	0	individuals	0	cocoon	0	individuals	0	Enrico_Lunghi, Gentile_Francesco_Ficetola, Raoul_Manenti
Italy	Sardinia	Nuoro	M_Albo_Cave2	08/04/2016	Spring	40.51	9.61	116	0.7	1.22	16.5	56.1	3	6	1.13	4.24	0.81	16.15	90.15	0	0	individuals	0	individuals	0	cocoon	0	individuals	0	cocoon	0	individuals	0	cocoon	0	individuals	0	Enrico_Lunghi, Gentile_Francesco_Ficetola, Raoul_Manenti
Italy	Sardinia	Nuoro	M_Albo_Cave2	08/04/2016	Spring	40.51	9.61	116	0.7	1.22	16.5	56.1	3	9	1.93	1.95	0.81	16.2	90.6	0	0	individuals	0	individuals	0	cocoon	0	individuals	1	cocoon	0	individuals	0	cocoon	0	individuals	1	Enrico_Lunghi, Gentile_Francesco_Ficetola, Raoul_Manenti
Italy	Sardinia	Nuoro	M_Albo_Cave2	08/04/2016	Spring	40.51	9.61	116	0.7	1.22	16.5	56.1	4	39	0.85	1.04	0.755	16.4	92.95	0	0	individuals	0	individuals	0	cocoon	0	individuals	0	cocoon	0	individuals	0	cocoon	0	individuals	0	Enrico_Lunghi, Gentile_Francesco_Ficetola, Raoul_Manenti
Italy	Sardinia	Nuoro	M_Albo_Cave2	08/04/2016	Spring	40.51	9.61	116	0.7	1.22	16.5	56.1	4	42	1.01	1.48	0.845	16.7	93.1	0	0	individuals	0	individuals	0	cocoon	0	individuals	0	cocoon	0	individuals	0	cocoon	0	individuals	0	Enrico_Lunghi, Gentile_Francesco_Ficetola, Raoul_Manenti
Italy	Sardinia	Nuoro	M_Albo_Cave2	08/04/2016	Spring	40.51	9.61	116	0.7	1.22	16.5	56.1	4	45	0.81	1.66	0.735	16.8	93.2	0	0	individuals	0	individuals	0	cocoon	0	individuals	0	cocoon	0	individuals	0	cocoon	0	individuals	0	Enrico_Lunghi, Gentile_Francesco_Ficetola, Raoul_Manenti
Italy	Sardinia	Nuoro	M_Albo_Cave2	08/04/2016	Spring	40.51	9.61	116	0.7	1.22	16.5	56.1	4	48	0.4	0.95	0.905	16.9	93.3	0	0	individuals	0	individuals	0	cocoon	0	individuals	0	cocoon	0	individuals	0	cocoon	0	individuals	0	Enrico_Lunghi, Gentile_Francesco_Ficetola, Raoul_Manenti
Italy	Sardinia	Nuoro	M_Albo_Cave2	12/04/2016	Spring	40.51	9.61	116	0.7	1.22	NA	NA	1	3	1.44	1.69	0.77	NA	NA	NA	NA	individuals	0	individuals	0	cocoon	0	individuals	0	cocoon	0	individuals	0	cocoon	0	individuals	3	Enrico_Lunghi, Gentile_Francesco_Ficetola, Raoul_Manenti
Italy	Sardinia	Nuoro	M_Albo_Cave2	12/04/2016	Spring	40.51	9.61	116	0.7	1.22	NA	NA	1	6	2.33	2	0.83	NA	NA	NA	NA	individuals	4	individuals	0	cocoon	0	individuals	5	cocoon	0	individuals	1	cocoon	0	individuals	1	Enrico_Lunghi, Gentile_Francesco_Ficetola, Raoul_Manenti
Italy	Sardinia	Nuoro	M_Albo_Cave2	12/04/2016	Spring	40.51	9.61	116	0.7	1.22	NA	NA	1	9	2.66	3.21	0.8	NA	NA	NA	NA	individuals	0	individuals	0	cocoon	0	individuals	0	cocoon	2	individuals	0	cocoon	0	individuals	0	Enrico_Lunghi, Gentile_Francesco_Ficetola, Raoul_Manenti
Italy	Sardinia	Nuoro	M_Albo_Cave2	12/04/2016	Spring	40.51	9.61	116	0.7	1.22	NA	NA	1	12	2.07	3.16	0.82	NA	NA	NA	NA	individuals	0	individuals	0	cocoon	0	individuals	1	cocoon	1	individuals	0	cocoon	0	individuals	0	Enrico_Lunghi, Gentile_Francesco_Ficetola, Raoul_Manenti
Italy	Sardinia	Nuoro	M_Albo_Cave2	12/04/2016	Spring	40.51	9.61	116	0.7	1.22	NA	NA	1	15	2.88	1.48	0.835	NA	NA	NA	NA	individuals	1	individuals	1	cocoon	0	individuals	0	cocoon	0	individuals	0	cocoon	0	individuals	0	Enrico_Lunghi, Gentile_Francesco_Ficetola, Raoul_Manenti
Italy	Sardinia	Nuoro	M_Albo_Cave2	12/04/2016	Spring	40.51	9.61	116	0.7	1.22	NA	NA	1	18	3.88	0.85	0.815	NA	NA	NA	NA	individuals	0	individuals	0	cocoon	0	individuals	0	cocoon	0	individuals	0	cocoon	0	individuals	0	Enrico_Lunghi, Gentile_Francesco_Ficetola, Raoul_Manenti
Italy	Sardinia	Nuoro	M_Albo_Cave2	12/04/2016	Spring	40.51	9.61	116	0.7	1.22	NA	NA	1	21	3.35	3.03	0.825	NA	NA	NA	NA	individuals	0	individuals	0	cocoon	0	individuals	0	cocoon	0	individuals	0	cocoon	0	individuals	0	Enrico_Lunghi, Gentile_Francesco_Ficetola, Raoul_Manenti
Italy	Sardinia	Nuoro	M_Albo_Cave2	12/04/2016	Spring	40.51	9.61	116	0.7	1.22	NA	NA	1	24	3.56	3.78	0.72	NA	NA	NA	NA	individuals	0	individuals	0	cocoon	0	individuals	0	cocoon	0	individuals	0	cocoon	0	individuals	0	Enrico_Lunghi, Gentile_Francesco_Ficetola, Raoul_Manenti
Italy	Sardinia	Nuoro	M_Albo_Cave2	12/04/2016	Spring	40.51	9.61	116	0.7	1.22	NA	NA	1	27	2.87	2.04	0.855	NA	NA	NA	NA	individuals	0	individuals	0	cocoon	0	individuals	0	cocoon	0	individuals	0	cocoon	0	individuals	0	Enrico_Lunghi, Gentile_Francesco_Ficetola, Raoul_Manenti
Italy	Sardinia	Nuoro	M_Albo_Cave2	12/04/2016	Spring	40.51	9.61	116	0.7	1.22	NA	NA	1	30	2.53	2.21	0.895	NA	NA	NA	NA	individuals	0	individuals	0	cocoon	0	individuals	0	cocoon	0	individuals	0	cocoon	0	individuals	0	Enrico_Lunghi, Gentile_Francesco_Ficetola, Raoul_Manenti
Italy	Sardinia	Nuoro	M_Albo_Cave2	12/04/2016	Spring	40.51	9.61	116	0.7	1.22	NA	NA	1	33	1.84	3.09	0.775	NA	NA	NA	NA	individuals	0	individuals	0	cocoon	0	individuals	0	cocoon	0	individuals	0	cocoon	0	individuals	2	Enrico_Lunghi, Gentile_Francesco_Ficetola, Raoul_Manenti
Italy	Sardinia	Nuoro	M_Albo_Cave2	12/04/2016	Spring	40.51	9.61	116	0.7	1.22	NA	NA	1	36	1.53	1.94	0.825	NA	NA	NA	NA	individuals	0	individuals	0	cocoon	0	individuals	0	cocoon	0	individuals	0	cocoon	0	individuals	0	Enrico_Lunghi, Gentile_Francesco_Ficetola, Raoul_Manenti
Italy	Sardinia	Nuoro	M_Albo_Cave2	12/04/2016	Spring	40.51	9.61	116	0.7	1.22	NA	NA	1	39	1.97	1.96	0.725	NA	NA	NA	NA	individuals	0	individuals	0	cocoon	0	individuals	0	cocoon	0	individuals	0	cocoon	0	individuals	0	Enrico_Lunghi, Gentile_Francesco_Ficetola, Raoul_Manenti
Italy	Sardinia	Nuoro	M_Albo_Cave2	12/04/2016	Spring	40.51	9.61	116	0.7	1.22	NA	NA	1	42	1.91	1.66	0.64	NA	NA	NA	NA	individuals	0	individuals	0	cocoon	0	individuals	0	cocoon	0	individuals	0	cocoon	0	individuals	0	Enrico_Lunghi, Gentile_Francesco_Ficetola, Raoul_Manenti
Italy	Sardinia	Nuoro	M_Albo_Cave2	12/04/2016	Spring	40.51	9.61	116	0.7	1.22	NA	NA	1	45	1.93	3.17	0.595	NA	NA	NA	NA	individuals	0	individuals	0	cocoon	0	individuals	0	cocoon	0	individuals	0	cocoon	0	individuals	0	Enrico_Lunghi, Gentile_Francesco_Ficetola, Raoul_Manenti
Italy	Sardinia	Nuoro	M_Albo_Cave2	12/04/2016	Spring	40.51	9.61	116	0.7	1.22	NA	NA	1	48	2.11	2.54	0.805	NA	NA	NA	NA	individuals	0	individuals	0	cocoon	0	individuals	0	cocoon	0	individuals	0	cocoon	0	individuals	0	Enrico_Lunghi, Gentile_Francesco_Ficetola, Raoul_Manenti
Italy	Sardinia	Nuoro	M_Albo_Cave2	12/04/2016	Spring	40.51	9.61	116	0.7	1.22	NA	NA	1	51	2.05	3.78	0.87	NA	NA	NA	NA	individuals	0	individuals	0	cocoon	0	individuals	0	cocoon	0	individuals	0	cocoon	0	individuals	0	Enrico_Lunghi, Gentile_Francesco_Ficetola, Raoul_Manenti
Italy	Sardinia	Nuoro	M_Albo_Cave2	12/04/2016	Spring	40.51	9.61	116	0.7	1.22	NA	NA	1	54	2.87	3.43	0.885	NA	NA	NA	NA	individuals	0	individuals	0	cocoon	0	individuals	0	cocoon	0	individuals	0	cocoon	0	individuals	0	Enrico_Lunghi, Gentile_Francesco_Ficetola, Raoul_Manenti
Italy	Sardinia	Nuoro	M_Albo_Cave2	12/04/2016	Spring	40.51	9.61	116	0.7	1.22	NA	NA	1	57	3.5	4.68	0.805	NA	NA	NA	NA	individuals	0	individuals	0	cocoon	0	individuals	0	cocoon	0	individuals	0	cocoon	0	individuals	0	Enrico_Lunghi, Gentile_Francesco_Ficetola, Raoul_Manenti
Italy	Sardinia	Nuoro	M_Albo_Cave2	12/04/2016	Spring	40.51	9.61	116	0.7	1.22	NA	NA	1	60	1.79	2.3	0.79	NA	NA	NA	NA	individuals	0	individuals	0	cocoon	0	individuals	0	cocoon	0	individuals	0	cocoon	0	individuals	0	Enrico_Lunghi, Gentile_Francesco_Ficetola, Raoul_Manenti
Italy	Sardinia	Nuoro	M_Albo_Cave2	12/04/2016	Spring	40.51	9.61	116	0.7	1.22	NA	NA	2	33	1.31	1.17	0.4	NA	NA	NA	NA	individuals	0	individuals	0	cocoon	0	individuals	0	cocoon	0	individuals	0	cocoon	0	individuals	0	Enrico_Lunghi, Gentile_Francesco_Ficetola, Raoul_Manenti
Italy	Sardinia	Nuoro	M_Albo_Cave2	12/04/2016	Spring	40.51	9.61	116	0.7	1.22	NA	NA	2	36	1.68	2.55	0.4	NA	NA	NA	NA	individuals	0	individuals	0	cocoon	0	individuals	0	cocoon	0	individuals	0	cocoon	0	individuals	0	Enrico_Lunghi, Gentile_Francesco_Ficetola, Raoul_Manenti
Italy	Sardinia	Nuoro	M_Albo_Cave2	12/04/2016	Spring	40.51	9.61	116	0.7	1.22	NA	NA	2	39	2	1.71	0.4	NA	NA	NA	NA	individuals	0	individuals	0	cocoon	0	individuals	0	cocoon	0	individuals	0	cocoon	0	individuals	0	Enrico_Lunghi, Gentile_Francesco_Ficetola, Raoul_Manenti
Italy	Sardinia	Nuoro	M_Albo_Cave2	12/04/2016	Spring	40.51	9.61	116	0.7	1.22	NA	NA	2	42	2.12	2.93	0.4	NA	NA	NA	NA	individuals	0	individuals	0	cocoon	0	individuals	0	cocoon	0	individuals	0	cocoon	0	individuals	0	Enrico_Lunghi, Gentile_Francesco_Ficetola, Raoul_Manenti
Italy	Sardinia	Nuoro	M_Albo_Cave2	12/04/2016	Spring	40.51	9.61	116	0.7	1.22	NA	NA	2	45	1.35	1.55	0.4	NA	NA	NA	NA	individuals	0	individuals	0	cocoon	0	individuals	0	cocoon	0	individuals	0	cocoon	0	individuals	0	Enrico_Lunghi, Gentile_Francesco_Ficetola, Raoul_Manenti
Italy	Sardinia	Nuoro	M_Albo_Cave2	12/04/2016	Spring	40.51	9.61	116	0.7	1.22	NA	NA	2	48	2.52	1.27	0.4	NA	NA	NA	NA	individuals	0	individuals	0	cocoon	0	individuals	0	cocoon	0	individuals	0	cocoon	0	individuals	0	Enrico_Lunghi, Gentile_Francesco_Ficetola, Raoul_Manenti
Italy	Sardinia	Nuoro	M_Albo_Cave2	12/04/2016	Spring	40.51	9.61	116	0.7	1.22	NA	NA	2	51	2.17	1.98	0.4	NA	NA	NA	NA	individuals	0	individuals	0	cocoon	0	individuals	0	cocoon	0	individuals	0	cocoon	0	individuals	0	Enrico_Lunghi, Gentile_Francesco_Ficetola, Raoul_Manenti
Italy	Sardinia	Nuoro	M_Albo_Cave2	12/04/2016	Spring	40.51	9.61	116	0.7	1.22	NA	NA	3	6	1.13	4.24	0.81	NA	NA	NA	NA	individuals	0	individuals	0	cocoon	0	individuals	1	cocoon	0	individuals	0	cocoon	0	individuals	0	Enrico_Lunghi, Gentile_Francesco_Ficetola, Raoul_Manenti
Italy	Sardinia	Nuoro	M_Albo_Cave2	12/04/2016	Spring	40.51	9.61	116	0.7	1.22	NA	NA	3	9	1.93	1.95	0.81	NA	NA	NA	NA	individuals	0	individuals	0	cocoon	0	individuals	0	cocoon	0	individuals	0	cocoon	0	individuals	0	Enrico_Lunghi, Gentile_Francesco_Ficetola, Raoul_Manenti
Italy	Sardinia	Nuoro	M_Albo_Cave2	12/04/2016	Spring	40.51	9.61	116	0.7	1.22	NA	NA	4	39	0.85	1.04	0.755	NA	NA	NA	NA	individuals	0	individuals	0	cocoon	0	individuals	0	cocoon	0	individuals	0	cocoon	0	individuals	0	Enrico_Lunghi, Gentile_Francesco_Ficetola, Raoul_Manenti
Italy	Sardinia	Nuoro	M_Albo_Cave2	12/04/2016	Spring	40.51	9.61	116	0.7	1.22	NA	NA	4	42	1.01	1.48	0.845	NA	NA	NA	NA	individuals	0	individuals	0	cocoon	0	individuals	0	cocoon	0	individuals	0	cocoon	0	individuals	0	Enrico_Lunghi, Gentile_Francesco_Ficetola, Raoul_Manenti
Italy	Sardinia	Nuoro	M_Albo_Cave2	12/04/2016	Spring	40.51	9.61	116	0.7	1.22	NA	NA	4	45	0.81	1.66	0.735	NA	NA	NA	NA	individuals	0	individuals	0	cocoon	0	individuals	0	cocoon	0	individuals	0	cocoon	0	individuals	0	Enrico_Lunghi, Gentile_Francesco_Ficetola, Raoul_Manenti
Italy	Sardinia	Nuoro	M_Albo_Cave2	12/04/2016	Spring	40.51	9.61	116	0.7	1.22	NA	NA	4	48	0.4	0.95	0.905	NA	NA	NA	NA	individuals	0	individuals	0	cocoon	0	individuals	0	cocoon	0	individuals	0	cocoon	0	individuals	0	Enrico_Lunghi, Gentile_Francesco_Ficetola, Raoul_Manenti
Italy	Sardinia	Nuoro	M_Albo_Cave2	06/05/2016	Spring	40.51	9.61	116	0.7	1.22	NA	NA	1	3	0.4	0.95	0.77	NA	NA	NA	NA	individuals	0	individuals	0	cocoon	0	individuals	0	cocoon	0	individuals	0	cocoon	0	individuals	0	Enrico_Lunghi, Gentile_Francesco_Ficetola, Raoul_Manenti
Italy	Sardinia	Nuoro	M_Albo_Cave2	06/05/2016	Spring	40.51	9.61	116	0.7	1.22	NA	NA	1	6	0.4	0.95	0.83	NA	NA	NA	NA	individuals	1	individuals	0	cocoon	0	individuals	0	cocoon	0	individuals	0	cocoon	0	individuals	0	Enrico_Lunghi, Gentile_Francesco_Ficetola, Raoul_Manenti
Italy	Sardinia	Nuoro	M_Albo_Cave2	06/05/2016	Spring	40.51	9.61	116	0.7	1.22	NA	NA	1	9	0.4	0.95	0.8	NA	NA	NA	NA	individuals	0	individuals	0	cocoon	0	individuals	0	cocoon	2	individuals	0	cocoon	0	individuals	0	Enrico_Lunghi, Gentile_Francesco_Ficetola, Raoul_Manenti
Italy	Sardinia	Nuoro	M_Albo_Cave2	06/05/2016	Spring	40.51	9.61	116	0.7	1.22	NA	NA	1	12	0.4	0.95	0.82	NA	NA	NA	NA	individuals	1	individuals	1	cocoon	0	individuals	0	cocoon	1	individuals	0	cocoon	0	individuals	0	Enrico_Lunghi, Gentile_Francesco_Ficetola, Raoul_Manenti
Italy	Sardinia	Nuoro	M_Albo_Cave2	06/05/2016	Spring	40.51	9.61	116	0.7	1.22	NA	NA	1	15	0.4	0.95	0.835	NA	NA	NA	NA	individuals	0	individuals	0	cocoon	0	individuals	0	cocoon	0	individuals	0	cocoon	0	individuals	0	Enrico_Lunghi, Gentile_Francesco_Ficetola, Raoul_Manenti
Italy	Sardinia	Nuoro	M_Albo_Cave2	06/05/2016	Spring	40.51	9.61	116	0.7	1.22	NA	NA	1	18	0.4	0.95	0.815	NA	NA	NA	NA	individuals	0	individuals	0	cocoon	0	individuals	0	cocoon	0	individuals	0	cocoon	0	individuals	0	Enrico_Lunghi, Gentile_Francesco_Ficetola, Raoul_Manenti
Italy	Sardinia	Nuoro	M_Albo_Cave2	06/05/2016	Spring	40.51	9.61	116	0.7	1.22	NA	NA	1	21	0.4	0.95	0.825	NA	NA	NA	NA	individuals	0	individuals	0	cocoon	0	individuals	0	cocoon	0	individuals	0	cocoon	0	individuals	0	Enrico_Lunghi, Gentile_Francesco_Ficetola, Raoul_Manenti
Italy	Sardinia	Nuoro	M_Albo_Cave2	06/05/2016	Spring	40.51	9.61	116	0.7	1.22	NA	NA	1	24	0.4	0.95	0.72	NA	NA	NA	NA	individuals	0	individuals	0	cocoon	0	individuals	0	cocoon	0	individuals	0	cocoon	0	individuals	0	Enrico_Lunghi, Gentile_Francesco_Ficetola, Raoul_Manenti
Italy	Sardinia	Nuoro	M_Albo_Cave2	06/05/2016	Spring	40.51	9.61	116	0.7	1.22	NA	NA	1	27	0.4	0.95	0.855	NA	NA	NA	NA	individuals	0	individuals	0	cocoon	0	individuals	0	cocoon	0	individuals	1	cocoon	0	individuals	0	Enrico_Lunghi, Gentile_Francesco_Ficetola, Raoul_Manenti
Italy	Sardinia	Nuoro	M_Albo_Cave2	06/05/2016	Spring	40.51	9.61	116	0.7	1.22	NA	NA	1	30	0.4	0.95	0.895	NA	NA	NA	NA	individuals	0	individuals	0	cocoon	0	individuals	0	cocoon	0	individuals	1	cocoon	0	individuals	1	Enrico_Lunghi, Gentile_Francesco_Ficetola, Raoul_Manenti
Italy	Sardinia	Nuoro	M_Albo_Cave2	06/05/2016	Spring	40.51	9.61	116	0.7	1.22	NA	NA	1	33	0.4	0.95	0.775	NA	NA	NA	NA	individuals	0	individuals	0	cocoon	0	individuals	0	cocoon	0	individuals	0	cocoon	0	individuals	0	Enrico_Lunghi, Gentile_Francesco_Ficetola, Raoul_Manenti
Italy	Sardinia	Nuoro	M_Albo_Cave2	06/05/2016	Spring	40.51	9.61	116	0.7	1.22	NA	NA	1	36	0.4	0.95	0.825	NA	NA	NA	NA	individuals	0	individuals	0	cocoon	0	individuals	0	cocoon	0	individuals	0	cocoon	0	individuals	0	Enrico_Lunghi, Gentile_Francesco_Ficetola, Raoul_Manenti
Italy	Sardinia	Nuoro	M_Albo_Cave2	06/05/2016	Spring	40.51	9.61	116	0.7	1.22	NA	NA	1	39	0.4	0.95	0.725	NA	NA	NA	NA	individuals	0	individuals	0	cocoon	0	individuals	0	cocoon	0	individuals	0	cocoon	0	individuals	0	Enrico_Lunghi, Gentile_Francesco_Ficetola, Raoul_Manenti
Italy	Sardinia	Nuoro	M_Albo_Cave2	06/05/2016	Spring	40.51	9.61	116	0.7	1.22	NA	NA	1	42	0.4	0.95	0.64	NA	NA	NA	NA	individuals	0	individuals	0	cocoon	0	individuals	0	cocoon	0	individuals	0	cocoon	0	individuals	0	Enrico_Lunghi, Gentile_Francesco_Ficetola, Raoul_Manenti
Italy	Sardinia	Nuoro	M_Albo_Cave2	06/05/2016	Spring	40.51	9.61	116	0.7	1.22	NA	NA	1	45	0.4	0.95	0.595	NA	NA	NA	NA	individuals	0	individuals	0	cocoon	0	individuals	0	cocoon	0	individuals	0	cocoon	0	individuals	0	Enrico_Lunghi, Gentile_Francesco_Ficetola, Raoul_Manenti
Italy	Sardinia	Nuoro	M_Albo_Cave2	06/05/2016	Spring	40.51	9.61	116	0.7	1.22	NA	NA	1	48	0.4	0.95	0.805	NA	NA	NA	NA	individuals	0	individuals	0	cocoon	0	individuals	0	cocoon	0	individuals	0	cocoon	0	individuals	0	Enrico_Lunghi, Gentile_Francesco_Ficetola, Raoul_Manenti
Italy	Sardinia	Nuoro	M_Albo_Cave2	06/05/2016	Spring	40.51	9.61	116	0.7	1.22	NA	NA	1	51	0.4	0.95	0.87	NA	NA	NA	NA	individuals	0	individuals	0	cocoon	0	individuals	0	cocoon	0	individuals	0	cocoon	0	individuals	0	Enrico_Lunghi, Gentile_Francesco_Ficetola, Raoul_Manenti
Italy	Sardinia	Nuoro	M_Albo_Cave2	06/05/2016	Spring	40.51	9.61	116	0.7	1.22	NA	NA	1	54	0.4	0.95	0.885	NA	NA	NA	NA	individuals	0	individuals	0	cocoon	0	individuals	0	cocoon	0	individuals	0	cocoon	0	individuals	0	Enrico_Lunghi, Gentile_Francesco_Ficetola, Raoul_Manenti
Italy	Sardinia	Nuoro	M_Albo_Cave2	06/05/2016	Spring	40.51	9.61	116	0.7	1.22	NA	NA	1	57	0.4	0.95	0.805	NA	NA	NA	NA	individuals	0	individuals	0	cocoon	0	individuals	1	cocoon	0	individuals	0	cocoon	0	individuals	0	Enrico_Lunghi, Gentile_Francesco_Ficetola, Raoul_Manenti
Italy	Sardinia	Nuoro	M_Albo_Cave2	06/05/2016	Spring	40.51	9.61	116	0.7	1.22	NA	NA	1	60	0.4	0.95	0.79	NA	NA	NA	NA	individuals	0	individuals	0	cocoon	0	individuals	0	cocoon	0	individuals	0	cocoon	0	individuals	0	Enrico_Lunghi, Gentile_Francesco_Ficetola, Raoul_Manenti
Italy	Sardinia	Nuoro	M_Albo_Cave2	06/05/2016	Spring	40.51	9.61	116	0.7	1.22	NA	NA	2	33	0.4	0.95	0.4	NA	NA	NA	NA	individuals	0	individuals	0	cocoon	0	individuals	0	cocoon	0	individuals	0	cocoon	0	individuals	0	Enrico_Lunghi, Gentile_Francesco_Ficetola, Raoul_Manenti
Italy	Sardinia	Nuoro	M_Albo_Cave2	06/05/2016	Spring	40.51	9.61	116	0.7	1.22	NA	NA	2	36	0.4	0.95	0.4	NA	NA	NA	NA	individuals	0	individuals	0	cocoon	0	individuals	0	cocoon	0	individuals	0	cocoon	0	individuals	0	Enrico_Lunghi, Gentile_Francesco_Ficetola, Raoul_Manenti
Italy	Sardinia	Nuoro	M_Albo_Cave2	06/05/2016	Spring	40.51	9.61	116	0.7	1.22	NA	NA	2	39	0.4	0.95	0.4	NA	NA	NA	NA	individuals	0	individuals	0	cocoon	0	individuals	0	cocoon	0	individuals	0	cocoon	0	individuals	0	Enrico_Lunghi, Gentile_Francesco_Ficetola, Raoul_Manenti
Italy	Sardinia	Nuoro	M_Albo_Cave2	06/05/2016	Spring	40.51	9.61	116	0.7	1.22	NA	NA	2	42	0.4	0.95	0.4	NA	NA	NA	NA	individuals	0	individuals	0	cocoon	0	individuals	0	cocoon	0	individuals	0	cocoon	0	individuals	1	Enrico_Lunghi, Gentile_Francesco_Ficetola, Raoul_Manenti
Italy	Sardinia	Nuoro	M_Albo_Cave2	06/05/2016	Spring	40.51	9.61	116	0.7	1.22	NA	NA	2	45	0.4	0.95	0.4	NA	NA	NA	NA	individuals	0	individuals	0	cocoon	0	individuals	0	cocoon	0	individuals	0	cocoon	0	individuals	0	Enrico_Lunghi, Gentile_Francesco_Ficetola, Raoul_Manenti
Italy	Sardinia	Nuoro	M_Albo_Cave2	06/05/2016	Spring	40.51	9.61	116	0.7	1.22	NA	NA	2	48	0.4	0.95	0.4	NA	NA	NA	NA	individuals	0	individuals	0	cocoon	0	individuals	0	cocoon	0	individuals	0	cocoon	0	individuals	0	Enrico_Lunghi, Gentile_Francesco_Ficetola, Raoul_Manenti
Italy	Sardinia	Nuoro	M_Albo_Cave2	06/05/2016	Spring	40.51	9.61	116	0.7	1.22	NA	NA	2	51	0.4	0.95	0.4	NA	NA	NA	NA	individuals	0	individuals	0	cocoon	0	individuals	0	cocoon	0	individuals	0	cocoon	0	individuals	0	Enrico_Lunghi, Gentile_Francesco_Ficetola, Raoul_Manenti
Italy	Sardinia	Nuoro	M_Albo_Cave2	06/05/2016	Spring	40.51	9.61	116	0.7	1.22	NA	NA	3	6	0.4	0.95	0.81	NA	NA	NA	NA	individuals	0	individuals	0	cocoon	0	individuals	0	cocoon	0	individuals	0	cocoon	0	individuals	0	Enrico_Lunghi, Gentile_Francesco_Ficetola, Raoul_Manenti
Italy	Sardinia	Nuoro	M_Albo_Cave2	06/05/2016	Spring	40.51	9.61	116	0.7	1.22	NA	NA	3	9	0.4	0.95	0.81	NA	NA	NA	NA	individuals	0	individuals	0	cocoon	0	individuals	0	cocoon	0	individuals	0	cocoon	0	individuals	0	Enrico_Lunghi, Gentile_Francesco_Ficetola, Raoul_Manenti
Italy	Sardinia	Nuoro	M_Albo_Cave2	06/05/2016	Spring	40.51	9.61	116	0.7	1.22	NA	NA	4	39	0.4	0.95	0.755	NA	NA	NA	NA	individuals	0	individuals	0	cocoon	0	individuals	1	cocoon	3	individuals	0	cocoon	0	individuals	0	Enrico_Lunghi, Gentile_Francesco_Ficetola, Raoul_Manenti
Italy	Sardinia	Nuoro	M_Albo_Cave2	06/05/2016	Spring	40.51	9.61	116	0.7	1.22	NA	NA	4	42	0.4	0.95	0.845	NA	NA	NA	NA	individuals	0	individuals	0	cocoon	0	individuals	0	cocoon	0	individuals	0	cocoon	0	individuals	0	Enrico_Lunghi, Gentile_Francesco_Ficetola, Raoul_Manenti
Italy	Sardinia	Nuoro	M_Albo_Cave2	06/05/2016	Spring	40.51	9.61	116	0.7	1.22	NA	NA	4	45	0.4	0.95	0.735	NA	NA	NA	NA	individuals	0	individuals	0	cocoon	0	individuals	0	cocoon	0	individuals	0	cocoon	0	individuals	0	Enrico_Lunghi, Gentile_Francesco_Ficetola, Raoul_Manenti
Italy	Sardinia	Nuoro	M_Albo_Cave2	06/05/2016	Spring	40.51	9.61	116	0.7	1.22	NA	NA	4	48	0.4	0.95	0.905	NA	NA	NA	NA	individuals	0	individuals	0	cocoon	0	individuals	0	cocoon	0	individuals	0	cocoon	0	individuals	0	Enrico_Lunghi, Gentile_Francesco_Ficetola, Raoul_Manenti
Italy	Sardinia	Nuoro	M_Albo_Cave2	22/06/2016	Summer	40.51	9.61	116	0.7	1.22	27.1	51.6	1	3	0.4	0.95	0.77	19.6	79.9	147.4	1.5	individuals	0	individuals	0	cocoon	0	individuals	0	cocoon	0	individuals	0	cocoon	0	individuals	0	Enrico_Lunghi
Italy	Sardinia	Nuoro	M_Albo_Cave2	22/06/2016	Summer	40.51	9.61	116	0.7	1.22	27.1	51.6	1	6	0.4	0.95	0.83	18.85	83.65	18.2	0.6	individuals	0	individuals	0	cocoon	0	individuals	0	cocoon	0	individuals	0	cocoon	0	individuals	0	Enrico_Lunghi
Italy	Sardinia	Nuoro	M_Albo_Cave2	22/06/2016	Summer	40.51	9.61	116	0.7	1.22	27.1	51.6	1	9	0.4	0.95	0.8	18.45	84.9	5	0.2	individuals	0	individuals	0	cocoon	0	individuals	1	cocoon	0	individuals	0	cocoon	0	individuals	0	Enrico_Lunghi
Italy	Sardinia	Nuoro	M_Albo_Cave2	22/06/2016	Summer	40.51	9.61	116	0.7	1.22	27.1	51.6	1	12	0.4	0.95	0.82	18.1	85.1	0.3	0.2	individuals	0	individuals	0	cocoon	0	individuals	0	cocoon	5	individuals	0	cocoon	0	individuals	0	Enrico_Lunghi
Italy	Sardinia	Nuoro	M_Albo_Cave2	22/06/2016	Summer	40.51	9.61	116	0.7	1.22	27.1	51.6	1	15	0.4	0.95	0.835	17.35	87.35	0.1	0	individuals	0	individuals	0	cocoon	0	individuals	0	cocoon	0	individuals	2	cocoon	0	individuals	0	Enrico_Lunghi
Italy	Sardinia	Nuoro	M_Albo_Cave2	22/06/2016	Summer	40.51	9.61	116	0.7	1.22	27.1	51.6	1	18	0.4	0.95	0.815	17	88.65	0	0	individuals	0	individuals	0	cocoon	0	individuals	0	cocoon	0	individuals	2	cocoon	0	individuals	0	Enrico_Lunghi
Italy	Sardinia	Nuoro	M_Albo_Cave2	22/06/2016	Summer	40.51	9.61	116	0.7	1.22	27.1	51.6	1	21	0.4	0.95	0.825	17	89	0	0	individuals	0	individuals	1	cocoon	0	individuals	0	cocoon	0	individuals	1	cocoon	0	individuals	0	Enrico_Lunghi
Italy	Sardinia	Nuoro	M_Albo_Cave2	22/06/2016	Summer	40.51	9.61	116	0.7	1.22	27.1	51.6	1	24	0.4	0.95	0.72	16.95	89.2	0	0	individuals	0	individuals	0	cocoon	0	individuals	0	cocoon	0	individuals	1	cocoon	0	individuals	0	Enrico_Lunghi
Italy	Sardinia	Nuoro	M_Albo_Cave2	22/06/2016	Summer	40.51	9.61	116	0.7	1.22	27.1	51.6	1	27	0.4	0.95	0.855	17	89.25	0	0	individuals	0	individuals	0	cocoon	0	individuals	0	cocoon	0	individuals	0	cocoon	0	individuals	0	Enrico_Lunghi
Italy	Sardinia	Nuoro	M_Albo_Cave2	22/06/2016	Summer	40.51	9.61	116	0.7	1.22	27.1	51.6	1	30	0.4	0.95	0.895	17.05	89.5	0	0	individuals	0	individuals	0	cocoon	0	individuals	0	cocoon	0	individuals	1	cocoon	0	individuals	0	Enrico_Lunghi
Italy	Sardinia	Nuoro	M_Albo_Cave2	22/06/2016	Summer	40.51	9.61	116	0.7	1.22	27.1	51.6	1	33	0.4	0.95	0.775	17	89	0	0	individuals	0	individuals	0	cocoon	0	individuals	0	cocoon	0	individuals	0	cocoon	0	individuals	1	Enrico_Lunghi
Italy	Sardinia	Nuoro	M_Albo_Cave2	22/06/2016	Summer	40.51	9.61	116	0.7	1.22	27.1	51.6	1	36	0.4	0.95	0.825	17	89.3	0	0	individuals	0	individuals	0	cocoon	0	individuals	0	cocoon	0	individuals	0	cocoon	0	individuals	0	Enrico_Lunghi
Italy	Sardinia	Nuoro	M_Albo_Cave2	22/06/2016	Summer	40.51	9.61	116	0.7	1.22	27.1	51.6	1	39	0.4	0.95	0.725	16.85	90.95	0	0	individuals	0	individuals	0	cocoon	0	individuals	0	cocoon	0	individuals	0	cocoon	0	individuals	0	Enrico_Lunghi
Italy	Sardinia	Nuoro	M_Albo_Cave2	22/06/2016	Summer	40.51	9.61	116	0.7	1.22	27.1	51.6	1	42	0.4	0.95	0.64	16.9	89.8	0	0	individuals	0	individuals	0	cocoon	0	individuals	0	cocoon	0	individuals	0	cocoon	0	individuals	3	Enrico_Lunghi
Italy	Sardinia	Nuoro	M_Albo_Cave2	22/06/2016	Summer	40.51	9.61	116	0.7	1.22	27.1	51.6	1	45	0.4	0.95	0.595	16.9	88.8	0	0	individuals	0	individuals	0	cocoon	0	individuals	0	cocoon	0	individuals	0	cocoon	0	individuals	0	Enrico_Lunghi
Italy	Sardinia	Nuoro	M_Albo_Cave2	22/06/2016	Summer	40.51	9.61	116	0.7	1.22	27.1	51.6	1	48	0.4	0.95	0.805	17.05	88.75	0	0	individuals	0	individuals	0	cocoon	0	individuals	0	cocoon	0	individuals	0	cocoon	0	individuals	0	Enrico_Lunghi
Italy	Sardinia	Nuoro	M_Albo_Cave2	22/06/2016	Summer	40.51	9.61	116	0.7	1.22	27.1	51.6	1	51	0.4	0.95	0.87	17.15	89.7	0	0	individuals	0	individuals	0	cocoon	0	individuals	0	cocoon	0	individuals	0	cocoon	0	individuals	0	Enrico_Lunghi
Italy	Sardinia	Nuoro	M_Albo_Cave2	22/06/2016	Summer	40.51	9.61	116	0.7	1.22	27.1	51.6	1	54	0.4	0.95	0.885	17.3	89.35	0	0	individuals	0	individuals	0	cocoon	0	individuals	0	cocoon	0	individuals	0	cocoon	0	individuals	0	Enrico_Lunghi
Italy	Sardinia	Nuoro	M_Albo_Cave2	22/06/2016	Summer	40.51	9.61	116	0.7	1.22	27.1	51.6	1	57	0.4	0.95	0.805	17.05	90.2	0	0	individuals	0	individuals	0	cocoon	0	individuals	0	cocoon	0	individuals	0	cocoon	0	individuals	0	Enrico_Lunghi
Italy	Sardinia	Nuoro	M_Albo_Cave2	22/06/2016	Summer	40.51	9.61	116	0.7	1.22	27.1	51.6	1	60	0.4	0.95	0.79	17	91.2	0	0	individuals	0	individuals	0	cocoon	0	individuals	0	cocoon	0	individuals	0	cocoon	0	individuals	0	Enrico_Lunghi
Italy	Sardinia	Nuoro	M_Albo_Cave2	22/06/2016	Summer	40.51	9.61	116	0.7	1.22	27.1	51.6	2	33	0.4	0.95	0.4	16.5	92.2	0	0	individuals	0	individuals	0	cocoon	0	individuals	0	cocoon	0	individuals	1	cocoon	0	individuals	0	Enrico_Lunghi
Italy	Sardinia	Nuoro	M_Albo_Cave2	22/06/2016	Summer	40.51	9.61	116	0.7	1.22	27.1	51.6	2	36	0.4	0.95	0.4	16.5	92.2	0	0	individuals	0	individuals	0	cocoon	0	individuals	0	cocoon	0	individuals	0	cocoon	0	individuals	0	Enrico_Lunghi
Italy	Sardinia	Nuoro	M_Albo_Cave2	22/06/2016	Summer	40.51	9.61	116	0.7	1.22	27.1	51.6	2	39	0.4	0.95	0.4	16.65	92.15	0	0	individuals	0	individuals	0	cocoon	0	individuals	0	cocoon	0	individuals	0	cocoon	0	individuals	0	Enrico_Lunghi
Italy	Sardinia	Nuoro	M_Albo_Cave2	22/06/2016	Summer	40.51	9.61	116	0.7	1.22	27.1	51.6	2	42	0.4	0.95	0.4	16.65	92.05	0	0	individuals	0	individuals	0	cocoon	0	individuals	0	cocoon	0	individuals	0	cocoon	0	individuals	1	Enrico_Lunghi
Italy	Sardinia	Nuoro	M_Albo_Cave2	22/06/2016	Summer	40.51	9.61	116	0.7	1.22	27.1	51.6	2	45	0.4	0.95	0.4	16.6	92.05	0	0	individuals	0	individuals	0	cocoon	0	individuals	0	cocoon	0	individuals	0	cocoon	0	individuals	0	Enrico_Lunghi
Italy	Sardinia	Nuoro	M_Albo_Cave2	22/06/2016	Summer	40.51	9.61	116	0.7	1.22	27.1	51.6	2	48	0.4	0.95	0.4	16.7	91.85	0	0	individuals	0	individuals	0	cocoon	0	individuals	0	cocoon	0	individuals	0	cocoon	0	individuals	0	Enrico_Lunghi
Italy	Sardinia	Nuoro	M_Albo_Cave2	22/06/2016	Summer	40.51	9.61	116	0.7	1.22	27.1	51.6	2	51	0.4	0.95	0.4	16.85	91.3	0	0	individuals	0	individuals	0	cocoon	0	individuals	0	cocoon	0	individuals	0	cocoon	0	individuals	0	Enrico_Lunghi
Italy	Sardinia	Nuoro	M_Albo_Cave2	22/06/2016	Summer	40.51	9.61	116	0.7	1.22	27.1	51.6	3	6	0.4	0.95	0.81	17.6	86.05	0	0	individuals	0	individuals	0	cocoon	0	individuals	0	cocoon	0	individuals	0	cocoon	0	individuals	0	Enrico_Lunghi
Italy	Sardinia	Nuoro	M_Albo_Cave2	22/06/2016	Summer	40.51	9.61	116	0.7	1.22	27.1	51.6	3	9	0.4	0.95	0.81	17.35	87.4	0	0	individuals	0	individuals	0	cocoon	0	individuals	0	cocoon	0	individuals	0	cocoon	0	individuals	1	Enrico_Lunghi
Italy	Sardinia	Nuoro	M_Albo_Cave2	22/06/2016	Summer	40.51	9.61	116	0.7	1.22	27.1	51.6	4	39	0.4	0.95	0.755	17.2	90.4	0	0	individuals	0	individuals	0	cocoon	0	individuals	0	cocoon	0	individuals	0	cocoon	0	individuals	0	Enrico_Lunghi
Italy	Sardinia	Nuoro	M_Albo_Cave2	22/06/2016	Summer	40.51	9.61	116	0.7	1.22	27.1	51.6	4	42	0.4	0.95	0.845	17.15	91.55	0	0	individuals	0	individuals	0	cocoon	0	individuals	0	cocoon	0	individuals	0	cocoon	0	individuals	0	Enrico_Lunghi
Italy	Sardinia	Nuoro	M_Albo_Cave2	22/06/2016	Summer	40.51	9.61	116	0.7	1.22	27.1	51.6	4	45	0.4	0.95	0.735	17.2	91.95	0	0	individuals	0	individuals	0	cocoon	0	individuals	0	cocoon	0	individuals	0	cocoon	0	individuals	0	Enrico_Lunghi
Italy	Sardinia	Nuoro	M_Albo_Cave2	22/06/2016	Summer	40.51	9.61	116	0.7	1.22	27.1	51.6	4	48	0.4	0.95	0.905	17.2	92.2	0	0	individuals	0	individuals	0	cocoon	0	individuals	0	cocoon	0	individuals	0	cocoon	0	individuals	0	Enrico_Lunghi
Italy	Sardinia	Nuoro	M_Albo_Cave2	26/06/2016	Summer	40.51	9.61	116	0.7	1.22	NA	NA	1	3	0.4	0.95	0.77	NA	NA	NA	NA	individuals	0	individuals	0	cocoon	0	individuals	0	cocoon	0	individuals	0	cocoon	0	individuals	0	Enrico_Lunghi
Italy	Sardinia	Nuoro	M_Albo_Cave2	26/06/2016	Summer	40.51	9.61	116	0.7	1.22	NA	NA	1	6	0.4	0.95	0.83	NA	NA	NA	NA	individuals	0	individuals	0	cocoon	0	individuals	0	cocoon	0	individuals	0	cocoon	0	individuals	0	Enrico_Lunghi
Italy	Sardinia	Nuoro	M_Albo_Cave2	26/06/2016	Summer	40.51	9.61	116	0.7	1.22	NA	NA	1	9	0.4	0.95	0.8	NA	NA	NA	NA	individuals	0	individuals	0	cocoon	0	individuals	1	cocoon	0	individuals	0	cocoon	0	individuals	0	Enrico_Lunghi
Italy	Sardinia	Nuoro	M_Albo_Cave2	26/06/2016	Summer	40.51	9.61	116	0.7	1.22	NA	NA	1	12	0.4	0.95	0.82	NA	NA	NA	NA	individuals	0	individuals	0	cocoon	0	individuals	0	cocoon	5	individuals	1	cocoon	0	individuals	0	Enrico_Lunghi
Italy	Sardinia	Nuoro	M_Albo_Cave2	26/06/2016	Summer	40.51	9.61	116	0.7	1.22	NA	NA	1	15	0.4	0.95	0.835	NA	NA	NA	NA	individuals	0	individuals	0	cocoon	0	individuals	0	cocoon	0	individuals	2	cocoon	0	individuals	0	Enrico_Lunghi
Italy	Sardinia	Nuoro	M_Albo_Cave2	26/06/2016	Summer	40.51	9.61	116	0.7	1.22	NA	NA	1	18	0.4	0.95	0.815	NA	NA	NA	NA	individuals	0	individuals	0	cocoon	0	individuals	0	cocoon	0	individuals	1	cocoon	0	individuals	0	Enrico_Lunghi
Italy	Sardinia	Nuoro	M_Albo_Cave2	26/06/2016	Summer	40.51	9.61	116	0.7	1.22	NA	NA	1	21	0.4	0.95	0.825	NA	NA	NA	NA	individuals	0	individuals	1	cocoon	0	individuals	0	cocoon	0	individuals	1	cocoon	0	individuals	0	Enrico_Lunghi
Italy	Sardinia	Nuoro	M_Albo_Cave2	26/06/2016	Summer	40.51	9.61	116	0.7	1.22	NA	NA	1	24	0.4	0.95	0.72	NA	NA	NA	NA	individuals	0	individuals	0	cocoon	0	individuals	0	cocoon	0	individuals	1	cocoon	0	individuals	0	Enrico_Lunghi
Italy	Sardinia	Nuoro	M_Albo_Cave2	26/06/2016	Summer	40.51	9.61	116	0.7	1.22	NA	NA	1	27	0.4	0.95	0.855	NA	NA	NA	NA	individuals	0	individuals	0	cocoon	0	individuals	0	cocoon	0	individuals	0	cocoon	0	individuals	0	Enrico_Lunghi
Italy	Sardinia	Nuoro	M_Albo_Cave2	26/06/2016	Summer	40.51	9.61	116	0.7	1.22	NA	NA	1	30	0.4	0.95	0.895	NA	NA	NA	NA	individuals	0	individuals	0	cocoon	0	individuals	0	cocoon	0	individuals	1	cocoon	0	individuals	0	Enrico_Lunghi
Italy	Sardinia	Nuoro	M_Albo_Cave2	26/06/2016	Summer	40.51	9.61	116	0.7	1.22	NA	NA	1	33	0.4	0.95	0.775	NA	NA	NA	NA	individuals	0	individuals	0	cocoon	0	individuals	0	cocoon	0	individuals	0	cocoon	0	individuals	1	Enrico_Lunghi
Italy	Sardinia	Nuoro	M_Albo_Cave2	26/06/2016	Summer	40.51	9.61	116	0.7	1.22	NA	NA	1	36	0.4	0.95	0.825	NA	NA	NA	NA	individuals	0	individuals	0	cocoon	0	individuals	0	cocoon	0	individuals	0	cocoon	0	individuals	0	Enrico_Lunghi
Italy	Sardinia	Nuoro	M_Albo_Cave2	26/06/2016	Summer	40.51	9.61	116	0.7	1.22	NA	NA	1	39	0.4	0.95	0.725	NA	NA	NA	NA	individuals	0	individuals	0	cocoon	0	individuals	0	cocoon	0	individuals	0	cocoon	0	individuals	0	Enrico_Lunghi
Italy	Sardinia	Nuoro	M_Albo_Cave2	26/06/2016	Summer	40.51	9.61	116	0.7	1.22	NA	NA	1	42	0.4	0.95	0.64	NA	NA	NA	NA	individuals	0	individuals	0	cocoon	0	individuals	0	cocoon	0	individuals	0	cocoon	0	individuals	1	Enrico_Lunghi
Italy	Sardinia	Nuoro	M_Albo_Cave2	26/06/2016	Summer	40.51	9.61	116	0.7	1.22	NA	NA	1	45	0.4	0.95	0.595	NA	NA	NA	NA	individuals	0	individuals	0	cocoon	0	individuals	0	cocoon	0	individuals	0	cocoon	0	individuals	0	Enrico_Lunghi
Italy	Sardinia	Nuoro	M_Albo_Cave2	26/06/2016	Summer	40.51	9.61	116	0.7	1.22	NA	NA	1	48	0.4	0.95	0.805	NA	NA	NA	NA	individuals	0	individuals	0	cocoon	0	individuals	0	cocoon	0	individuals	0	cocoon	0	individuals	0	Enrico_Lunghi
Italy	Sardinia	Nuoro	M_Albo_Cave2	26/06/2016	Summer	40.51	9.61	116	0.7	1.22	NA	NA	1	51	0.4	0.95	0.87	NA	NA	NA	NA	individuals	0	individuals	0	cocoon	0	individuals	0	cocoon	0	individuals	0	cocoon	0	individuals	0	Enrico_Lunghi
Italy	Sardinia	Nuoro	M_Albo_Cave2	26/06/2016	Summer	40.51	9.61	116	0.7	1.22	NA	NA	1	54	0.4	0.95	0.885	NA	NA	NA	NA	individuals	0	individuals	0	cocoon	0	individuals	0	cocoon	0	individuals	0	cocoon	0	individuals	0	Enrico_Lunghi
Italy	Sardinia	Nuoro	M_Albo_Cave2	26/06/2016	Summer	40.51	9.61	116	0.7	1.22	NA	NA	1	57	0.4	0.95	0.805	NA	NA	NA	NA	individuals	0	individuals	0	cocoon	0	individuals	0	cocoon	0	individuals	0	cocoon	0	individuals	0	Enrico_Lunghi
Italy	Sardinia	Nuoro	M_Albo_Cave2	26/06/2016	Summer	40.51	9.61	116	0.7	1.22	NA	NA	1	60	0.4	0.95	0.79	NA	NA	NA	NA	individuals	0	individuals	0	cocoon	0	individuals	0	cocoon	0	individuals	0	cocoon	0	individuals	0	Enrico_Lunghi
Italy	Sardinia	Nuoro	M_Albo_Cave2	26/06/2016	Summer	40.51	9.61	116	0.7	1.22	NA	NA	2	33	0.4	0.95	0.4	NA	NA	NA	NA	individuals	0	individuals	0	cocoon	0	individuals	0	cocoon	0	individuals	0	cocoon	0	individuals	0	Enrico_Lunghi
Italy	Sardinia	Nuoro	M_Albo_Cave2	26/06/2016	Summer	40.51	9.61	116	0.7	1.22	NA	NA	2	36	0.4	0.95	0.4	NA	NA	NA	NA	individuals	0	individuals	0	cocoon	0	individuals	0	cocoon	0	individuals	0	cocoon	0	individuals	0	Enrico_Lunghi
Italy	Sardinia	Nuoro	M_Albo_Cave2	26/06/2016	Summer	40.51	9.61	116	0.7	1.22	NA	NA	2	39	0.4	0.95	0.4	NA	NA	NA	NA	individuals	0	individuals	0	cocoon	0	individuals	0	cocoon	0	individuals	1	cocoon	0	individuals	0	Enrico_Lunghi
Italy	Sardinia	Nuoro	M_Albo_Cave2	26/06/2016	Summer	40.51	9.61	116	0.7	1.22	NA	NA	2	42	0.4	0.95	0.4	NA	NA	NA	NA	individuals	0	individuals	0	cocoon	0	individuals	0	cocoon	0	individuals	1	cocoon	0	individuals	0	Enrico_Lunghi
Italy	Sardinia	Nuoro	M_Albo_Cave2	26/06/2016	Summer	40.51	9.61	116	0.7	1.22	NA	NA	2	45	0.4	0.95	0.4	NA	NA	NA	NA	individuals	0	individuals	0	cocoon	0	individuals	0	cocoon	0	individuals	0	cocoon	0	individuals	0	Enrico_Lunghi
Italy	Sardinia	Nuoro	M_Albo_Cave2	26/06/2016	Summer	40.51	9.61	116	0.7	1.22	NA	NA	2	48	0.4	0.95	0.4	NA	NA	NA	NA	individuals	0	individuals	0	cocoon	0	individuals	0	cocoon	0	individuals	0	cocoon	0	individuals	1	Enrico_Lunghi
Italy	Sardinia	Nuoro	M_Albo_Cave2	26/06/2016	Summer	40.51	9.61	116	0.7	1.22	NA	NA	2	51	0.4	0.95	0.4	NA	NA	NA	NA	individuals	0	individuals	0	cocoon	0	individuals	0	cocoon	0	individuals	0	cocoon	0	individuals	0	Enrico_Lunghi
Italy	Sardinia	Nuoro	M_Albo_Cave2	26/06/2016	Summer	40.51	9.61	116	0.7	1.22	NA	NA	3	6	0.4	0.95	0.81	NA	NA	NA	NA	individuals	0	individuals	0	cocoon	0	individuals	0	cocoon	0	individuals	0	cocoon	0	individuals	0	Enrico_Lunghi
Italy	Sardinia	Nuoro	M_Albo_Cave2	26/06/2016	Summer	40.51	9.61	116	0.7	1.22	NA	NA	3	9	0.4	0.95	0.81	NA	NA	NA	NA	individuals	0	individuals	0	cocoon	0	individuals	0	cocoon	0	individuals	0	cocoon	0	individuals	0	Enrico_Lunghi
Italy	Sardinia	Nuoro	M_Albo_Cave2	26/06/2016	Summer	40.51	9.61	116	0.7	1.22	NA	NA	4	39	0.4	0.95	0.755	NA	NA	NA	NA	individuals	0	individuals	0	cocoon	0	individuals	0	cocoon	0	individuals	0	cocoon	0	individuals	0	Enrico_Lunghi
Italy	Sardinia	Nuoro	M_Albo_Cave2	26/06/2016	Summer	40.51	9.61	116	0.7	1.22	NA	NA	4	42	0.4	0.95	0.845	NA	NA	NA	NA	individuals	0	individuals	0	cocoon	0	individuals	0	cocoon	0	individuals	0	cocoon	0	individuals	0	Enrico_Lunghi
Italy	Sardinia	Nuoro	M_Albo_Cave2	26/06/2016	Summer	40.51	9.61	116	0.7	1.22	NA	NA	4	45	0.4	0.95	0.735	NA	NA	NA	NA	individuals	0	individuals	0	cocoon	0	individuals	0	cocoon	0	individuals	0	cocoon	0	individuals	0	Enrico_Lunghi
Italy	Sardinia	Nuoro	M_Albo_Cave2	26/06/2016	Summer	40.51	9.61	116	0.7	1.22	NA	NA	4	48	0.4	0.95	0.905	NA	NA	NA	NA	individuals	0	individuals	0	cocoon	0	individuals	0	cocoon	0	individuals	0	cocoon	0	individuals	0	Enrico_Lunghi
Italy	Sardinia	Nuoro	M_Albo_Cave2	21/01/2016	Winter	40.51	9.61	116	0.7	1.22	14.7	70.6	1	3	1.44	1.69	0.77	12.95	89.2	17.6	0.5	individuals	0	individuals	0	cocoon	0	individuals	0	cocoon	0	individuals	1	cocoon	0	individuals	1	Enrico_Lunghi
Italy	Sardinia	Nuoro	M_Albo_Cave2	21/01/2016	Winter	40.51	9.61	116	0.7	1.22	14.7	70.6	1	6	2.33	2	0.83	13.6	93.2	6.6	0.1	individuals	0	individuals	0	cocoon	0	individuals	1	cocoon	0	individuals	0	cocoon	0	individuals	0	Enrico_Lunghi
Italy	Sardinia	Nuoro	M_Albo_Cave2	21/01/2016	Winter	40.51	9.61	116	0.7	1.22	14.7	70.6	1	9	2.66	3.21	0.8	13.6	92.2	1.4	0.1	individuals	0	individuals	0	cocoon	0	individuals	0	cocoon	0	individuals	0	cocoon	0	individuals	0	Enrico_Lunghi
Italy	Sardinia	Nuoro	M_Albo_Cave2	21/01/2016	Winter	40.51	9.61	116	0.7	1.22	14.7	70.6	1	12	2.07	3.16	0.82	14.35	91.65	0.4	0.1	individuals	0	individuals	0	cocoon	0	individuals	0	cocoon	4	individuals	0	cocoon	0	individuals	0	Enrico_Lunghi
Italy	Sardinia	Nuoro	M_Albo_Cave2	21/01/2016	Winter	40.51	9.61	116	0.7	1.22	14.7	70.6	1	15	2.88	1.48	0.835	14.4	89.2	0	0	individuals	0	individuals	0	cocoon	0	individuals	0	cocoon	0	individuals	0	cocoon	0	individuals	0	Enrico_Lunghi
Italy	Sardinia	Nuoro	M_Albo_Cave2	21/01/2016	Winter	40.51	9.61	116	0.7	1.22	14.7	70.6	1	18	3.88	0.85	0.815	14.85	90.3	0	0	individuals	0	individuals	1	cocoon	0	individuals	0	cocoon	0	individuals	0	cocoon	0	individuals	0	Enrico_Lunghi
Italy	Sardinia	Nuoro	M_Albo_Cave2	21/01/2016	Winter	40.51	9.61	116	0.7	1.22	14.7	70.6	1	21	3.35	3.03	0.825	14.75	90.5	0	0	individuals	0	individuals	0	cocoon	0	individuals	1	cocoon	0	individuals	0	cocoon	0	individuals	0	Enrico_Lunghi
Italy	Sardinia	Nuoro	M_Albo_Cave2	21/01/2016	Winter	40.51	9.61	116	0.7	1.22	14.7	70.6	1	24	3.56	3.78	0.72	15.1	90.3	0	0	individuals	0	individuals	0	cocoon	0	individuals	0	cocoon	0	individuals	0	cocoon	0	individuals	0	Enrico_Lunghi
Italy	Sardinia	Nuoro	M_Albo_Cave2	21/01/2016	Winter	40.51	9.61	116	0.7	1.22	14.7	70.6	1	27	2.87	2.04	0.855	15.5	90.35	0	0	individuals	0	individuals	0	cocoon	0	individuals	0	cocoon	0	individuals	0	cocoon	0	individuals	0	Enrico_Lunghi
Italy	Sardinia	Nuoro	M_Albo_Cave2	21/01/2016	Winter	40.51	9.61	116	0.7	1.22	14.7	70.6	1	30	2.53	2.21	0.895	16.05	88.7	0	0	individuals	1	individuals	0	cocoon	0	individuals	0	cocoon	0	individuals	0	cocoon	0	individuals	0	Enrico_Lunghi
Italy	Sardinia	Nuoro	M_Albo_Cave2	21/01/2016	Winter	40.51	9.61	116	0.7	1.22	14.7	70.6	1	33	1.84	3.09	0.775	16.4	88.4	0	0	individuals	0	individuals	0	cocoon	0	individuals	0	cocoon	0	individuals	0	cocoon	0	individuals	0	Enrico_Lunghi
Italy	Sardinia	Nuoro	M_Albo_Cave2	21/01/2016	Winter	40.51	9.61	116	0.7	1.22	14.7	70.6	1	36	1.53	1.94	0.825	16.6	90.3	0	0	individuals	0	individuals	0	cocoon	0	individuals	0	cocoon	0	individuals	0	cocoon	0	individuals	2	Enrico_Lunghi
Italy	Sardinia	Nuoro	M_Albo_Cave2	21/01/2016	Winter	40.51	9.61	116	0.7	1.22	14.7	70.6	1	39	1.97	1.96	0.725	17.3	90.75	0	0	individuals	0	individuals	0	cocoon	0	individuals	0	cocoon	0	individuals	1	cocoon	0	individuals	0	Enrico_Lunghi
Italy	Sardinia	Nuoro	M_Albo_Cave2	21/01/2016	Winter	40.51	9.61	116	0.7	1.22	14.7	70.6	1	42	1.91	1.66	0.64	17.15	90.5	0	0	individuals	0	individuals	0	cocoon	0	individuals	0	cocoon	0	individuals	0	cocoon	0	individuals	0	Enrico_Lunghi
Italy	Sardinia	Nuoro	M_Albo_Cave2	21/01/2016	Winter	40.51	9.61	116	0.7	1.22	14.7	70.6	1	45	1.93	3.17	0.595	17.25	90.2	0	0	individuals	0	individuals	0	cocoon	0	individuals	0	cocoon	0	individuals	1	cocoon	0	individuals	0	Enrico_Lunghi
Italy	Sardinia	Nuoro	M_Albo_Cave2	21/01/2016	Winter	40.51	9.61	116	0.7	1.22	14.7	70.6	1	48	2.11	2.54	0.805	17.15	90.3	0	0	individuals	0	individuals	0	cocoon	0	individuals	0	cocoon	0	individuals	0	cocoon	0	individuals	0	Enrico_Lunghi
Italy	Sardinia	Nuoro	M_Albo_Cave2	21/01/2016	Winter	40.51	9.61	116	0.7	1.22	14.7	70.6	1	51	2.05	3.78	0.87	17.1	90.7	0	0	individuals	0	individuals	0	cocoon	0	individuals	0	cocoon	0	individuals	0	cocoon	0	individuals	0	Enrico_Lunghi
Italy	Sardinia	Nuoro	M_Albo_Cave2	21/01/2016	Winter	40.51	9.61	116	0.7	1.22	14.7	70.6	1	54	2.87	3.43	0.885	16.85	89.8	0	0	individuals	0	individuals	0	cocoon	0	individuals	0	cocoon	0	individuals	0	cocoon	0	individuals	1	Enrico_Lunghi
Italy	Sardinia	Nuoro	M_Albo_Cave2	21/01/2016	Winter	40.51	9.61	116	0.7	1.22	14.7	70.6	1	57	3.5	4.68	0.805	16.7	91	0	0	individuals	0	individuals	0	cocoon	0	individuals	0	cocoon	0	individuals	0	cocoon	0	individuals	0	Enrico_Lunghi
Italy	Sardinia	Nuoro	M_Albo_Cave2	21/01/2016	Winter	40.51	9.61	116	0.7	1.22	14.7	70.6	1	60	1.79	2.3	0.79	16.75	91.35	0	0	individuals	0	individuals	0	cocoon	0	individuals	0	cocoon	0	individuals	0	cocoon	0	individuals	0	Enrico_Lunghi
Italy	Sardinia	Nuoro	M_Albo_Cave2	21/01/2016	Winter	40.51	9.61	116	0.7	1.22	14.7	70.6	2	33	1.31	1.17	0.4	16.15	86.45	0	0	individuals	0	individuals	0	cocoon	0	individuals	0	cocoon	0	individuals	0	cocoon	0	individuals	0	Enrico_Lunghi
Italy	Sardinia	Nuoro	M_Albo_Cave2	21/01/2016	Winter	40.51	9.61	116	0.7	1.22	14.7	70.6	2	36	1.68	2.55	0.4	16	88.45	0	0	individuals	0	individuals	0	cocoon	0	individuals	0	cocoon	0	individuals	0	cocoon	0	individuals	0	Enrico_Lunghi
Italy	Sardinia	Nuoro	M_Albo_Cave2	21/01/2016	Winter	40.51	9.61	116	0.7	1.22	14.7	70.6	2	39	2	1.71	0.4	16.15	87.35	0	0	individuals	0	individuals	0	cocoon	0	individuals	0	cocoon	0	individuals	0	cocoon	0	individuals	1	Enrico_Lunghi
Italy	Sardinia	Nuoro	M_Albo_Cave2	21/01/2016	Winter	40.51	9.61	116	0.7	1.22	14.7	70.6	2	42	2.12	2.93	0.4	16.3	87.6	0	0	individuals	0	individuals	0	cocoon	0	individuals	0	cocoon	0	individuals	0	cocoon	0	individuals	0	Enrico_Lunghi
Italy	Sardinia	Nuoro	M_Albo_Cave2	21/01/2016	Winter	40.51	9.61	116	0.7	1.22	14.7	70.6	2	45	1.35	1.55	0.4	16.4	87.65	0	0	individuals	0	individuals	0	cocoon	0	individuals	0	cocoon	0	individuals	0	cocoon	0	individuals	0	Enrico_Lunghi
Italy	Sardinia	Nuoro	M_Albo_Cave2	21/01/2016	Winter	40.51	9.61	116	0.7	1.22	14.7	70.6	2	48	2.52	1.27	0.4	16.45	88.5	0	0	individuals	0	individuals	0	cocoon	0	individuals	0	cocoon	0	individuals	0	cocoon	0	individuals	0	Enrico_Lunghi
Italy	Sardinia	Nuoro	M_Albo_Cave2	21/01/2016	Winter	40.51	9.61	116	0.7	1.22	14.7	70.6	2	51	2.17	1.98	0.4	16.65	90.2	0	0	individuals	0	individuals	0	cocoon	0	individuals	0	cocoon	0	individuals	0	cocoon	0	individuals	1	Enrico_Lunghi
Italy	Sardinia	Nuoro	M_Albo_Cave2	21/01/2016	Winter	40.51	9.61	116	0.7	1.22	14.7	70.6	3	6	1.13	4.24	0.81	17.15	90.2	0	0	individuals	0	individuals	0	cocoon	0	individuals	0	cocoon	0	individuals	0	cocoon	0	individuals	0	Enrico_Lunghi
Italy	Sardinia	Nuoro	M_Albo_Cave2	21/01/2016	Winter	40.51	9.61	116	0.7	1.22	14.7	70.6	3	9	1.93	1.95	0.81	17.3	89.7	0	0	individuals	0	individuals	0	cocoon	0	individuals	0	cocoon	2	individuals	0	cocoon	0	individuals	0	Enrico_Lunghi
Italy	Sardinia	Nuoro	M_Albo_Cave2	21/01/2016	Winter	40.51	9.61	116	0.7	1.22	14.7	70.6	4	39	0.85	1.04	0.755	17.35	92.35	0	0	individuals	0	individuals	0	cocoon	0	individuals	0	cocoon	0	individuals	0	cocoon	0	individuals	0	Enrico_Lunghi
Italy	Sardinia	Nuoro	M_Albo_Cave2	21/01/2016	Winter	40.51	9.61	116	0.7	1.22	14.7	70.6	4	42	1.01	1.48	0.845	17.85	93.15	0	0	individuals	0	individuals	0	cocoon	0	individuals	0	cocoon	0	individuals	0	cocoon	0	individuals	1	Enrico_Lunghi
Italy	Sardinia	Nuoro	M_Albo_Cave2	21/01/2016	Winter	40.51	9.61	116	0.7	1.22	14.7	70.6	4	45	0.81	1.66	0.735	18.25	93.55	0	0	individuals	0	individuals	0	cocoon	0	individuals	0	cocoon	0	individuals	0	cocoon	0	individuals	0	Enrico_Lunghi
Italy	Sardinia	Nuoro	M_Albo_Cave2	21/01/2016	Winter	40.51	9.61	116	0.7	1.22	14.7	70.6	4	48	0.4	0.95	0.905	18.4	93.7	0	0	individuals	0	individuals	0	cocoon	0	individuals	0	cocoon	0	individuals	0	cocoon	0	individuals	0	Enrico_Lunghi
Italy	Sardinia	Nuoro	M_Albo_Cave2	28/01/2016	Winter	40.51	9.61	116	0.7	1.22	NA	NA	1	3	1.44	1.69	0.77	NA	NA	NA	NA	individuals	0	individuals	0	cocoon	0	individuals	0	cocoon	0	individuals	1	cocoon	0	individuals	1	Enrico_Lunghi
Italy	Sardinia	Nuoro	M_Albo_Cave2	28/01/2016	Winter	40.51	9.61	116	0.7	1.22	NA	NA	1	6	2.33	2	0.83	NA	NA	NA	NA	individuals	0	individuals	0	cocoon	0	individuals	2	cocoon	0	individuals	0	cocoon	0	individuals	0	Enrico_Lunghi
Italy	Sardinia	Nuoro	M_Albo_Cave2	28/01/2016	Winter	40.51	9.61	116	0.7	1.22	NA	NA	1	9	2.66	3.21	0.8	NA	NA	NA	NA	individuals	0	individuals	0	cocoon	0	individuals	0	cocoon	0	individuals	0	cocoon	0	individuals	0	Enrico_Lunghi
Italy	Sardinia	Nuoro	M_Albo_Cave2	28/01/2016	Winter	40.51	9.61	116	0.7	1.22	NA	NA	1	12	2.07	3.16	0.82	NA	NA	NA	NA	individuals	0	individuals	0	cocoon	0	individuals	0	cocoon	0	individuals	0	cocoon	0	individuals	0	Enrico_Lunghi
Italy	Sardinia	Nuoro	M_Albo_Cave2	28/01/2016	Winter	40.51	9.61	116	0.7	1.22	NA	NA	1	15	2.88	1.48	0.835	NA	NA	NA	NA	individuals	0	individuals	0	cocoon	0	individuals	0	cocoon	0	individuals	0	cocoon	0	individuals	0	Enrico_Lunghi
Italy	Sardinia	Nuoro	M_Albo_Cave2	28/01/2016	Winter	40.51	9.61	116	0.7	1.22	NA	NA	1	18	3.88	0.85	0.815	NA	NA	NA	NA	individuals	0	individuals	1	cocoon	0	individuals	0	cocoon	0	individuals	0	cocoon	0	individuals	0	Enrico_Lunghi
Italy	Sardinia	Nuoro	M_Albo_Cave2	28/01/2016	Winter	40.51	9.61	116	0.7	1.22	NA	NA	1	21	3.35	3.03	0.825	NA	NA	NA	NA	individuals	0	individuals	0	cocoon	0	individuals	0	cocoon	0	individuals	0	cocoon	0	individuals	0	Enrico_Lunghi
Italy	Sardinia	Nuoro	M_Albo_Cave2	28/01/2016	Winter	40.51	9.61	116	0.7	1.22	NA	NA	1	24	3.56	3.78	0.72	NA	NA	NA	NA	individuals	0	individuals	0	cocoon	0	individuals	0	cocoon	0	individuals	0	cocoon	0	individuals	0	Enrico_Lunghi
Italy	Sardinia	Nuoro	M_Albo_Cave2	28/01/2016	Winter	40.51	9.61	116	0.7	1.22	NA	NA	1	27	2.87	2.04	0.855	NA	NA	NA	NA	individuals	0	individuals	0	cocoon	0	individuals	0	cocoon	0	individuals	0	cocoon	0	individuals	0	Enrico_Lunghi
Italy	Sardinia	Nuoro	M_Albo_Cave2	28/01/2016	Winter	40.51	9.61	116	0.7	1.22	NA	NA	1	30	2.53	2.21	0.895	NA	NA	NA	NA	individuals	0	individuals	0	cocoon	0	individuals	0	cocoon	0	individuals	0	cocoon	0	individuals	0	Enrico_Lunghi
Italy	Sardinia	Nuoro	M_Albo_Cave2	28/01/2016	Winter	40.51	9.61	116	0.7	1.22	NA	NA	1	33	1.84	3.09	0.775	NA	NA	NA	NA	individuals	0	individuals	0	cocoon	0	individuals	0	cocoon	0	individuals	0	cocoon	0	individuals	0	Enrico_Lunghi
Italy	Sardinia	Nuoro	M_Albo_Cave2	28/01/2016	Winter	40.51	9.61	116	0.7	1.22	NA	NA	1	36	1.53	1.94	0.825	NA	NA	NA	NA	individuals	0	individuals	0	cocoon	0	individuals	0	cocoon	0	individuals	0	cocoon	0	individuals	1	Enrico_Lunghi
Italy	Sardinia	Nuoro	M_Albo_Cave2	28/01/2016	Winter	40.51	9.61	116	0.7	1.22	NA	NA	1	39	1.97	1.96	0.725	NA	NA	NA	NA	individuals	0	individuals	0	cocoon	0	individuals	0	cocoon	0	individuals	0	cocoon	0	individuals	0	Enrico_Lunghi
Italy	Sardinia	Nuoro	M_Albo_Cave2	28/01/2016	Winter	40.51	9.61	116	0.7	1.22	NA	NA	1	42	1.91	1.66	0.64	NA	NA	NA	NA	individuals	0	individuals	0	cocoon	0	individuals	0	cocoon	0	individuals	0	cocoon	0	individuals	0	Enrico_Lunghi
Italy	Sardinia	Nuoro	M_Albo_Cave2	28/01/2016	Winter	40.51	9.61	116	0.7	1.22	NA	NA	1	45	1.93	3.17	0.595	NA	NA	NA	NA	individuals	0	individuals	0	cocoon	0	individuals	0	cocoon	0	individuals	0	cocoon	0	individuals	0	Enrico_Lunghi
Italy	Sardinia	Nuoro	M_Albo_Cave2	28/01/2016	Winter	40.51	9.61	116	0.7	1.22	NA	NA	1	48	2.11	2.54	0.805	NA	NA	NA	NA	individuals	0	individuals	0	cocoon	0	individuals	0	cocoon	0	individuals	0	cocoon	0	individuals	0	Enrico_Lunghi
Italy	Sardinia	Nuoro	M_Albo_Cave2	28/01/2016	Winter	40.51	9.61	116	0.7	1.22	NA	NA	1	51	2.05	3.78	0.87	NA	NA	NA	NA	individuals	0	individuals	0	cocoon	0	individuals	0	cocoon	0	individuals	0	cocoon	0	individuals	0	Enrico_Lunghi
Italy	Sardinia	Nuoro	M_Albo_Cave2	28/01/2016	Winter	40.51	9.61	116	0.7	1.22	NA	NA	1	54	2.87	3.43	0.885	NA	NA	NA	NA	individuals	0	individuals	0	cocoon	0	individuals	0	cocoon	0	individuals	0	cocoon	0	individuals	0	Enrico_Lunghi
Italy	Sardinia	Nuoro	M_Albo_Cave2	28/01/2016	Winter	40.51	9.61	116	0.7	1.22	NA	NA	1	57	3.5	4.68	0.805	NA	NA	NA	NA	individuals	0	individuals	0	cocoon	0	individuals	0	cocoon	0	individuals	0	cocoon	0	individuals	0	Enrico_Lunghi
Italy	Sardinia	Nuoro	M_Albo_Cave2	28/01/2016	Winter	40.51	9.61	116	0.7	1.22	NA	NA	1	60	1.79	2.3	0.79	NA	NA	NA	NA	individuals	0	individuals	0	cocoon	0	individuals	0	cocoon	0	individuals	0	cocoon	0	individuals	0	Enrico_Lunghi
Italy	Sardinia	Nuoro	M_Albo_Cave2	28/01/2016	Winter	40.51	9.61	116	0.7	1.22	NA	NA	2	33	1.31	1.17	0.4	NA	NA	NA	NA	individuals	0	individuals	0	cocoon	0	individuals	0	cocoon	0	individuals	0	cocoon	0	individuals	0	Enrico_Lunghi
Italy	Sardinia	Nuoro	M_Albo_Cave2	28/01/2016	Winter	40.51	9.61	116	0.7	1.22	NA	NA	2	36	1.68	2.55	0.4	NA	NA	NA	NA	individuals	0	individuals	0	cocoon	0	individuals	0	cocoon	0	individuals	0	cocoon	0	individuals	0	Enrico_Lunghi
Italy	Sardinia	Nuoro	M_Albo_Cave2	28/01/2016	Winter	40.51	9.61	116	0.7	1.22	NA	NA	2	39	2	1.71	0.4	NA	NA	NA	NA	individuals	0	individuals	0	cocoon	0	individuals	0	cocoon	0	individuals	0	cocoon	0	individuals	0	Enrico_Lunghi
Italy	Sardinia	Nuoro	M_Albo_Cave2	28/01/2016	Winter	40.51	9.61	116	0.7	1.22	NA	NA	2	42	2.12	2.93	0.4	NA	NA	NA	NA	individuals	0	individuals	0	cocoon	0	individuals	0	cocoon	0	individuals	0	cocoon	0	individuals	0	Enrico_Lunghi
Italy	Sardinia	Nuoro	M_Albo_Cave2	28/01/2016	Winter	40.51	9.61	116	0.7	1.22	NA	NA	2	45	1.35	1.55	0.4	NA	NA	NA	NA	individuals	0	individuals	0	cocoon	0	individuals	0	cocoon	0	individuals	0	cocoon	0	individuals	0	Enrico_Lunghi
Italy	Sardinia	Nuoro	M_Albo_Cave2	28/01/2016	Winter	40.51	9.61	116	0.7	1.22	NA	NA	2	48	2.52	1.27	0.4	NA	NA	NA	NA	individuals	0	individuals	0	cocoon	0	individuals	0	cocoon	0	individuals	0	cocoon	0	individuals	0	Enrico_Lunghi
Italy	Sardinia	Nuoro	M_Albo_Cave2	28/01/2016	Winter	40.51	9.61	116	0.7	1.22	NA	NA	2	51	2.17	1.98	0.4	NA	NA	NA	NA	individuals	0	individuals	0	cocoon	0	individuals	0	cocoon	0	individuals	0	cocoon	0	individuals	0	Enrico_Lunghi
Italy	Sardinia	Nuoro	M_Albo_Cave2	28/01/2016	Winter	40.51	9.61	116	0.7	1.22	NA	NA	3	6	1.13	4.24	0.81	NA	NA	NA	NA	individuals	0	individuals	0	cocoon	0	individuals	0	cocoon	0	individuals	0	cocoon	0	individuals	0	Enrico_Lunghi
Italy	Sardinia	Nuoro	M_Albo_Cave2	28/01/2016	Winter	40.51	9.61	116	0.7	1.22	NA	NA	3	9	1.93	1.95	0.81	NA	NA	NA	NA	individuals	0	individuals	0	cocoon	0	individuals	0	cocoon	0	individuals	0	cocoon	0	individuals	0	Enrico_Lunghi
Italy	Sardinia	Nuoro	M_Albo_Cave2	28/01/2016	Winter	40.51	9.61	116	0.7	1.22	NA	NA	4	39	0.85	1.04	0.755	NA	NA	NA	NA	individuals	0	individuals	0	cocoon	0	individuals	0	cocoon	0	individuals	0	cocoon	0	individuals	0	Enrico_Lunghi
Italy	Sardinia	Nuoro	M_Albo_Cave2	28/01/2016	Winter	40.51	9.61	116	0.7	1.22	NA	NA	4	42	1.01	1.48	0.845	NA	NA	NA	NA	individuals	0	individuals	0	cocoon	0	individuals	0	cocoon	0	individuals	0	cocoon	0	individuals	0	Enrico_Lunghi
Italy	Sardinia	Nuoro	M_Albo_Cave2	28/01/2016	Winter	40.51	9.61	116	0.7	1.22	NA	NA	4	45	0.81	1.66	0.735	NA	NA	NA	NA	individuals	0	individuals	0	cocoon	0	individuals	0	cocoon	0	individuals	0	cocoon	0	individuals	0	Enrico_Lunghi
Italy	Sardinia	Nuoro	M_Albo_Cave2	28/01/2016	Winter	40.51	9.61	116	0.7	1.22	NA	NA	4	48	0.4	0.95	0.905	NA	NA	NA	NA	individuals	0	individuals	0	cocoon	0	individuals	0	cocoon	0	individuals	0	cocoon	0	individuals	0	Enrico_Lunghi
Italy	Sardinia	Nuoro	M_Albo_Cave3	17/10/2015	Autumn	40.51	9.61	116	1.23	1.99	21.4	84.9	1	3	1.49	9.77	0.65	20.75	89.5	56.2	0.5	individuals	0	individuals	0	cocoon	0	individuals	0	cocoon	0	individuals	0	cocoon	0	individuals	0	Enrico_Lunghi, Manuela_Mulargia
Italy	Sardinia	Nuoro	M_Albo_Cave3	17/10/2015	Autumn	40.51	9.61	116	1.23	1.99	21.4	84.9	1	6	4.1	1.68	0.845	19.3	93.05	64.2	0.4	individuals	0	individuals	0	cocoon	0	individuals	1	cocoon	0	individuals	0	cocoon	0	individuals	0	Enrico_Lunghi, Manuela_Mulargia
Italy	Sardinia	Nuoro	M_Albo_Cave3	17/10/2015	Autumn	40.51	9.61	116	1.23	1.99	21.4	84.9	1	9	5.62	3.52	0.87	18.95	93.4	0.3	0.2	individuals	3	individuals	0	cocoon	0	individuals	0	cocoon	0	individuals	0	cocoon	0	individuals	0	Enrico_Lunghi, Manuela_Mulargia
Italy	Sardinia	Nuoro	M_Albo_Cave3	17/10/2015	Autumn	40.51	9.61	116	1.23	1.99	21.4	84.9	1	12	0.74	1.75	0.905	18.75	93.65	0.1	0	individuals	3	individuals	0	cocoon	0	individuals	0	cocoon	0	individuals	0	cocoon	0	individuals	0	Enrico_Lunghi, Manuela_Mulargia
Italy	Sardinia	Nuoro	M_Albo_Cave3	17/10/2015	Autumn	40.51	9.61	116	1.23	1.99	21.4	84.9	2	9	1.03	2.88	0.83	19.5	91.6	5.6	0.1	individuals	0	individuals	0	cocoon	0	individuals	0	cocoon	0	individuals	0	cocoon	0	individuals	0	Enrico_Lunghi, Manuela_Mulargia
Italy	Sardinia	Nuoro	M_Albo_Cave3	21/10/2015	Autumn	40.51	9.61	116	1.23	1.99	NA	NA	1	3	1.49	9.77	0.65	NA	NA	NA	NA	individuals	1	individuals	0	cocoon	0	individuals	1	cocoon	2	individuals	0	cocoon	0	individuals	0	Enrico_Lunghi, Manuela_Mulargia
Italy	Sardinia	Nuoro	M_Albo_Cave3	21/10/2015	Autumn	40.51	9.61	116	1.23	1.99	NA	NA	1	6	4.1	1.68	0.845	NA	NA	NA	NA	individuals	1	individuals	0	cocoon	0	individuals	1	cocoon	1	individuals	0	cocoon	0	individuals	0	Enrico_Lunghi, Manuela_Mulargia
Italy	Sardinia	Nuoro	M_Albo_Cave3	21/10/2015	Autumn	40.51	9.61	116	1.23	1.99	NA	NA	1	9	5.62	3.52	0.87	NA	NA	NA	NA	individuals	0	individuals	0	cocoon	0	individuals	0	cocoon	0	individuals	0	cocoon	0	individuals	0	Enrico_Lunghi, Manuela_Mulargia
Italy	Sardinia	Nuoro	M_Albo_Cave3	21/10/2015	Autumn	40.51	9.61	116	1.23	1.99	NA	NA	1	12	0.74	1.75	0.905	NA	NA	NA	NA	individuals	1	individuals	1	cocoon	1	individuals	0	cocoon	0	individuals	0	cocoon	0	individuals	0	Enrico_Lunghi, Manuela_Mulargia
Italy	Sardinia	Nuoro	M_Albo_Cave3	21/10/2015	Autumn	40.51	9.61	116	1.23	1.99	NA	NA	2	9	1.03	2.88	0.83	NA	NA	NA	NA	individuals	0	individuals	0	cocoon	0	individuals	1	cocoon	0	individuals	0	cocoon	0	individuals	0	Enrico_Lunghi, Manuela_Mulargia
Italy	Sardinia	Nuoro	M_Albo_Cave3	08/04/2016	Spring	40.51	9.61	116	1.23	1.99	15.8	54.2	1	3	1.49	9.77	0.65	15.35	80.9	33	0.4	individuals	0	individuals	0	cocoon	0	individuals	0	cocoon	3	individuals	0	cocoon	0	individuals	0	Enrico_Lunghi, Gentile_Francesco_Ficetola, Raoul_Manenti
Italy	Sardinia	Nuoro	M_Albo_Cave3	08/04/2016	Spring	40.51	9.61	116	1.23	1.99	15.8	54.2	1	6	4.1	1.68	0.845	14.8	84.85	18.6	0.2	individuals	0	individuals	0	cocoon	0	individuals	2	cocoon	0	individuals	0	cocoon	0	individuals	0	Enrico_Lunghi, Gentile_Francesco_Ficetola, Raoul_Manenti
Italy	Sardinia	Nuoro	M_Albo_Cave3	08/04/2016	Spring	40.51	9.61	116	1.23	1.99	15.8	54.2	1	9	5.62	3.52	0.87	14.7	86.2	0.2	0.2	individuals	0	individuals	0	cocoon	0	individuals	0	cocoon	0	individuals	1	cocoon	0	individuals	0	Enrico_Lunghi, Gentile_Francesco_Ficetola, Raoul_Manenti
Italy	Sardinia	Nuoro	M_Albo_Cave3	08/04/2016	Spring	40.51	9.61	116	1.23	1.99	15.8	54.2	1	12	0.74	1.75	0.905	14.75	88.1	0.1	0	individuals	0	individuals	0	cocoon	0	individuals	0	cocoon	0	individuals	0	cocoon	0	individuals	0	Enrico_Lunghi, Gentile_Francesco_Ficetola, Raoul_Manenti
Italy	Sardinia	Nuoro	M_Albo_Cave3	08/04/2016	Spring	40.51	9.61	116	1.23	1.99	15.8	54.2	2	9	1.03	2.88	0.83	14.7	85.95	0.5	0.1	individuals	0	individuals	0	cocoon	0	individuals	0	cocoon	0	individuals	0	cocoon	0	individuals	0	Enrico_Lunghi, Gentile_Francesco_Ficetola, Raoul_Manenti
Italy	Sardinia	Nuoro	M_Albo_Cave3	12/04/2016	Spring	40.51	9.61	116	1.23	1.99	NA	NA	1	3	1.49	9.77	0.65	NA	NA	NA	NA	individuals	0	individuals	0	cocoon	0	individuals	0	cocoon	3	individuals	0	cocoon	0	individuals	0	Enrico_Lunghi, Gentile_Francesco_Ficetola, Raoul_Manenti
Italy	Sardinia	Nuoro	M_Albo_Cave3	12/04/2016	Spring	40.51	9.61	116	1.23	1.99	NA	NA	1	6	4.1	1.68	0.845	NA	NA	NA	NA	individuals	1	individuals	0	cocoon	0	individuals	3	cocoon	0	individuals	1	cocoon	0	individuals	0	Enrico_Lunghi, Gentile_Francesco_Ficetola, Raoul_Manenti
Italy	Sardinia	Nuoro	M_Albo_Cave3	12/04/2016	Spring	40.51	9.61	116	1.23	1.99	NA	NA	1	9	5.62	3.52	0.87	NA	NA	NA	NA	individuals	0	individuals	0	cocoon	0	individuals	0	cocoon	0	individuals	1	cocoon	0	individuals	0	Enrico_Lunghi, Gentile_Francesco_Ficetola, Raoul_Manenti
Italy	Sardinia	Nuoro	M_Albo_Cave3	12/04/2016	Spring	40.51	9.61	116	1.23	1.99	NA	NA	1	12	0.74	1.75	0.905	NA	NA	NA	NA	individuals	3	individuals	0	cocoon	0	individuals	0	cocoon	0	individuals	0	cocoon	0	individuals	0	Enrico_Lunghi, Gentile_Francesco_Ficetola, Raoul_Manenti
Italy	Sardinia	Nuoro	M_Albo_Cave3	12/04/2016	Spring	40.51	9.61	116	1.23	1.99	NA	NA	2	9	1.03	2.88	0.83	NA	NA	NA	NA	individuals	0	individuals	0	cocoon	0	individuals	0	cocoon	1	individuals	0	cocoon	0	individuals	0	Enrico_Lunghi, Gentile_Francesco_Ficetola, Raoul_Manenti
Italy	Sardinia	Nuoro	M_Albo_Cave3	06/05/2016	Spring	40.51	9.61	116	1.23	1.99	NA	N A	1	3	1.49	9.77	0.65	NA	NA	NA	NA	individuals	0	individuals	0	cocoon	0	individuals	0	cocoon	2	individuals	0	cocoon	0	individuals	0	Enrico_Lunghi, Gentile_Francesco_Ficetola, Raoul_Manenti
Italy	Sardinia	Nuoro	M_Albo_Cave3	06/05/2016	Spring	40.51	9.61	116	1.23	1.99	NA	N A	1	6	4.1	1.68	0.845	NA	NA	NA	NA	individuals	0	individuals	0	cocoon	0	individuals	1	cocoon	0	individuals	0	cocoon	0	individuals	0	Enrico_Lunghi, Gentile_Francesco_Ficetola, Raoul_Manenti
Italy	Sardinia	Nuoro	M_Albo_Cave3	06/05/2016	Spring	40.51	9.61	116	1.23	1.99	NA	N A	1	9	5.62	3.52	0.87	NA	NA	NA	NA	individuals	1	individuals	0	cocoon	0	individuals	0	cocoon	0	individuals	0	cocoon	0	individuals	0	Enrico_Lunghi, Gentile_Francesco_Ficetola, Raoul_Manenti
Italy	Sardinia	Nuoro	M_Albo_Cave3	06/05/2016	Spring	40.51	9.61	116	1.23	1.99	NA	N A	1	12	0.74	1.75	0.905	NA	NA	NA	NA	individuals	4	individuals	0	cocoon	0	individuals	0	cocoon	0	individuals	0	cocoon	0	individuals	0	Enrico_Lunghi, Gentile_Francesco_Ficetola, Raoul_Manenti
Italy	Sardinia	Nuoro	M_Albo_Cave3	06/05/2016	Spring	40.51	9.61	116	1.23	1.99	NA	N A	2	9	1.03	2.88	0.83	NA	NA	NA	NA	individuals	0	individuals	0	cocoon	0	individuals	0	cocoon	0	individuals	0	cocoon	0	individuals	0	Enrico_Lunghi, Gentile_Francesco_Ficetola, Raoul_Manenti
Italy	Sardinia	Nuoro	M_Albo_Cave3	22/06/2016	Summer	40.51	9.61	116	1.23	1.99	25.6	50.6	1	3	1.49	9.77	0.65	19.65	78.8	16.6	0.4	individuals	0	individuals	0	cocoon	0	individuals	0	cocoon	4	individuals	0	cocoon	0	individuals	0	Enrico_Lunghi
Italy	Sardinia	Nuoro	M_Albo_Cave3	22/06/2016	Summer	40.51	9.61	116	1.23	1.99	25.6	50.6	1	6	4.1	1.68	0.845	18	84.2	13.8	0.5	individuals	0	individuals	0	cocoon	0	individuals	0	cocoon	0	individuals	0	cocoon	0	individuals	0	Enrico_Lunghi
Italy	Sardinia	Nuoro	M_Albo_Cave3	22/06/2016	Summer	40.51	9.61	116	1.23	1.99	25.6	50.6	1	9	5.62	3.52	0.87	17.9	85.65	0.3	0.3	individuals	0	individuals	0	cocoon	0	individuals	2	cocoon	0	individuals	0	cocoon	0	individuals	0	Enrico_Lunghi
Italy	Sardinia	Nuoro	M_Albo_Cave3	22/06/2016	Summer	40.51	9.61	116	1.23	1.99	25.6	50.6	1	12	0.74	1.75	0.905	17.5	87.2	0.2	0.2	individuals	0	individuals	0	cocoon	0	individuals	0	cocoon	0	individuals	0	cocoon	0	individuals	0	Enrico_Lunghi
Italy	Sardinia	Nuoro	M_Albo_Cave3	22/06/2016	Summer	40.51	9.61	116	1.23	1.99	25.6	50.6	2	9	1.03	2.88	0.83	18.3	82.3	1.7	0.2	individuals	0	individuals	0	cocoon	0	individuals	0	cocoon	0	individuals	0	cocoon	0	individuals	0	Enrico_Lunghi
Italy	Sardinia	Nuoro	M_Albo_Cave3	26/06/2016	Summer	40.51	9.61	116	1.23	1.99	NA	NA	1	3	1.49	9.77	0.65	NA	NA	NA	NA	individuals	0	individuals	0	cocoon	0	individuals	0	cocoon	4	individuals	0	cocoon	0	individuals	0	Enrico_Lunghi
Italy	Sardinia	Nuoro	M_Albo_Cave3	26/06/2016	Summer	40.51	9.61	116	1.23	1.99	NA	NA	1	6	4.1	1.68	0.845	NA	NA	NA	NA	individuals	0	individuals	0	cocoon	0	individuals	0	cocoon	0	individuals	0	cocoon	0	individuals	0	Enrico_Lunghi
Italy	Sardinia	Nuoro	M_Albo_Cave3	26/06/2016	Summer	40.51	9.61	116	1.23	1.99	NA	NA	1	9	5.62	3.52	0.87	NA	NA	NA	NA	individuals	0	individuals	0	cocoon	0	individuals	2	cocoon	0	individuals	0	cocoon	0	individuals	0	Enrico_Lunghi
Italy	Sardinia	Nuoro	M_Albo_Cave3	26/06/2016	Summer	40.51	9.61	116	1.23	1.99	NA	NA	1	12	0.74	1.75	0.905	NA	NA	NA	NA	individuals	0	individuals	0	cocoon	0	individuals	0	cocoon	0	individuals	0	cocoon	0	individuals	0	Enrico_Lunghi
Italy	Sardinia	Nuoro	M_Albo_Cave3	26/06/2016	Summer	40.51	9.61	116	1.23	1.99	NA	NA	2	9	1.03	2.88	0.83	NA	NA	NA	NA	individuals	0	individuals	0	cocoon	0	individuals	0	cocoon	0	individuals	0	cocoon	0	individuals	0	Enrico_Lunghi
Italy	Sardinia	Nuoro	M_Albo_Cave3	21/01/2016	Winter	40.51	9.61	116	1.23	1.99	13.7	80.2	1	3	1.49	9.77	0.65	14.25	90.95	34.2	0.2	individuals	0	individuals	0	cocoon	0	individuals	0	cocoon	3	individuals	0	cocoon	0	individuals	0	Enrico_Lunghi
Italy	Sardinia	Nuoro	M_Albo_Cave3	21/01/2016	Winter	40.51	9.61	116	1.23	1.99	13.7	80.2	1	6	4.1	1.68	0.845	14.6	91.2	17.6	0.2	individuals	0	individuals	0	cocoon	0	individuals	1	cocoon	0	individuals	0	cocoon	0	individuals	0	Enrico_Lunghi
Italy	Sardinia	Nuoro	M_Albo_Cave3	21/01/2016	Winter	40.51	9.61	116	1.23	1.99	13.7	80.2	1	9	5.62	3.52	0.87	14.65	90.85	0	0	individuals	0	individuals	0	cocoon	0	individuals	0	cocoon	0	individuals	0	cocoon	0	individuals	0	Enrico_Lunghi
Italy	Sardinia	Nuoro	M_Albo_Cave3	21/01/2016	Winter	40.51	9.61	116	1.23	1.99	13.7	80.2	1	12	0.74	1.75	0.905	14.7	90.8	0	0	individuals	0	individuals	0	cocoon	0	individuals	0	cocoon	0	individuals	0	cocoon	0	individuals	0	Enrico_Lunghi
Italy	Sardinia	Nuoro	M_Albo_Cave3	21/01/2016	Winter	40.51	9.61	116	1.23	1.99	13.7	80.2	2	9	1.03	2.88	0.83	14.65	90.9	0	0	individuals	0	individuals	0	cocoon	0	individuals	0	cocoon	1	individuals	0	cocoon	0	individuals	0	Enrico_Lunghi
Italy	Sardinia	Nuoro	M_Albo_Cave3	28/01/2016	Winter	40.51	9.61	116	1.23	1.99	NA	NA	1	3	1.49	9.77	0.65	NA	NA	NA	NA	individuals	0	individuals	0	cocoon	0	individuals	1	cocoon	3	individuals	0	cocoon	0	individuals	0	Enrico_Lunghi
Italy	Sardinia	Nuoro	M_Albo_Cave3	28/01/2016	Winter	40.51	9.61	116	1.23	1.99	NA	NA	1	6	4.1	1.68	0.845	NA	NA	NA	NA	individuals	0	individuals	0	cocoon	0	individuals	2	cocoon	0	individuals	0	cocoon	0	individuals	0	Enrico_Lunghi
Italy	Sardinia	Nuoro	M_Albo_Cave3	28/01/2016	Winter	40.51	9.61	116	1.23	1.99	NA	NA	1	9	5.62	3.52	0.87	NA	NA	NA	NA	individuals	0	individuals	0	cocoon	0	individuals	0	cocoon	0	individuals	0	cocoon	0	individuals	0	Enrico_Lunghi
Italy	Sardinia	Nuoro	M_Albo_Cave3	28/01/2016	Winter	40.51	9.61	116	1.23	1.99	NA	NA	1	12	0.74	1.75	0.905	NA	NA	NA	NA	individuals	0	individuals	1	cocoon	0	individuals	0	cocoon	0	individuals	0	cocoon	0	individuals	0	Enrico_Lunghi
Italy	Sardinia	Nuoro	M_Albo_Cave3	28/01/2016	Winter	40.51	9.61	116	1.23	1.99	NA	NA	2	9	1.03	2.88	0.83	NA	NA	NA	NA	individuals	0	individuals	0	cocoon	0	individuals	0	cocoon	0	individuals	0	cocoon	0	individuals	0	Enrico_Lunghi
Italy	Sardinia	Nuoro	M_Albo_Cave4	15/10/2015	Autumn	40.46	9.52	1029	3.39	12.76	9	82	1	3	5.31	7.74	NA	9.75	85.55	1413	43.6	individuals	1	individuals	0	cocoon	0	individuals	0	cocoon	0	individuals	0	cocoon	0	individuals	0	Enrico_Lunghi, Manuela_Mulargia
Italy	Sardinia	Nuoro	M_Albo_Cave4	15/10/2015	Autumn	40.46	9.52	1029	3.39	12.76	9	82	1	6	7.75	7.08	NA	10.1	85.45	480	10.5	individuals	1	individuals	0	cocoon	0	individuals	0	cocoon	0	individuals	0	cocoon	0	individuals	3	Enrico_Lunghi, Manuela_Mulargia
Italy	Sardinia	Nuoro	M_Albo_Cave4	15/10/2015	Autumn	40.46	9.52	1029	3.39	12.76	9	82	1	9	6.8	10	NA	10.3	84.9	220	185	individuals	2	individuals	0	cocoon	0	individuals	0	cocoon	0	individuals	0	cocoon	0	individuals	0	Enrico_Lunghi, Manuela_Mulargia
Italy	Sardinia	Nuoro	M_Albo_Cave4	15/10/2015	Autumn	40.46	9.52	1029	3.39	12.76	9	82	1	12	6.08	9.73	NA	10.65	87.3	130.5	114.7	individuals	14	individuals	0	cocoon	0	individuals	0	cocoon	0	individuals	0	cocoon	0	individuals	4	Enrico_Lunghi, Manuela_Mulargia
Italy	Sardinia	Nuoro	M_Albo_Cave4	15/10/2015	Autumn	40.46	9.52	1029	3.39	12.76	9	82	1	15	5.62	4.49	NA	10.9	85.6	156	72.7	individuals	7	individuals	0	cocoon	0	individuals	0	cocoon	0	individuals	0	cocoon	0	individuals	2	Enrico_Lunghi, Manuela_Mulargia
Italy	Sardinia	Nuoro	M_Albo_Cave4	15/10/2015	Autumn	40.46	9.52	1029	3.39	12.76	9	82	1	18	6.18	9.38	NA	11	85.7	89	50	individuals	5	individuals	0	cocoon	0	individuals	0	cocoon	0	individuals	0	cocoon	0	individuals	0	Enrico_Lunghi, Manuela_Mulargia
Italy	Sardinia	Nuoro	M_Albo_Cave4	15/10/2015	Autumn	40.46	9.52	1029	3.39	12.76	9	82	1	21	4.3	13.77	NA	10.95	85	59.6	1.3	individuals	0	individuals	0	cocoon	0	individuals	0	cocoon	0	individuals	0	cocoon	0	individuals	0	Enrico_Lunghi, Manuela_Mulargia
Italy	Sardinia	Nuoro	M_Albo_Cave4	15/10/2015	Autumn	40.46	9.52	1029	3.39	12.76	9	82	1	24	2.02	3.56	NA	10.8	87.05	12.7	0.4	individuals	0	individuals	0	cocoon	0	individuals	0	cocoon	0	individuals	0	cocoon	0	individuals	1	Enrico_Lunghi, Manuela_Mulargia
Italy	Sardinia	Nuoro	M_Albo_Cave4	15/10/2015	Autumn	40.46	9.52	1029	3.39	12.76	9	82	1	27	2.04	13.3	NA	10.6	90.05	0.6	0.2	individuals	0	individuals	0	cocoon	0	individuals	0	cocoon	0	individuals	0	cocoon	0	individuals	0	Enrico_Lunghi, Manuela_Mulargia
Italy	Sardinia	Nuoro	M_Albo_Cave4	15/10/2015	Autumn	40.46	9.52	1029	3.39	12.76	9	82	1	30	1.56	10.28	NA	10.6	90.45	0.5	0	individuals	3	individuals	0	cocoon	0	individuals	0	cocoon	0	individuals	0	cocoon	0	individuals	0	Enrico_Lunghi, Manuela_Mulargia
Italy	Sardinia	Nuoro	M_Albo_Cave4	15/10/2015	Autumn	40.46	9.52	1029	3.39	12.76	9	82	1	33	1.85	9.83	NA	10.6	92.5	4.7	0.2	individuals	0	individuals	0	cocoon	0	individuals	0	cocoon	0	individuals	0	cocoon	0	individuals	0	Enrico_Lunghi, Manuela_Mulargia
Italy	Sardinia	Nuoro	M_Albo_Cave4	15/10/2015	Autumn	40.46	9.52	1029	3.39	12.76	9	82	1	36	2.84	7.32	NA	10.75	92.75	2.3	0	individuals	0	individuals	0	cocoon	0	individuals	0	cocoon	0	individuals	0	cocoon	0	individuals	0	Enrico_Lunghi, Manuela_Mulargia
Italy	Sardinia	Nuoro	M_Albo_Cave4	15/10/2015	Autumn	40.46	9.52	1029	3.39	12.76	9	82	1	39	0.83	3.79	NA	10.7	93.1	2.1	0.2	individuals	0	individuals	0	cocoon	0	individuals	0	cocoon	0	individuals	0	cocoon	0	individuals	0	Enrico_Lunghi, Manuela_Mulargia
Italy	Sardinia	Nuoro	M_Albo_Cave4	15/10/2015	Autumn	40.46	9.52	1029	3.39	12.76	9	82	2	30	1.24	8.37	NA	10.85	94.4	0.1	0	individuals	0	individuals	0	cocoon	0	individuals	0	cocoon	0	individuals	0	cocoon	0	individuals	0	Enrico_Lunghi, Manuela_Mulargia
Italy	Sardinia	Nuoro	M_Albo_Cave4	15/10/2015	Autumn	40.46	9.52	1029	3.39	12.76	9	82	2	33	1.86	5.52	NA	10.65	94.3	0.1	0	individuals	0	individuals	0	cocoon	0	individuals	0	cocoon	0	individuals	0	cocoon	0	individuals	0	Enrico_Lunghi, Manuela_Mulargia
Italy	Sardinia	Nuoro	M_Albo_Cave4	15/10/2015	Autumn	40.46	9.52	1029	3.39	12.76	9	82	2	36	3.34	5.56	NA	10.6	94.35	0.1	0	individuals	0	individuals	0	cocoon	0	individuals	0	cocoon	0	individuals	0	cocoon	0	individuals	0	Enrico_Lunghi, Manuela_Mulargia
Italy	Sardinia	Nuoro	M_Albo_Cave4	15/10/2015	Autumn	40.46	9.52	1029	3.39	12.76	9	82	2	39	1.19	4.58	NA	10.45	94.3	0.1	0	individuals	0	individuals	0	cocoon	0	individuals	0	cocoon	0	individuals	0	cocoon	0	individuals	0	Enrico_Lunghi, Manuela_Mulargia
Italy	Sardinia	Nuoro	M_Albo_Cave4	15/10/2015	Autumn	40.46	9.52	1029	3.39	12.76	9	82	3	18	3.16	1.05	NA	11.1	87.4	0.8	0.5	individuals	1	individuals	0	cocoon	0	individuals	0	cocoon	0	individuals	0	cocoon	0	individuals	0	Enrico_Lunghi, Manuela_Mulargia
Italy	Sardinia	Nuoro	M_Albo_Cave4	15/10/2015	Autumn	40.46	9.52	1029	3.39	12.76	9	82	3	21	2.78	3.01	NA	10.8	88.1	0.7	0.6	individuals	1	individuals	0	cocoon	0	individuals	0	cocoon	0	individuals	0	cocoon	0	individuals	0	Enrico_Lunghi, Manuela_Mulargia
Italy	Sardinia	Nuoro	M_Albo_Cave4	15/10/2015	Autumn	40.46	9.52	1029	3.39	12.76	9	82	3	24	2.57	7.65	NA	10.7	91.1	0.6	0.6	individuals	0	individuals	0	cocoon	0	individuals	0	cocoon	0	individuals	0	cocoon	0	individuals	0	Enrico_Lunghi, Manuela_Mulargia
Italy	Sardinia	Nuoro	M_Albo_Cave4	15/10/2015	Autumn	40.46	9.52	1029	3.39	12.76	9	82	3	27	2.79	12.29	NA	10.75	93.9	1.6	0.3	individuals	0	individuals	0	cocoon	0	individuals	0	cocoon	0	individuals	0	cocoon	0	individuals	0	Enrico_Lunghi, Manuela_Mulargia
Italy	Sardinia	Nuoro	M_Albo_Cave4	15/10/2015	Autumn	40.46	9.52	1029	3.39	12.76	9	82	3	30	2.66	9.53	NA	10.85	94.1	11.6	0	individuals	0	individuals	0	cocoon	0	individuals	0	cocoon	0	individuals	0	cocoon	0	individuals	0	Enrico_Lunghi, Manuela_Mulargia
Italy	Sardinia	Nuoro	M_Albo_Cave4	15/10/2015	Autumn	40.46	9.52	1029	3.39	12.76	9	82	4	3	2.4	3.37	NA	11.1	82.45	535	110	individuals	1	individuals	0	cocoon	0	individuals	0	cocoon	0	individuals	0	cocoon	0	individuals	3	Enrico_Lunghi, Manuela_Mulargia
Italy	Sardinia	Nuoro	M_Albo_Cave4	15/10/2015	Autumn	40.46	9.52	1029	3.39	12.76	9	82	4	6	4.05	3.48	NA	11.15	81.9	302	166	individuals	1	individuals	0	cocoon	0	individuals	0	cocoon	0	individuals	0	cocoon	0	individuals	1	Enrico_Lunghi, Manuela_Mulargia
Italy	Sardinia	Nuoro	M_Albo_Cave4	15/10/2015	Autumn	40.46	9.52	1029	3.39	12.76	9	82	4	9	3.46	3.73	NA	10.95	83.5	95.7	52.2	individuals	1	individuals	0	cocoon	0	individuals	0	cocoon	0	individuals	0	cocoon	0	individuals	0	Enrico_Lunghi, Manuela_Mulargia
Italy	Sardinia	Nuoro	M_Albo_Cave4	15/10/2015	Autumn	40.46	9.52	1029	3.39	12.76	9	82	4	12	5.48	7.3	NA	11.05	84.05	48.4	29	individuals	2	individuals	0	cocoon	0	individuals	0	cocoon	0	individuals	0	cocoon	0	individuals	0	Enrico_Lunghi, Manuela_Mulargia
Italy	Sardinia	Nuoro	M_Albo_Cave4	15/10/2015	Autumn	40.46	9.52	1029	3.39	12.76	9	82	4	15	5.86	6.85	NA	11.3	82.8	30.7	18.4	individuals	3	individuals	0	cocoon	0	individuals	0	cocoon	0	individuals	0	cocoon	0	individuals	0	Enrico_Lunghi, Manuela_Mulargia
Italy	Sardinia	Nuoro	M_Albo_Cave4	15/10/2015	Autumn	40.46	9.52	1029	3.39	12.76	9	82	5	3	2.16	1.61	NA	11.25	87.85	386	14.3	individuals	11	individuals	0	cocoon	0	individuals	0	cocoon	0	individuals	0	cocoon	0	individuals	1	Enrico_Lunghi, Manuela_Mulargia
Italy	Sardinia	Nuoro	M_Albo_Cave4	15/10/2015	Autumn	40.46	9.52	1029	3.39	12.76	9	82	5	6	2.47	2.29	NA	11.25	88.15	186	18.4	individuals	2	individuals	0	cocoon	0	individuals	0	cocoon	0	individuals	0	cocoon	0	individuals	2	Enrico_Lunghi, Manuela_Mulargia
Italy	Sardinia	Nuoro	M_Albo_Cave4	15/10/2015	Autumn	40.46	9.52	1029	3.39	12.76	9	82	5	9	1.13	3.4	NA	11.15	87.25	50	0.8	individuals	0	individuals	0	cocoon	0	individuals	0	cocoon	0	individuals	0	cocoon	0	individuals	0	Enrico_Lunghi, Manuela_Mulargia
Italy	Sardinia	Nuoro	M_Albo_Cave4	15/10/2015	Autumn	40.46	9.52	1029	3.39	12.76	9	82	5	12	2.58	4.49	NA	11.2	89	3	0.1	individuals	2	individuals	0	cocoon	0	individuals	0	cocoon	0	individuals	0	cocoon	0	individuals	0	Enrico_Lunghi, Manuela_Mulargia
Italy	Sardinia	Nuoro	M_Albo_Cave4	15/10/2015	Autumn	40.46	9.52	1029	3.39	12.76	9	82	5	15	3.55	4.61	NA	11.25	90.95	2.8	0	individuals	2	individuals	0	cocoon	0	individuals	0	cocoon	0	individuals	0	cocoon	0	individuals	0	Enrico_Lunghi, Manuela_Mulargia
Italy	Sardinia	Nuoro	M_Albo_Cave4	15/10/2015	Autumn	40.46	9.52	1029	3.39	12.76	9	82	5	18	3.08	4.46	NA	11.05	91	0.8	0	individuals	1	individuals	0	cocoon	0	individuals	0	cocoon	0	individuals	0	cocoon	0	individuals	0	Enrico_Lunghi, Manuela_Mulargia
Italy	Sardinia	Nuoro	M_Albo_Cave4	15/10/2015	Autumn	40.46	9.52	1029	3.39	12.76	9	82	5	21	2.35	9.82	NA	11.35	88.85	0.7	0	individuals	1	individuals	0	cocoon	0	individuals	0	cocoon	0	individuals	0	cocoon	0	individuals	0	Enrico_Lunghi, Manuela_Mulargia
Italy	Sardinia	Nuoro	M_Albo_Cave4	15/10/2015	Autumn	40.46	9.52	1029	3.39	12.76	9	82	6	9	0.64	2.53	NA	12.4	91.6	0	0	individuals	4	individuals	0	cocoon	0	individuals	0	cocoon	0	individuals	0	cocoon	0	individuals	0	Enrico_Lunghi, Manuela_Mulargia
Italy	Sardinia	Nuoro	M_Albo_Cave4	22/10/2015	Autumn	40.46	9.52	1029	3.39	12.76	NA	NA	1	3	5.31	7.74	NA	NA	NA	NA	NA	individuals	0	individuals	0	cocoon	0	individuals	0	cocoon	0	individuals	0	cocoon	0	individuals	0	Enrico_Lunghi, Manuela_Mulargia
Italy	Sardinia	Nuoro	M_Albo_Cave4	22/10/2015	Autumn	40.46	9.52	1029	3.39	12.76	NA	NA	1	6	7.75	7.08	NA	NA	NA	NA	NA	individuals	0	individuals	0	cocoon	0	individuals	0	cocoon	0	individuals	0	cocoon	0	individuals	6	Enrico_Lunghi, Manuela_Mulargia
Italy	Sardinia	Nuoro	M_Albo_Cave4	22/10/2015	Autumn	40.46	9.52	1029	3.39	12.76	NA	NA	1	9	6.8	10	NA	NA	NA	NA	NA	individuals	1	individuals	0	cocoon	0	individuals	0	cocoon	0	individuals	0	cocoon	0	individuals	4	Enrico_Lunghi, Manuela_Mulargia
Italy	Sardinia	Nuoro	M_Albo_Cave4	22/10/2015	Autumn	40.46	9.52	1029	3.39	12.76	NA	NA	1	12	6.08	9.73	NA	NA	NA	NA	NA	individuals	8	individuals	0	cocoon	0	individuals	0	cocoon	0	individuals	0	cocoon	0	individuals	4	Enrico_Lunghi, Manuela_Mulargia
Italy	Sardinia	Nuoro	M_Albo_Cave4	22/10/2015	Autumn	40.46	9.52	1029	3.39	12.76	NA	NA	1	15	5.62	4.49	NA	NA	NA	NA	NA	individuals	3	individuals	0	cocoon	0	individuals	0	cocoon	0	individuals	0	cocoon	0	individuals	0	Enrico_Lunghi, Manuela_Mulargia
Italy	Sardinia	Nuoro	M_Albo_Cave4	22/10/2015	Autumn	40.46	9.52	1029	3.39	12.76	NA	NA	1	18	6.18	9.38	NA	NA	NA	NA	NA	individuals	0	individuals	0	cocoon	0	individuals	0	cocoon	0	individuals	0	cocoon	0	individuals	0	Enrico_Lunghi, Manuela_Mulargia
Italy	Sardinia	Nuoro	M_Albo_Cave4	22/10/2015	Autumn	40.46	9.52	1029	3.39	12.76	NA	NA	1	21	4.3	13.77	NA	NA	NA	NA	NA	individuals	0	individuals	0	cocoon	0	individuals	0	cocoon	0	individuals	0	cocoon	0	individuals	0	Enrico_Lunghi, Manuela_Mulargia
Italy	Sardinia	Nuoro	M_Albo_Cave4	22/10/2015	Autumn	40.46	9.52	1029	3.39	12.76	NA	NA	1	24	2.02	3.56	NA	NA	NA	NA	NA	individuals	1	individuals	0	cocoon	0	individuals	0	cocoon	0	individuals	0	cocoon	0	individuals	0	Enrico_Lunghi, Manuela_Mulargia
Italy	Sardinia	Nuoro	M_Albo_Cave4	22/10/2015	Autumn	40.46	9.52	1029	3.39	12.76	NA	NA	1	27	2.04	13.3	NA	NA	NA	NA	NA	individuals	0	individuals	0	cocoon	0	individuals	0	cocoon	0	individuals	0	cocoon	0	individuals	0	Enrico_Lunghi, Manuela_Mulargia
Italy	Sardinia	Nuoro	M_Albo_Cave4	22/10/2015	Autumn	40.46	9.52	1029	3.39	12.76	NA	NA	1	30	1.56	10.28	NA	NA	NA	NA	NA	individuals	0	individuals	0	cocoon	0	individuals	0	cocoon	0	individuals	0	cocoon	0	individuals	0	Enrico_Lunghi, Manuela_Mulargia
Italy	Sardinia	Nuoro	M_Albo_Cave4	22/10/2015	Autumn	40.46	9.52	1029	3.39	12.76	NA	NA	1	33	1.85	9.83	NA	NA	NA	NA	NA	individuals	0	individuals	0	cocoon	0	individuals	0	cocoon	0	individuals	0	cocoon	0	individuals	0	Enrico_Lunghi, Manuela_Mulargia
Italy	Sardinia	Nuoro	M_Albo_Cave4	22/10/2015	Autumn	40.46	9.52	1029	3.39	12.76	NA	NA	1	36	2.84	7.32	NA	NA	NA	NA	NA	individuals	0	individuals	0	cocoon	0	individuals	0	cocoon	0	individuals	0	cocoon	0	individuals	0	Enrico_Lunghi, Manuela_Mulargia
Italy	Sardinia	Nuoro	M_Albo_Cave4	22/10/2015	Autumn	40.46	9.52	1029	3.39	12.76	NA	NA	1	39	0.83	3.79	NA	NA	NA	NA	NA	individuals	0	individuals	0	cocoon	0	individuals	0	cocoon	0	individuals	0	cocoon	0	individuals	0	Enrico_Lunghi, Manuela_Mulargia
Italy	Sardinia	Nuoro	M_Albo_Cave4	22/10/2015	Autumn	40.46	9.52	1029	3.39	12.76	NA	NA	2	30	1.24	8.37	NA	NA	NA	NA	NA	individuals	0	individuals	0	cocoon	0	individuals	0	cocoon	0	individuals	0	cocoon	0	individuals	0	Enrico_Lunghi, Manuela_Mulargia
Italy	Sardinia	Nuoro	M_Albo_Cave4	22/10/2015	Autumn	40.46	9.52	1029	3.39	12.76	NA	NA	2	33	1.86	5.52	NA	NA	NA	NA	NA	individuals	0	individuals	0	cocoon	0	individuals	0	cocoon	0	individuals	0	cocoon	0	individuals	0	Enrico_Lunghi, Manuela_Mulargia
Italy	Sardinia	Nuoro	M_Albo_Cave4	22/10/2015	Autumn	40.46	9.52	1029	3.39	12.76	NA	NA	2	36	3.34	5.56	NA	NA	NA	NA	NA	individuals	0	individuals	0	cocoon	0	individuals	0	cocoon	0	individuals	0	cocoon	0	individuals	0	Enrico_Lunghi, Manuela_Mulargia
Italy	Sardinia	Nuoro	M_Albo_Cave4	22/10/2015	Autumn	40.46	9.52	1029	3.39	12.76	NA	NA	2	39	1.19	4.58	NA	NA	NA	NA	NA	individuals	0	individuals	0	cocoon	0	individuals	0	cocoon	0	individuals	0	cocoon	0	individuals	0	Enrico_Lunghi, Manuela_Mulargia
Italy	Sardinia	Nuoro	M_Albo_Cave4	22/10/2015	Autumn	40.46	9.52	1029	3.39	12.76	NA	NA	3	18	3.16	1.05	NA	NA	NA	NA	NA	individuals	1	individuals	0	cocoon	0	individuals	0	cocoon	0	individuals	0	cocoon	0	individuals	0	Enrico_Lunghi, Manuela_Mulargia
Italy	Sardinia	Nuoro	M_Albo_Cave4	22/10/2015	Autumn	40.46	9.52	1029	3.39	12.76	NA	NA	3	21	2.78	3.01	NA	NA	NA	NA	NA	individuals	0	individuals	0	cocoon	0	individuals	0	cocoon	0	individuals	0	cocoon	0	individuals	0	Enrico_Lunghi, Manuela_Mulargia
Italy	Sardinia	Nuoro	M_Albo_Cave4	22/10/2015	Autumn	40.46	9.52	1029	3.39	12.76	NA	NA	3	24	2.57	7.65	NA	NA	NA	NA	NA	individuals	0	individuals	0	cocoon	0	individuals	0	cocoon	0	individuals	0	cocoon	0	individuals	0	Enrico_Lunghi, Manuela_Mulargia
Italy	Sardinia	Nuoro	M_Albo_Cave4	22/10/2015	Autumn	40.46	9.52	1029	3.39	12.76	NA	NA	3	27	2.79	12.29	NA	NA	NA	NA	NA	individuals	0	individuals	0	cocoon	0	individuals	0	cocoon	0	individuals	0	cocoon	0	individuals	0	Enrico_Lunghi, Manuela_Mulargia
Italy	Sardinia	Nuoro	M_Albo_Cave4	22/10/2015	Autumn	40.46	9.52	1029	3.39	12.76	NA	NA	3	30	2.66	9.53	NA	NA	NA	NA	NA	individuals	0	individuals	0	cocoon	0	individuals	0	cocoon	0	individuals	0	cocoon	0	individuals	0	Enrico_Lunghi, Manuela_Mulargia
Italy	Sardinia	Nuoro	M_Albo_Cave4	22/10/2015	Autumn	40.46	9.52	1029	3.39	12.76	NA	NA	4	3	2.4	3.37	NA	NA	NA	NA	NA	individuals	1	individuals	0	cocoon	0	individuals	0	cocoon	0	individuals	0	cocoon	0	individuals	1	Enrico_Lunghi, Manuela_Mulargia
Italy	Sardinia	Nuoro	M_Albo_Cave4	22/10/2015	Autumn	40.46	9.52	1029	3.39	12.76	NA	NA	4	6	4.05	3.48	NA	NA	NA	NA	NA	individuals	0	individuals	0	cocoon	0	individuals	0	cocoon	0	individuals	0	cocoon	0	individuals	0	Enrico_Lunghi, Manuela_Mulargia
Italy	Sardinia	Nuoro	M_Albo_Cave4	22/10/2015	Autumn	40.46	9.52	1029	3.39	12.76	NA	NA	4	9	3.46	3.73	NA	NA	NA	NA	NA	individuals	2	individuals	0	cocoon	0	individuals	0	cocoon	0	individuals	0	cocoon	0	individuals	0	Enrico_Lunghi, Manuela_Mulargia
Italy	Sardinia	Nuoro	M_Albo_Cave4	22/10/2015	Autumn	40.46	9.52	1029	3.39	12.76	NA	NA	4	12	5.48	7.3	NA	NA	NA	NA	NA	individuals	4	individuals	0	cocoon	0	individuals	0	cocoon	0	individuals	0	cocoon	0	individuals	0	Enrico_Lunghi, Manuela_Mulargia
Italy	Sardinia	Nuoro	M_Albo_Cave4	22/10/2015	Autumn	40.46	9.52	1029	3.39	12.76	NA	NA	4	15	5.86	6.85	NA	NA	NA	NA	NA	individuals	3	individuals	0	cocoon	0	individuals	0	cocoon	0	individuals	0	cocoon	0	individuals	0	Enrico_Lunghi, Manuela_Mulargia
Italy	Sardinia	Nuoro	M_Albo_Cave4	22/10/2015	Autumn	40.46	9.52	1029	3.39	12.76	NA	NA	5	3	2.16	1.61	NA	NA	NA	NA	NA	individuals	3	individuals	0	cocoon	0	individuals	0	cocoon	0	individuals	0	cocoon	0	individuals	1	Enrico_Lunghi, Manuela_Mulargia
Italy	Sardinia	Nuoro	M_Albo_Cave4	22/10/2015	Autumn	40.46	9.52	1029	3.39	12.76	NA	NA	5	6	2.47	2.29	NA	NA	NA	NA	NA	individuals	0	individuals	0	cocoon	0	individuals	0	cocoon	0	individuals	0	cocoon	0	individuals	0	Enrico_Lunghi, Manuela_Mulargia
Italy	Sardinia	Nuoro	M_Albo_Cave4	22/10/2015	Autumn	40.46	9.52	1029	3.39	12.76	NA	NA	5	9	1.13	3.4	NA	NA	NA	NA	NA	individuals	1	individuals	0	cocoon	0	individuals	0	cocoon	0	individuals	0	cocoon	0	individuals	0	Enrico_Lunghi, Manuela_Mulargia
Italy	Sardinia	Nuoro	M_Albo_Cave4	22/10/2015	Autumn	40.46	9.52	1029	3.39	12.76	NA	NA	5	12	2.58	4.49	NA	NA	NA	NA	NA	individuals	0	individuals	0	cocoon	0	individuals	0	cocoon	0	individuals	0	cocoon	0	individuals	0	Enrico_Lunghi, Manuela_Mulargia
Italy	Sardinia	Nuoro	M_Albo_Cave4	22/10/2015	Autumn	40.46	9.52	1029	3.39	12.76	NA	NA	5	15	3.55	4.61	NA	NA	NA	NA	NA	individuals	2	individuals	0	cocoon	0	individuals	0	cocoon	0	individuals	0	cocoon	0	individuals	0	Enrico_Lunghi, Manuela_Mulargia
Italy	Sardinia	Nuoro	M_Albo_Cave4	22/10/2015	Autumn	40.46	9.52	1029	3.39	12.76	NA	NA	5	18	3.08	4.46	NA	NA	NA	NA	NA	individuals	2	individuals	0	cocoon	0	individuals	0	cocoon	0	individuals	0	cocoon	0	individuals	0	Enrico_Lunghi, Manuela_Mulargia
Italy	Sardinia	Nuoro	M_Albo_Cave4	22/10/2015	Autumn	40.46	9.52	1029	3.39	12.76	NA	NA	5	21	2.35	9.82	NA	NA	NA	NA	NA	individuals	1	individuals	0	cocoon	0	individuals	0	cocoon	0	individuals	0	cocoon	0	individuals	0	Enrico_Lunghi, Manuela_Mulargia
Italy	Sardinia	Nuoro	M_Albo_Cave4	22/10/2015	Autumn	40.46	9.52	1029	3.39	12.76	NA	NA	6	9	0.64	2.53	NA	NA	NA	NA	NA	individuals	5	individuals	0	cocoon	0	individuals	0	cocoon	0	individuals	0	cocoon	0	individuals	1	Enrico_Lunghi, Manuela_Mulargia
Italy	Sardinia	Nuoro	M_Albo_Cave4	16/04/2016	Spring	40.46	9.52	1029	3.39	12.76	22.7	39.5	1	3	5.31	7.74	NA	13.6	65.65	237	215	individuals	1	individuals	0	cocoon	0	individuals	0	cocoon	0	individuals	0	cocoon	0	individuals	0	Enrico_Lunghi, Gentile_Francesco_Ficetola, Raoul_Manenti
Italy	Sardinia	Nuoro	M_Albo_Cave4	16/04/2016	Spring	40.46	9.52	1029	3.39	12.76	22.7	39.5	1	6	7.75	7.08	NA	12.5	73.9	775	295	individuals	2	individuals	0	cocoon	0	individuals	0	cocoon	0	individuals	0	cocoon	0	individuals	3	Enrico_Lunghi, Gentile_Francesco_Ficetola, Raoul_Manenti
Italy	Sardinia	Nuoro	M_Albo_Cave4	16/04/2016	Spring	40.46	9.52	1029	3.39	12.76	22.7	39.5	1	9	6.8	10	NA	11	80.05	406	342	individuals	3	individuals	0	cocoon	0	individuals	0	cocoon	0	individuals	0	cocoon	0	individuals	3	Enrico_Lunghi, Gentile_Francesco_Ficetola, Raoul_Manenti
Italy	Sardinia	Nuoro	M_Albo_Cave4	16/04/2016	Spring	40.46	9.52	1029	3.39	12.76	22.7	39.5	1	12	6.08	9.73	NA	9.3	88.15	204	128.1	individuals	7	individuals	0	cocoon	0	individuals	0	cocoon	0	individuals	0	cocoon	0	individuals	2	Enrico_Lunghi, Gentile_Francesco_Ficetola, Raoul_Manenti
Italy	Sardinia	Nuoro	M_Albo_Cave4	16/04/2016	Spring	40.46	9.52	1029	3.39	12.76	22.7	39.5	1	15	5.62	4.49	NA	9.1	88.4	179.3	95.4	individuals	7	individuals	0	cocoon	0	individuals	0	cocoon	0	individuals	0	cocoon	0	individuals	2	Enrico_Lunghi, Gentile_Francesco_Ficetola, Raoul_Manenti
Italy	Sardinia	Nuoro	M_Albo_Cave4	16/04/2016	Spring	40.46	9.52	1029	3.39	12.76	22.7	39.5	1	18	6.18	9.38	NA	8.45	90.05	99.6	82.5	individuals	3	individuals	0	cocoon	0	individuals	0	cocoon	0	individuals	0	cocoon	0	individuals	0	Enrico_Lunghi, Gentile_Francesco_Ficetola, Raoul_Manenti
Italy	Sardinia	Nuoro	M_Albo_Cave4	16/04/2016	Spring	40.46	9.52	1029	3.39	12.76	22.7	39.5	1	21	4.3	13.77	NA	8.4	90.55	59.3	1.5	individuals	1	individuals	0	cocoon	0	individuals	0	cocoon	0	individuals	0	cocoon	0	individuals	0	Enrico_Lunghi, Gentile_Francesco_Ficetola, Raoul_Manenti
Italy	Sardinia	Nuoro	M_Albo_Cave4	16/04/2016	Spring	40.46	9.52	1029	3.39	12.76	22.7	39.5	1	24	2.02	3.56	NA	7.7	92.3	8.7	1.2	individuals	4	individuals	0	cocoon	0	individuals	0	cocoon	0	individuals	0	cocoon	0	individuals	0	Enrico_Lunghi, Gentile_Francesco_Ficetola, Raoul_Manenti
Italy	Sardinia	Nuoro	M_Albo_Cave4	16/04/2016	Spring	40.46	9.52	1029	3.39	12.76	22.7	39.5	1	27	2.04	13.3	NA	7.55	92.9	3.2	0.5	individuals	1	individuals	0	cocoon	0	individuals	0	cocoon	0	individuals	0	cocoon	0	individuals	0	Enrico_Lunghi, Gentile_Francesco_Ficetola, Raoul_Manenti
Italy	Sardinia	Nuoro	M_Albo_Cave4	16/04/2016	Spring	40.46	9.52	1029	3.39	12.76	22.7	39.5	1	30	1.56	10.28	NA	7.4	93.25	1.2	0.4	individuals	1	individuals	0	cocoon	0	individuals	0	cocoon	0	individuals	0	cocoon	0	individuals	0	Enrico_Lunghi, Gentile_Francesco_Ficetola, Raoul_Manenti
Italy	Sardinia	Nuoro	M_Albo_Cave4	16/04/2016	Spring	40.46	9.52	1029	3.39	12.76	22.7	39.5	1	33	1.85	9.83	NA	7.5	93.4	0.3	0.1	individuals	0	individuals	0	cocoon	0	individuals	0	cocoon	0	individuals	0	cocoon	0	individuals	0	Enrico_Lunghi, Gentile_Francesco_Ficetola, Raoul_Manenti
Italy	Sardinia	Nuoro	M_Albo_Cave4	16/04/2016	Spring	40.46	9.52	1029	3.39	12.76	22.7	39.5	1	36	2.84	7.32	NA	7.6	93.55	2.1	0.1	individuals	0	individuals	0	cocoon	0	individuals	0	cocoon	0	individuals	0	cocoon	0	individuals	0	Enrico_Lunghi, Gentile_Francesco_Ficetola, Raoul_Manenti
Italy	Sardinia	Nuoro	M_Albo_Cave4	16/04/2016	Spring	40.46	9.52	1029	3.39	12.76	22.7	39.5	1	39	0.83	3.79	NA	7.65	93.65	2.5	0.2	individuals	0	individuals	0	cocoon	0	individuals	0	cocoon	0	individuals	0	cocoon	0	individuals	0	Enrico_Lunghi, Gentile_Francesco_Ficetola, Raoul_Manenti
Italy	Sardinia	Nuoro	M_Albo_Cave4	16/04/2016	Spring	40.46	9.52	1029	3.39	12.76	22.7	39.5	2	30	1.24	8.37	NA	7.75	93.6	0.2	0.1	individuals	0	individuals	0	cocoon	0	individuals	0	cocoon	0	individuals	0	cocoon	0	individuals	0	Enrico_Lunghi, Gentile_Francesco_Ficetola, Raoul_Manenti
Italy	Sardinia	Nuoro	M_Albo_Cave4	16/04/2016	Spring	40.46	9.52	1029	3.39	12.76	22.7	39.5	2	33	1.86	5.52	NA	7.65	93.8	0.1	0.1	individuals	0	individuals	0	cocoon	0	individuals	0	cocoon	0	individuals	0	cocoon	0	individuals	0	Enrico_Lunghi, Gentile_Francesco_Ficetola, Raoul_Manenti
Italy	Sardinia	Nuoro	M_Albo_Cave4	16/04/2016	Spring	40.46	9.52	1029	3.39	12.76	22.7	39.5	2	36	3.34	5.56	NA	7.65	93.8	0.1	0.1	individuals	0	individuals	0	cocoon	0	individuals	0	cocoon	0	individuals	0	cocoon	0	individuals	0	Enrico_Lunghi, Gentile_Francesco_Ficetola, Raoul_Manenti
Italy	Sardinia	Nuoro	M_Albo_Cave4	16/04/2016	Spring	40.46	9.52	1029	3.39	12.76	22.7	39.5	2	39	1.19	4.58	NA	7.7	93.7	1.6	0.1	individuals	0	individuals	0	cocoon	0	individuals	0	cocoon	0	individuals	0	cocoon	0	individuals	0	Enrico_Lunghi, Gentile_Francesco_Ficetola, Raoul_Manenti
Italy	Sardinia	Nuoro	M_Albo_Cave4	16/04/2016	Spring	40.46	9.52	1029	3.39	12.76	22.7	39.5	3	18	3.16	1.05	NA	7.6	94.35	0.2	0.1	individuals	11	individuals	0	cocoon	0	individuals	0	cocoon	0	individuals	0	cocoon	0	individuals	0	Enrico_Lunghi, Gentile_Francesco_Ficetola, Raoul_Manenti
Italy	Sardinia	Nuoro	M_Albo_Cave4	16/04/2016	Spring	40.46	9.52	1029	3.39	12.76	22.7	39.5	3	21	2.78	3.01	NA	7.4	94.3	0.2	0.1	individuals	0	individuals	0	cocoon	0	individuals	0	cocoon	0	individuals	0	cocoon	0	individuals	0	Enrico_Lunghi, Gentile_Francesco_Ficetola, Raoul_Manenti
Italy	Sardinia	Nuoro	M_Albo_Cave4	16/04/2016	Spring	40.46	9.52	1029	3.39	12.76	22.7	39.5	3	24	2.57	7.65	NA	7.2	94.3	0.1	0.1	individuals	0	individuals	0	cocoon	0	individuals	0	cocoon	0	individuals	0	cocoon	0	individuals	0	Enrico_Lunghi, Gentile_Francesco_Ficetola, Raoul_Manenti
Italy	Sardinia	Nuoro	M_Albo_Cave4	16/04/2016	Spring	40.46	9.52	1029	3.39	12.76	22.7	39.5	3	27	2.79	12.29	NA	7.5	93.65	0.5	0.2	individuals	0	individuals	0	cocoon	0	individuals	0	cocoon	0	individuals	0	cocoon	0	individuals	0	Enrico_Lunghi, Gentile_Francesco_Ficetola, Raoul_Manenti
Italy	Sardinia	Nuoro	M_Albo_Cave4	16/04/2016	Spring	40.46	9.52	1029	3.39	12.76	22.7	39.5	3	30	2.66	9.53	NA	7.5	93.65	0.5	0.2	individuals	0	individuals	0	cocoon	0	individuals	0	cocoon	0	individuals	0	cocoon	0	individuals	0	Enrico_Lunghi, Gentile_Francesco_Ficetola, Raoul_Manenti
Italy	Sardinia	Nuoro	M_Albo_Cave4	16/04/2016	Spring	40.46	9.52	1029	3.39	12.76	22.7	39.5	4	3	2.4	3.37	NA	9.3	92.95	1150	123.4	individuals	2	individuals	0	cocoon	0	individuals	0	cocoon	0	individuals	0	cocoon	0	individuals	1	Enrico_Lunghi, Gentile_Francesco_Ficetola, Raoul_Manenti
Italy	Sardinia	Nuoro	M_Albo_Cave4	16/04/2016	Spring	40.46	9.52	1029	3.39	12.76	22.7	39.5	4	6	4.05	3.48	NA	8.9	93.4	566	191.2	individuals	1	individuals	0	cocoon	0	individuals	0	cocoon	0	individuals	0	cocoon	0	individuals	0	Enrico_Lunghi, Gentile_Francesco_Ficetola, Raoul_Manenti
Italy	Sardinia	Nuoro	M_Albo_Cave4	16/04/2016	Spring	40.46	9.52	1029	3.39	12.76	22.7	39.5	4	9	3.46	3.73	NA	8.5	93.85	312	98.4	individuals	2	individuals	0	cocoon	0	individuals	0	cocoon	0	individuals	0	cocoon	0	individuals	3	Enrico_Lunghi, Gentile_Francesco_Ficetola, Raoul_Manenti
Italy	Sardinia	Nuoro	M_Albo_Cave4	16/04/2016	Spring	40.46	9.52	1029	3.39	12.76	22.7	39.5	4	12	5.48	7.3	NA	8	93.9	74.12	55.4	individuals	1	individuals	0	cocoon	0	individuals	0	cocoon	0	individuals	0	cocoon	0	individuals	0	Enrico_Lunghi, Gentile_Francesco_Ficetola, Raoul_Manenti
Italy	Sardinia	Nuoro	M_Albo_Cave4	16/04/2016	Spring	40.46	9.52	1029	3.39	12.76	22.7	39.5	4	15	5.86	6.85	NA	7.6	94.05	65.6	42.7	individuals	5	individuals	0	cocoon	0	individuals	0	cocoon	0	individuals	0	cocoon	0	individuals	0	Enrico_Lunghi, Gentile_Francesco_Ficetola, Raoul_Manenti
Italy	Sardinia	Nuoro	M_Albo_Cave4	16/04/2016	Spring	40.46	9.52	1029	3.39	12.76	22.7	39.5	5	3	2.16	1.61	NA	9.5	90.6	1437	286	individuals	1	individuals	0	cocoon	0	individuals	0	cocoon	0	individuals	0	cocoon	0	individuals	0	Enrico_Lunghi, Gentile_Francesco_Ficetola, Raoul_Manenti
Italy	Sardinia	Nuoro	M_Albo_Cave4	16/04/2016	Spring	40.46	9.52	1029	3.39	12.76	22.7	39.5	5	6	2.47	2.29	NA	9.1	90.5	443	36.1	individuals	8	individuals	0	cocoon	0	individuals	0	cocoon	0	individuals	0	cocoon	0	individuals	1	Enrico_Lunghi, Gentile_Francesco_Ficetola, Raoul_Manenti
Italy	Sardinia	Nuoro	M_Albo_Cave4	16/04/2016	Spring	40.46	9.52	1029	3.39	12.76	22.7	39.5	5	9	1.13	3.4	NA	8.4	91	182.6	4.1	individuals	5	individuals	0	cocoon	0	individuals	0	cocoon	0	individuals	0	cocoon	0	individuals	0	Enrico_Lunghi, Gentile_Francesco_Ficetola, Raoul_Manenti
Italy	Sardinia	Nuoro	M_Albo_Cave4	16/04/2016	Spring	40.46	9.52	1029	3.39	12.76	22.7	39.5	5	12	2.58	4.49	NA	7.6	94.25	10.2	1.4	individuals	0	individuals	0	cocoon	0	individuals	0	cocoon	0	individuals	0	cocoon	0	individuals	0	Enrico_Lunghi, Gentile_Francesco_Ficetola, Raoul_Manenti
Italy	Sardinia	Nuoro	M_Albo_Cave4	16/04/2016	Spring	40.46	9.52	1029	3.39	12.76	22.7	39.5	5	15	3.55	4.61	NA	7.4	94.3	0.5	0.1	individuals	10	individuals	0	cocoon	0	individuals	0	cocoon	0	individuals	0	cocoon	0	individuals	0	Enrico_Lunghi, Gentile_Francesco_Ficetola, Raoul_Manenti
Italy	Sardinia	Nuoro	M_Albo_Cave4	16/04/2016	Spring	40.46	9.52	1029	3.39	12.76	22.7	39.5	5	18	3.08	4.46	NA	7.3	94.35	1.1	0.1	individuals	2	individuals	0	cocoon	0	individuals	0	cocoon	0	individuals	0	cocoon	0	individuals	0	Enrico_Lunghi, Gentile_Francesco_Ficetola, Raoul_Manenti
Italy	Sardinia	Nuoro	M_Albo_Cave4	16/04/2016	Spring	40.46	9.52	1029	3.39	12.76	22.7	39.5	5	21	2.35	9.82	NA	7.2	94.45	1	0.1	individuals	3	individuals	0	cocoon	0	individuals	0	cocoon	0	individuals	0	cocoon	0	individuals	0	Enrico_Lunghi, Gentile_Francesco_Ficetola, Raoul_Manenti
Italy	Sardinia	Nuoro	M_Albo_Cave4	16/04/2016	Spring	40.46	9.52	1029	3.39	12.76	22.7	39.5	6	9	0.64	2.53	NA	8.2	93.9	0	0	individuals	10	individuals	0	cocoon	0	individuals	0	cocoon	0	individuals	0	cocoon	0	individuals	0	Enrico_Lunghi, Gentile_Francesco_Ficetola, Raoul_Manenti
Italy	Sardinia	Nuoro	M_Albo_Cave4	22/04/2016	Spring	40.46	9.52	1029	3.39	12.76	NA	NA	1	3	5.31	7.74	NA	NA	NA	NA	NA	individuals	0	individuals	0	cocoon	0	individuals	0	cocoon	0	individuals	0	cocoon	0	individuals	1	Enrico_Lunghi, Gentile_Francesco_Ficetola, Raoul_Manenti
Italy	Sardinia	Nuoro	M_Albo_Cave4	22/04/2016	Spring	40.46	9.52	1029	3.39	12.76	NA	NA	1	6	7.75	7.08	NA	NA	NA	NA	NA	individuals	0	individuals	0	cocoon	0	individuals	0	cocoon	0	individuals	0	cocoon	0	individuals	2	Enrico_Lunghi, Gentile_Francesco_Ficetola, Raoul_Manenti
Italy	Sardinia	Nuoro	M_Albo_Cave4	22/04/2016	Spring	40.46	9.52	1029	3.39	12.76	NA	NA	1	9	6.8	10	NA	NA	NA	NA	NA	individuals	3	individuals	0	cocoon	0	individuals	0	cocoon	0	individuals	0	cocoon	0	individuals	0	Enrico_Lunghi, Gentile_Francesco_Ficetola, Raoul_Manenti
Italy	Sardinia	Nuoro	M_Albo_Cave4	22/04/2016	Spring	40.46	9.52	1029	3.39	12.76	NA	NA	1	12	6.08	9.73	NA	NA	NA	NA	NA	individuals	8	individuals	0	cocoon	0	individuals	0	cocoon	0	individuals	0	cocoon	0	individuals	1	Enrico_Lunghi, Gentile_Francesco_Ficetola, Raoul_Manenti
Italy	Sardinia	Nuoro	M_Albo_Cave4	22/04/2016	Spring	40.46	9.52	1029	3.39	12.76	NA	NA	1	15	5.62	4.49	NA	NA	NA	NA	NA	individuals	2	individuals	0	cocoon	0	individuals	0	cocoon	0	individuals	0	cocoon	0	individuals	4	Enrico_Lunghi, Gentile_Francesco_Ficetola, Raoul_Manenti
Italy	Sardinia	Nuoro	M_Albo_Cave4	22/04/2016	Spring	40.46	9.52	1029	3.39	12.76	NA	NA	1	18	6.18	9.38	NA	NA	NA	NA	NA	individuals	1	individuals	0	cocoon	0	individuals	0	cocoon	0	individuals	0	cocoon	0	individuals	1	Enrico_Lunghi, Gentile_Francesco_Ficetola, Raoul_Manenti
Italy	Sardinia	Nuoro	M_Albo_Cave4	22/04/2016	Spring	40.46	9.52	1029	3.39	12.76	NA	NA	1	21	4.3	13.77	NA	NA	NA	NA	NA	individuals	1	individuals	0	cocoon	0	individuals	0	cocoon	0	individuals	0	cocoon	0	individuals	0	Enrico_Lunghi, Gentile_Francesco_Ficetola, Raoul_Manenti
Italy	Sardinia	Nuoro	M_Albo_Cave4	22/04/2016	Spring	40.46	9.52	1029	3.39	12.76	NA	NA	1	24	2.02	3.56	NA	NA	NA	NA	NA	individuals	5	individuals	0	cocoon	0	individuals	0	cocoon	0	individuals	0	cocoon	0	individuals	1	Enrico_Lunghi, Gentile_Francesco_Ficetola, Raoul_Manenti
Italy	Sardinia	Nuoro	M_Albo_Cave4	22/04/2016	Spring	40.46	9.52	1029	3.39	12.76	NA	NA	1	27	2.04	13.3	NA	NA	NA	NA	NA	individuals	0	individuals	0	cocoon	0	individuals	0	cocoon	0	individuals	0	cocoon	0	individuals	0	Enrico_Lunghi, Gentile_Francesco_Ficetola, Raoul_Manenti
Italy	Sardinia	Nuoro	M_Albo_Cave4	22/04/2016	Spring	40.46	9.52	1029	3.39	12.76	NA	NA	1	30	1.56	10.28	NA	NA	NA	NA	NA	individuals	0	individuals	0	cocoon	0	individuals	0	cocoon	0	individuals	0	cocoon	0	individuals	0	Enrico_Lunghi, Gentile_Francesco_Ficetola, Raoul_Manenti
Italy	Sardinia	Nuoro	M_Albo_Cave4	22/04/2016	Spring	40.46	9.52	1029	3.39	12.76	NA	NA	1	33	1.85	9.83	NA	NA	NA	NA	NA	individuals	0	individuals	0	cocoon	0	individuals	0	cocoon	0	individuals	0	cocoon	0	individuals	0	Enrico_Lunghi, Gentile_Francesco_Ficetola, Raoul_Manenti
Italy	Sardinia	Nuoro	M_Albo_Cave4	22/04/2016	Spring	40.46	9.52	1029	3.39	12.76	NA	NA	1	36	2.84	7.32	NA	NA	NA	NA	NA	individuals	0	individuals	0	cocoon	0	individuals	0	cocoon	0	individuals	0	cocoon	0	individuals	0	Enrico_Lunghi, Gentile_Francesco_Ficetola, Raoul_Manenti
Italy	Sardinia	Nuoro	M_Albo_Cave4	22/04/2016	Spring	40.46	9.52	1029	3.39	12.76	NA	NA	1	39	0.83	3.79	NA	NA	NA	NA	NA	individuals	0	individuals	0	cocoon	0	individuals	0	cocoon	0	individuals	0	cocoon	0	individuals	0	Enrico_Lunghi, Gentile_Francesco_Ficetola, Raoul_Manenti
Italy	Sardinia	Nuoro	M_Albo_Cave4	22/04/2016	Spring	40.46	9.52	1029	3.39	12.76	NA	NA	2	30	1.24	8.37	NA	NA	NA	NA	NA	individuals	1	individuals	0	cocoon	0	individuals	0	cocoon	0	individuals	0	cocoon	0	individuals	0	Enrico_Lunghi, Gentile_Francesco_Ficetola, Raoul_Manenti
Italy	Sardinia	Nuoro	M_Albo_Cave4	22/04/2016	Spring	40.46	9.52	1029	3.39	12.76	NA	NA	2	33	1.86	5.52	NA	NA	NA	NA	NA	individuals	0	individuals	0	cocoon	0	individuals	0	cocoon	0	individuals	0	cocoon	0	individuals	0	Enrico_Lunghi, Gentile_Francesco_Ficetola, Raoul_Manenti
Italy	Sardinia	Nuoro	M_Albo_Cave4	22/04/2016	Spring	40.46	9.52	1029	3.39	12.76	NA	NA	2	36	3.34	5.56	NA	NA	NA	NA	NA	individuals	1	individuals	0	cocoon	0	individuals	0	cocoon	0	individuals	0	cocoon	0	individuals	0	Enrico_Lunghi, Gentile_Francesco_Ficetola, Raoul_Manenti
Italy	Sardinia	Nuoro	M_Albo_Cave4	22/04/2016	Spring	40.46	9.52	1029	3.39	12.76	NA	NA	2	39	1.19	4.58	NA	NA	NA	NA	NA	individuals	0	individuals	0	cocoon	0	individuals	0	cocoon	0	individuals	0	cocoon	0	individuals	0	Enrico_Lunghi, Gentile_Francesco_Ficetola, Raoul_Manenti
Italy	Sardinia	Nuoro	M_Albo_Cave4	22/04/2016	Spring	40.46	9.52	1029	3.39	12.76	NA	NA	3	18	3.16	1.05	NA	NA	NA	NA	NA	individuals	1	individuals	0	cocoon	0	individuals	0	cocoon	0	individuals	0	cocoon	0	individuals	0	Enrico_Lunghi, Gentile_Francesco_Ficetola, Raoul_Manenti
Italy	Sardinia	Nuoro	M_Albo_Cave4	22/04/2016	Spring	40.46	9.52	1029	3.39	12.76	NA	NA	3	21	2.78	3.01	NA	NA	NA	NA	NA	individuals	0	individuals	0	cocoon	0	individuals	0	cocoon	0	individuals	0	cocoon	0	individuals	1	Enrico_Lunghi, Gentile_Francesco_Ficetola, Raoul_Manenti
Italy	Sardinia	Nuoro	M_Albo_Cave4	22/04/2016	Spring	40.46	9.52	1029	3.39	12.76	NA	NA	3	24	2.57	7.65	NA	NA	NA	NA	NA	individuals	0	individuals	0	cocoon	0	individuals	0	cocoon	0	individuals	0	cocoon	0	individuals	0	Enrico_Lunghi, Gentile_Francesco_Ficetola, Raoul_Manenti
Italy	Sardinia	Nuoro	M_Albo_Cave4	22/04/2016	Spring	40.46	9.52	1029	3.39	12.76	NA	NA	3	27	2.79	12.29	NA	NA	NA	NA	NA	individuals	0	individuals	0	cocoon	0	individuals	0	cocoon	0	individuals	0	cocoon	0	individuals	0	Enrico_Lunghi, Gentile_Francesco_Ficetola, Raoul_Manenti
Italy	Sardinia	Nuoro	M_Albo_Cave4	22/04/2016	Spring	40.46	9.52	1029	3.39	12.76	NA	NA	3	30	2.66	9.53	NA	NA	NA	NA	NA	individuals	0	individuals	0	cocoon	0	individuals	0	cocoon	0	individuals	0	cocoon	0	individuals	0	Enrico_Lunghi, Gentile_Francesco_Ficetola, Raoul_Manenti
Italy	Sardinia	Nuoro	M_Albo_Cave4	22/04/2016	Spring	40.46	9.52	1029	3.39	12.76	NA	NA	4	3	2.4	3.37	NA	NA	NA	NA	NA	individuals	3	individuals	0	cocoon	0	individuals	0	cocoon	0	individuals	0	cocoon	0	individuals	0	Enrico_Lunghi, Gentile_Francesco_Ficetola, Raoul_Manenti
Italy	Sardinia	Nuoro	M_Albo_Cave4	22/04/2016	Spring	40.46	9.52	1029	3.39	12.76	NA	NA	4	6	4.05	3.48	NA	NA	NA	NA	NA	individuals	0	individuals	0	cocoon	0	individuals	0	cocoon	0	individuals	0	cocoon	0	individuals	0	Enrico_Lunghi, Gentile_Francesco_Ficetola, Raoul_Manenti
Italy	Sardinia	Nuoro	M_Albo_Cave4	22/04/2016	Spring	40.46	9.52	1029	3.39	12.76	NA	NA	4	9	3.46	3.73	NA	NA	NA	NA	NA	individuals	1	individuals	0	cocoon	0	individuals	0	cocoon	0	individuals	0	cocoon	0	individuals	1	Enrico_Lunghi, Gentile_Francesco_Ficetola, Raoul_Manenti
Italy	Sardinia	Nuoro	M_Albo_Cave4	22/04/2016	Spring	40.46	9.52	1029	3.39	12.76	NA	NA	4	12	5.48	7.3	NA	NA	NA	NA	NA	individuals	5	individuals	0	cocoon	0	individuals	0	cocoon	0	individuals	0	cocoon	0	individuals	0	Enrico_Lunghi, Gentile_Francesco_Ficetola, Raoul_Manenti
Italy	Sardinia	Nuoro	M_Albo_Cave4	22/04/2016	Spring	40.46	9.52	1029	3.39	12.76	NA	NA	4	15	5.86	6.85	NA	NA	NA	NA	NA	individuals	2	individuals	0	cocoon	0	individuals	0	cocoon	0	individuals	0	cocoon	0	individuals	0	Enrico_Lunghi, Gentile_Francesco_Ficetola, Raoul_Manenti
Italy	Sardinia	Nuoro	M_Albo_Cave4	22/04/2016	Spring	40.46	9.52	1029	3.39	12.76	NA	NA	5	3	2.16	1.61	NA	NA	NA	NA	NA	individuals	6	individuals	0	cocoon	0	individuals	0	cocoon	0	individuals	0	cocoon	0	individuals	0	Enrico_Lunghi, Gentile_Francesco_Ficetola, Raoul_Manenti
Italy	Sardinia	Nuoro	M_Albo_Cave4	22/04/2016	Spring	40.46	9.52	1029	3.39	12.76	NA	NA	5	6	2.47	2.29	NA	NA	NA	NA	NA	individuals	17	individuals	0	cocoon	0	individuals	0	cocoon	0	individuals	0	cocoon	0	individuals	0	Enrico_Lunghi, Gentile_Francesco_Ficetola, Raoul_Manenti
Italy	Sardinia	Nuoro	M_Albo_Cave4	22/04/2016	Spring	40.46	9.52	1029	3.39	12.76	NA	NA	5	9	1.13	3.4	NA	NA	NA	NA	NA	individuals	2	individuals	0	cocoon	0	individuals	0	cocoon	0	individuals	0	cocoon	0	individuals	0	Enrico_Lunghi, Gentile_Francesco_Ficetola, Raoul_Manenti
Italy	Sardinia	Nuoro	M_Albo_Cave4	22/04/2016	Spring	40.46	9.52	1029	3.39	12.76	NA	NA	5	12	2.58	4.49	NA	NA	NA	NA	NA	individuals	3	individuals	0	cocoon	0	individuals	0	cocoon	0	individuals	0	cocoon	0	individuals	0	Enrico_Lunghi, Gentile_Francesco_Ficetola, Raoul_Manenti
Italy	Sardinia	Nuoro	M_Albo_Cave4	22/04/2016	Spring	40.46	9.52	1029	3.39	12.76	NA	NA	5	15	3.55	4.61	NA	NA	NA	NA	NA	individuals	8	individuals	0	cocoon	0	individuals	0	cocoon	0	individuals	0	cocoon	0	individuals	0	Enrico_Lunghi, Gentile_Francesco_Ficetola, Raoul_Manenti
Italy	Sardinia	Nuoro	M_Albo_Cave4	22/04/2016	Spring	40.46	9.52	1029	3.39	12.76	NA	NA	5	18	3.08	4.46	NA	NA	NA	NA	NA	individuals	5	individuals	0	cocoon	0	individuals	0	cocoon	0	individuals	0	cocoon	0	individuals	0	Enrico_Lunghi, Gentile_Francesco_Ficetola, Raoul_Manenti
Italy	Sardinia	Nuoro	M_Albo_Cave4	22/04/2016	Spring	40.46	9.52	1029	3.39	12.76	NA	NA	5	21	2.35	9.82	NA	NA	NA	NA	NA	individuals	2	individuals	0	cocoon	0	individuals	0	cocoon	0	individuals	0	cocoon	0	individuals	0	Enrico_Lunghi, Gentile_Francesco_Ficetola, Raoul_Manenti
Italy	Sardinia	Nuoro	M_Albo_Cave4	22/04/2016	Spring	40.46	9.52	1029	3.39	12.76	NA	NA	6	9	0.64	2.53	NA	NA	NA	NA	NA	individuals	9	individuals	0	cocoon	0	individuals	0	cocoon	0	individuals	0	cocoon	0	individuals	0	Enrico_Lunghi, Gentile_Francesco_Ficetola, Raoul_Manenti
Italy	Sardinia	Nuoro	M_Albo_Cave4	04/05/2016	Spring	40.46	9.52	1029	3.39	12.76	NA	NA	1	3	5.31	7.74	NA	NA	NA	NA	NA	individuals	0	individuals	0	cocoon	0	individuals	0	cocoon	0	individuals	0	cocoon	0	individuals	0	Enrico_Lunghi, Gentile_Francesco_Ficetola, Raoul_Manenti
Italy	Sardinia	Nuoro	M_Albo_Cave4	04/05/2016	Spring	40.46	9.52	1029	3.39	12.76	NA	NA	1	6	7.75	7.08	NA	NA	NA	NA	NA	individuals	0	individuals	0	cocoon	0	individuals	0	cocoon	0	individuals	0	cocoon	0	individuals	0	Enrico_Lunghi, Gentile_Francesco_Ficetola, Raoul_Manenti
Italy	Sardinia	Nuoro	M_Albo_Cave4	04/05/2016	Spring	40.46	9.52	1029	3.39	12.76	NA	NA	1	9	6.8	10	NA	NA	NA	NA	NA	individuals	5	individuals	0	cocoon	0	individuals	0	cocoon	0	individuals	0	cocoon	0	individuals	1	Enrico_Lunghi, Gentile_Francesco_Ficetola, Raoul_Manenti
Italy	Sardinia	Nuoro	M_Albo_Cave4	04/05/2016	Spring	40.46	9.52	1029	3.39	12.76	NA	NA	1	12	6.08	9.73	NA	NA	NA	NA	NA	individuals	7	individuals	0	cocoon	0	individuals	0	cocoon	0	individuals	0	cocoon	0	individuals	0	Enrico_Lunghi, Gentile_Francesco_Ficetola, Raoul_Manenti
Italy	Sardinia	Nuoro	M_Albo_Cave4	04/05/2016	Spring	40.46	9.52	1029	3.39	12.76	NA	NA	1	15	5.62	4.49	NA	NA	NA	NA	NA	individuals	3	individuals	0	cocoon	0	individuals	0	cocoon	0	individuals	0	cocoon	0	individuals	0	Enrico_Lunghi, Gentile_Francesco_Ficetola, Raoul_Manenti
Italy	Sardinia	Nuoro	M_Albo_Cave4	04/05/2016	Spring	40.46	9.52	1029	3.39	12.76	NA	NA	1	18	6.18	9.38	NA	NA	NA	NA	NA	individuals	0	individuals	0	cocoon	0	individuals	0	cocoon	0	individuals	0	cocoon	0	individuals	0	Enrico_Lunghi, Gentile_Francesco_Ficetola, Raoul_Manenti
Italy	Sardinia	Nuoro	M_Albo_Cave4	04/05/2016	Spring	40.46	9.52	1029	3.39	12.76	NA	NA	1	21	4.3	13.77	NA	NA	NA	NA	NA	individuals	0	individuals	0	cocoon	0	individuals	0	cocoon	0	individuals	0	cocoon	0	individuals	0	Enrico_Lunghi, Gentile_Francesco_Ficetola, Raoul_Manenti
Italy	Sardinia	Nuoro	M_Albo_Cave4	04/05/2016	Spring	40.46	9.52	1029	3.39	12.76	NA	NA	1	24	2.02	3.56	NA	NA	NA	NA	NA	individuals	2	individuals	0	cocoon	0	individuals	0	cocoon	0	individuals	0	cocoon	0	individuals	0	Enrico_Lunghi, Gentile_Francesco_Ficetola, Raoul_Manenti
Italy	Sardinia	Nuoro	M_Albo_Cave4	04/05/2016	Spring	40.46	9.52	1029	3.39	12.76	NA	NA	1	27	2.04	13.3	NA	NA	NA	NA	NA	individuals	0	individuals	0	cocoon	0	individuals	0	cocoon	0	individuals	0	cocoon	0	individuals	0	Enrico_Lunghi, Gentile_Francesco_Ficetola, Raoul_Manenti
Italy	Sardinia	Nuoro	M_Albo_Cave4	04/05/2016	Spring	40.46	9.52	1029	3.39	12.76	NA	NA	1	30	1.56	10.28	NA	NA	NA	NA	NA	individuals	0	individuals	0	cocoon	0	individuals	0	cocoon	0	individuals	0	cocoon	0	individuals	1	Enrico_Lunghi, Gentile_Francesco_Ficetola, Raoul_Manenti
Italy	Sardinia	Nuoro	M_Albo_Cave4	04/05/2016	Spring	40.46	9.52	1029	3.39	12.76	NA	NA	1	33	1.85	9.83	NA	NA	NA	NA	NA	individuals	0	individuals	0	cocoon	0	individuals	0	cocoon	0	individuals	0	cocoon	0	individuals	0	Enrico_Lunghi, Gentile_Francesco_Ficetola, Raoul_Manenti
Italy	Sardinia	Nuoro	M_Albo_Cave4	04/05/2016	Spring	40.46	9.52	1029	3.39	12.76	NA	NA	1	36	2.84	7.32	NA	NA	NA	NA	NA	individuals	0	individuals	0	cocoon	0	individuals	0	cocoon	0	individuals	0	cocoon	0	individuals	0	Enrico_Lunghi, Gentile_Francesco_Ficetola, Raoul_Manenti
Italy	Sardinia	Nuoro	M_Albo_Cave4	04/05/2016	Spring	40.46	9.52	1029	3.39	12.76	NA	NA	1	39	0.83	3.79	NA	NA	NA	NA	NA	individuals	0	individuals	0	cocoon	0	individuals	0	cocoon	0	individuals	0	cocoon	0	individuals	0	Enrico_Lunghi, Gentile_Francesco_Ficetola, Raoul_Manenti
Italy	Sardinia	Nuoro	M_Albo_Cave4	04/05/2016	Spring	40.46	9.52	1029	3.39	12.76	NA	NA	2	30	1.24	8.37	NA	NA	NA	NA	NA	individuals	0	individuals	0	cocoon	0	individuals	0	cocoon	0	individuals	0	cocoon	0	individuals	0	Enrico_Lunghi, Gentile_Francesco_Ficetola, Raoul_Manenti
Italy	Sardinia	Nuoro	M_Albo_Cave4	04/05/2016	Spring	40.46	9.52	1029	3.39	12.76	NA	NA	2	33	1.86	5.52	NA	NA	NA	NA	NA	individuals	0	individuals	0	cocoon	0	individuals	0	cocoon	0	individuals	0	cocoon	0	individuals	0	Enrico_Lunghi, Gentile_Francesco_Ficetola, Raoul_Manenti
Italy	Sardinia	Nuoro	M_Albo_Cave4	04/05/2016	Spring	40.46	9.52	1029	3.39	12.76	NA	NA	2	36	3.34	5.56	NA	NA	NA	NA	NA	individuals	0	individuals	0	cocoon	0	individuals	0	cocoon	0	individuals	0	cocoon	0	individuals	1	Enrico_Lunghi, Gentile_Francesco_Ficetola, Raoul_Manenti
Italy	Sardinia	Nuoro	M_Albo_Cave4	04/05/2016	Spring	40.46	9.52	1029	3.39	12.76	NA	NA	2	39	1.19	4.58	NA	NA	NA	NA	NA	individuals	0	individuals	0	cocoon	0	individuals	0	cocoon	0	individuals	0	cocoon	0	individuals	0	Enrico_Lunghi, Gentile_Francesco_Ficetola, Raoul_Manenti
Italy	Sardinia	Nuoro	M_Albo_Cave4	04/05/2016	Spring	40.46	9.52	1029	3.39	12.76	NA	NA	3	18	3.16	1.05	NA	NA	NA	NA	NA	individuals	3	individuals	0	cocoon	0	individuals	0	cocoon	0	individuals	0	cocoon	0	individuals	0	Enrico_Lunghi, Gentile_Francesco_Ficetola, Raoul_Manenti
Italy	Sardinia	Nuoro	M_Albo_Cave4	04/05/2016	Spring	40.46	9.52	1029	3.39	12.76	NA	NA	3	21	2.78	3.01	NA	NA	NA	NA	NA	individuals	2	individuals	0	cocoon	0	individuals	0	cocoon	0	individuals	0	cocoon	0	individuals	0	Enrico_Lunghi, Gentile_Francesco_Ficetola, Raoul_Manenti
Italy	Sardinia	Nuoro	M_Albo_Cave4	04/05/2016	Spring	40.46	9.52	1029	3.39	12.76	NA	NA	3	24	2.57	7.65	NA	NA	NA	NA	NA	individuals	0	individuals	0	cocoon	0	individuals	0	cocoon	0	individuals	0	cocoon	0	individuals	0	Enrico_Lunghi, Gentile_Francesco_Ficetola, Raoul_Manenti
Italy	Sardinia	Nuoro	M_Albo_Cave4	04/05/2016	Spring	40.46	9.52	1029	3.39	12.76	NA	NA	3	27	2.79	12.29	NA	NA	NA	NA	NA	individuals	0	individuals	0	cocoon	0	individuals	0	cocoon	0	individuals	0	cocoon	0	individuals	0	Enrico_Lunghi, Gentile_Francesco_Ficetola, Raoul_Manenti
Italy	Sardinia	Nuoro	M_Albo_Cave4	04/05/2016	Spring	40.46	9.52	1029	3.39	12.76	NA	NA	3	30	2.66	9.53	NA	NA	NA	NA	NA	individuals	0	individuals	0	cocoon	0	individuals	0	cocoon	0	individuals	0	cocoon	0	individuals	0	Enrico_Lunghi, Gentile_Francesco_Ficetola, Raoul_Manenti
Italy	Sardinia	Nuoro	M_Albo_Cave4	04/05/2016	Spring	40.46	9.52	1029	3.39	12.76	NA	NA	4	3	2.4	3.37	NA	NA	NA	NA	NA	individuals	3	individuals	0	cocoon	0	individuals	0	cocoon	0	individuals	0	cocoon	0	individuals	1	Enrico_Lunghi, Gentile_Francesco_Ficetola, Raoul_Manenti
Italy	Sardinia	Nuoro	M_Albo_Cave4	04/05/2016	Spring	40.46	9.52	1029	3.39	12.76	NA	NA	4	6	4.05	3.48	NA	NA	NA	NA	NA	individuals	0	individuals	0	cocoon	0	individuals	0	cocoon	0	individuals	0	cocoon	0	individuals	0	Enrico_Lunghi, Gentile_Francesco_Ficetola, Raoul_Manenti
Italy	Sardinia	Nuoro	M_Albo_Cave4	04/05/2016	Spring	40.46	9.52	1029	3.39	12.76	NA	NA	4	9	3.46	3.73	NA	NA	NA	NA	NA	individuals	5	individuals	0	cocoon	0	individuals	0	cocoon	0	individuals	0	cocoon	0	individuals	2	Enrico_Lunghi, Gentile_Francesco_Ficetola, Raoul_Manenti
Italy	Sardinia	Nuoro	M_Albo_Cave4	04/05/2016	Spring	40.46	9.52	1029	3.39	12.76	NA	NA	4	12	5.48	7.3	NA	NA	NA	NA	NA	individuals	2	individuals	0	cocoon	0	individuals	0	cocoon	0	individuals	0	cocoon	0	individuals	0	Enrico_Lunghi, Gentile_Francesco_Ficetola, Raoul_Manenti
Italy	Sardinia	Nuoro	M_Albo_Cave4	04/05/2016	Spring	40.46	9.52	1029	3.39	12.76	NA	NA	4	15	5.86	6.85	NA	NA	NA	NA	NA	individuals	1	individuals	0	cocoon	0	individuals	0	cocoon	0	individuals	0	cocoon	0	individuals	0	Enrico_Lunghi, Gentile_Francesco_Ficetola, Raoul_Manenti
Italy	Sardinia	Nuoro	M_Albo_Cave4	04/05/2016	Spring	40.46	9.52	1029	3.39	12.76	NA	NA	5	3	2.16	1.61	NA	NA	NA	NA	NA	individuals	4	individuals	0	cocoon	0	individuals	0	cocoon	0	individuals	0	cocoon	0	individuals	1	Enrico_Lunghi, Gentile_Francesco_Ficetola, Raoul_Manenti
Italy	Sardinia	Nuoro	M_Albo_Cave4	04/05/2016	Spring	40.46	9.52	1029	3.39	12.76	NA	NA	5	6	2.47	2.29	NA	NA	NA	NA	NA	individuals	8	individuals	0	cocoon	0	individuals	0	cocoon	0	individuals	0	cocoon	0	individuals	0	Enrico_Lunghi, Gentile_Francesco_Ficetola, Raoul_Manenti
Italy	Sardinia	Nuoro	M_Albo_Cave4	04/05/2016	Spring	40.46	9.52	1029	3.39	12.76	NA	NA	5	9	1.13	3.4	NA	NA	NA	NA	NA	individuals	12	individuals	0	cocoon	0	individuals	0	cocoon	0	individuals	0	cocoon	0	individuals	1	Enrico_Lunghi, Gentile_Francesco_Ficetola, Raoul_Manenti
Italy	Sardinia	Nuoro	M_Albo_Cave4	04/05/2016	Spring	40.46	9.52	1029	3.39	12.76	NA	NA	5	12	2.58	4.49	NA	NA	NA	NA	NA	individuals	5	individuals	0	cocoon	0	individuals	0	cocoon	0	individuals	0	cocoon	0	individuals	0	Enrico_Lunghi, Gentile_Francesco_Ficetola, Raoul_Manenti
Italy	Sardinia	Nuoro	M_Albo_Cave4	04/05/2016	Spring	40.46	9.52	1029	3.39	12.76	NA	NA	5	15	3.55	4.61	NA	NA	NA	NA	NA	individuals	3	individuals	0	cocoon	0	individuals	0	cocoon	0	individuals	0	cocoon	0	individuals	0	Enrico_Lunghi, Gentile_Francesco_Ficetola, Raoul_Manenti
Italy	Sardinia	Nuoro	M_Albo_Cave4	04/05/2016	Spring	40.46	9.52	1029	3.39	12.76	NA	NA	5	18	3.08	4.46	NA	NA	NA	NA	NA	individuals	5	individuals	0	cocoon	0	individuals	0	cocoon	0	individuals	0	cocoon	0	individuals	0	Enrico_Lunghi, Gentile_Francesco_Ficetola, Raoul_Manenti
Italy	Sardinia	Nuoro	M_Albo_Cave4	04/05/2016	Spring	40.46	9.52	1029	3.39	12.76	NA	NA	5	21	2.35	9.82	NA	NA	NA	NA	NA	individuals	0	individuals	0	cocoon	0	individuals	0	cocoon	0	individuals	0	cocoon	0	individuals	0	Enrico_Lunghi, Gentile_Francesco_Ficetola, Raoul_Manenti
Italy	Sardinia	Nuoro	M_Albo_Cave4	04/05/2016	Spring	40.46	9.52	1029	3.39	12.76	NA	NA	6	9	0.64	2.53	NA	NA	NA	NA	NA	individuals	4	individuals	0	cocoon	0	individuals	0	cocoon	0	individuals	0	cocoon	0	individuals	0	Enrico_Lunghi, Gentile_Francesco_Ficetola, Raoul_Manenti
Italy	Sardinia	Nuoro	M_Albo_Cave4	22/05/2016	Spring	40.46	9.52	1029	3.39	12.76	NA	NA	1	3	5.31	7.74	NA	NA	NA	NA	NA	individuals	0	individuals	0	cocoon	0	individuals	0	cocoon	0	individuals	0	cocoon	0	individuals	0	Enrico_Lunghi, Gentile_Francesco_Ficetola, Raoul_Manenti
Italy	Sardinia	Nuoro	M_Albo_Cave4	22/05/2016	Spring	40.46	9.52	1029	3.39	12.76	NA	NA	1	6	7.75	7.08	NA	NA	NA	NA	NA	individuals	0	individuals	0	cocoon	0	individuals	0	cocoon	0	individuals	0	cocoon	0	individuals	0	Enrico_Lunghi, Gentile_Francesco_Ficetola, Raoul_Manenti
Italy	Sardinia	Nuoro	M_Albo_Cave4	22/05/2016	Spring	40.46	9.52	1029	3.39	12.76	NA	NA	1	9	6.8	10	NA	NA	NA	NA	NA	individuals	4	individuals	0	cocoon	0	individuals	0	cocoon	0	individuals	0	cocoon	0	individuals	0	Enrico_Lunghi, Gentile_Francesco_Ficetola, Raoul_Manenti
Italy	Sardinia	Nuoro	M_Albo_Cave4	22/05/2016	Spring	40.46	9.52	1029	3.39	12.76	NA	NA	1	12	6.08	9.73	NA	NA	NA	NA	NA	individuals	4	individuals	0	cocoon	0	individuals	0	cocoon	0	individuals	0	cocoon	0	individuals	1	Enrico_Lunghi, Gentile_Francesco_Ficetola, Raoul_Manenti
Italy	Sardinia	Nuoro	M_Albo_Cave4	22/05/2016	Spring	40.46	9.52	1029	3.39	12.76	NA	NA	1	15	5.62	4.49	NA	NA	NA	NA	NA	individuals	4	individuals	0	cocoon	0	individuals	0	cocoon	0	individuals	0	cocoon	0	individuals	0	Enrico_Lunghi, Gentile_Francesco_Ficetola, Raoul_Manenti
Italy	Sardinia	Nuoro	M_Albo_Cave4	22/05/2016	Spring	40.46	9.52	1029	3.39	12.76	NA	NA	1	18	6.18	9.38	NA	NA	NA	NA	NA	individuals	1	individuals	0	cocoon	0	individuals	0	cocoon	0	individuals	0	cocoon	0	individuals	0	Enrico_Lunghi, Gentile_Francesco_Ficetola, Raoul_Manenti
Italy	Sardinia	Nuoro	M_Albo_Cave4	22/05/2016	Spring	40.46	9.52	1029	3.39	12.76	NA	NA	1	21	4.3	13.77	NA	NA	NA	NA	NA	individuals	1	individuals	0	cocoon	0	individuals	0	cocoon	0	individuals	0	cocoon	0	individuals	0	Enrico_Lunghi, Gentile_Francesco_Ficetola, Raoul_Manenti
Italy	Sardinia	Nuoro	M_Albo_Cave4	22/05/2016	Spring	40.46	9.52	1029	3.39	12.76	NA	NA	1	24	2.02	3.56	NA	NA	NA	NA	NA	individuals	3	individuals	0	cocoon	0	individuals	0	cocoon	0	individuals	0	cocoon	0	individuals	0	Enrico_Lunghi, Gentile_Francesco_Ficetola, Raoul_Manenti
Italy	Sardinia	Nuoro	M_Albo_Cave4	22/05/2016	Spring	40.46	9.52	1029	3.39	12.76	NA	NA	1	27	2.04	13.3	NA	NA	NA	NA	NA	individuals	1	individuals	0	cocoon	0	individuals	0	cocoon	0	individuals	0	cocoon	0	individuals	0	Enrico_Lunghi, Gentile_Francesco_Ficetola, Raoul_Manenti
Italy	Sardinia	Nuoro	M_Albo_Cave4	22/05/2016	Spring	40.46	9.52	1029	3.39	12.76	NA	NA	1	30	1.56	10.28	NA	NA	NA	NA	NA	individuals	0	individuals	0	cocoon	0	individuals	0	cocoon	0	individuals	0	cocoon	0	individuals	0	Enrico_Lunghi, Gentile_Francesco_Ficetola, Raoul_Manenti
Italy	Sardinia	Nuoro	M_Albo_Cave4	22/05/2016	Spring	40.46	9.52	1029	3.39	12.76	NA	NA	1	33	1.85	9.83	NA	NA	NA	NA	NA	individuals	0	individuals	0	cocoon	0	individuals	0	cocoon	0	individuals	0	cocoon	0	individuals	0	Enrico_Lunghi, Gentile_Francesco_Ficetola, Raoul_Manenti
Italy	Sardinia	Nuoro	M_Albo_Cave4	22/05/2016	Spring	40.46	9.52	1029	3.39	12.76	NA	NA	1	36	2.84	7.32	NA	NA	NA	NA	NA	individuals	0	individuals	0	cocoon	0	individuals	0	cocoon	0	individuals	0	cocoon	0	individuals	0	Enrico_Lunghi, Gentile_Francesco_Ficetola, Raoul_Manenti
Italy	Sardinia	Nuoro	M_Albo_Cave4	22/05/2016	Spring	40.46	9.52	1029	3.39	12.76	NA	NA	1	39	0.83	3.79	NA	NA	NA	NA	NA	individuals	0	individuals	0	cocoon	0	individuals	0	cocoon	0	individuals	0	cocoon	0	individuals	0	Enrico_Lunghi, Gentile_Francesco_Ficetola, Raoul_Manenti
Italy	Sardinia	Nuoro	M_Albo_Cave4	22/05/2016	Spring	40.46	9.52	1029	3.39	12.76	NA	NA	2	30	1.24	8.37	NA	NA	NA	NA	NA	individuals	0	individuals	0	cocoon	0	individuals	0	cocoon	0	individuals	0	cocoon	0	individuals	0	Enrico_Lunghi, Gentile_Francesco_Ficetola, Raoul_Manenti
Italy	Sardinia	Nuoro	M_Albo_Cave4	22/05/2016	Spring	40.46	9.52	1029	3.39	12.76	NA	NA	2	33	1.86	5.52	NA	NA	NA	NA	NA	individuals	0	individuals	0	cocoon	0	individuals	0	cocoon	0	individuals	0	cocoon	0	individuals	0	Enrico_Lunghi, Gentile_Francesco_Ficetola, Raoul_Manenti
Italy	Sardinia	Nuoro	M_Albo_Cave4	22/05/2016	Spring	40.46	9.52	1029	3.39	12.76	NA	NA	2	36	3.34	5.56	NA	NA	NA	NA	NA	individuals	1	individuals	0	cocoon	0	individuals	0	cocoon	0	individuals	0	cocoon	0	individuals	0	Enrico_Lunghi, Gentile_Francesco_Ficetola, Raoul_Manenti
Italy	Sardinia	Nuoro	M_Albo_Cave4	22/05/2016	Spring	40.46	9.52	1029	3.39	12.76	NA	NA	2	39	1.19	4.58	NA	NA	NA	NA	NA	individuals	0	individuals	0	cocoon	0	individuals	0	cocoon	0	individuals	0	cocoon	0	individuals	0	Enrico_Lunghi, Gentile_Francesco_Ficetola, Raoul_Manenti
Italy	Sardinia	Nuoro	M_Albo_Cave4	22/05/2016	Spring	40.46	9.52	1029	3.39	12.76	NA	NA	3	18	3.16	1.05	NA	NA	NA	NA	NA	individuals	4	individuals	0	cocoon	0	individuals	0	cocoon	0	individuals	0	cocoon	0	individuals	0	Enrico_Lunghi, Gentile_Francesco_Ficetola, Raoul_Manenti
Italy	Sardinia	Nuoro	M_Albo_Cave4	22/05/2016	Spring	40.46	9.52	1029	3.39	12.76	NA	NA	3	21	2.78	3.01	NA	NA	NA	NA	NA	individuals	2	individuals	0	cocoon	0	individuals	0	cocoon	0	individuals	0	cocoon	0	individuals	0	Enrico_Lunghi, Gentile_Francesco_Ficetola, Raoul_Manenti
Italy	Sardinia	Nuoro	M_Albo_Cave4	22/05/2016	Spring	40.46	9.52	1029	3.39	12.76	NA	NA	3	24	2.57	7.65	NA	NA	NA	NA	NA	individuals	0	individuals	0	cocoon	0	individuals	0	cocoon	0	individuals	0	cocoon	0	individuals	0	Enrico_Lunghi, Gentile_Francesco_Ficetola, Raoul_Manenti
Italy	Sardinia	Nuoro	M_Albo_Cave4	22/05/2016	Spring	40.46	9.52	1029	3.39	12.76	NA	NA	3	27	2.79	12.29	NA	NA	NA	NA	NA	individuals	0	individuals	0	cocoon	0	individuals	0	cocoon	0	individuals	0	cocoon	0	individuals	0	Enrico_Lunghi, Gentile_Francesco_Ficetola, Raoul_Manenti
Italy	Sardinia	Nuoro	M_Albo_Cave4	22/05/2016	Spring	40.46	9.52	1029	3.39	12.76	NA	NA	3	30	2.66	9.53	NA	NA	NA	NA	NA	individuals	0	individuals	0	cocoon	0	individuals	0	cocoon	0	individuals	0	cocoon	0	individuals	0	Enrico_Lunghi, Gentile_Francesco_Ficetola, Raoul_Manenti
Italy	Sardinia	Nuoro	M_Albo_Cave4	22/05/2016	Spring	40.46	9.52	1029	3.39	12.76	NA	NA	4	3	2.4	3.37	NA	NA	NA	NA	NA	individuals	1	individuals	0	cocoon	0	individuals	0	cocoon	0	individuals	0	cocoon	0	individuals	0	Enrico_Lunghi, Gentile_Francesco_Ficetola, Raoul_Manenti
Italy	Sardinia	Nuoro	M_Albo_Cave4	22/05/2016	Spring	40.46	9.52	1029	3.39	12.76	NA	NA	4	6	4.05	3.48	NA	NA	NA	NA	NA	individuals	0	individuals	0	cocoon	0	individuals	0	cocoon	0	individuals	0	cocoon	0	individuals	0	Enrico_Lunghi, Gentile_Francesco_Ficetola, Raoul_Manenti
Italy	Sardinia	Nuoro	M_Albo_Cave4	22/05/2016	Spring	40.46	9.52	1029	3.39	12.76	NA	NA	4	9	3.46	3.73	NA	NA	NA	NA	NA	individuals	0	individuals	0	cocoon	0	individuals	0	cocoon	0	individuals	0	cocoon	0	individuals	0	Enrico_Lunghi, Gentile_Francesco_Ficetola, Raoul_Manenti
Italy	Sardinia	Nuoro	M_Albo_Cave4	22/05/2016	Spring	40.46	9.52	1029	3.39	12.76	NA	NA	4	12	5.48	7.3	NA	NA	NA	NA	NA	individuals	2	individuals	0	cocoon	0	individuals	0	cocoon	0	individuals	0	cocoon	0	individuals	0	Enrico_Lunghi, Gentile_Francesco_Ficetola, Raoul_Manenti
Italy	Sardinia	Nuoro	M_Albo_Cave4	22/05/2016	Spring	40.46	9.52	1029	3.39	12.76	NA	NA	4	15	5.86	6.85	NA	NA	NA	NA	NA	individuals	3	individuals	0	cocoon	0	individuals	0	cocoon	0	individuals	0	cocoon	0	individuals	0	Enrico_Lunghi, Gentile_Francesco_Ficetola, Raoul_Manenti
Italy	Sardinia	Nuoro	M_Albo_Cave4	22/05/2016	Spring	40.46	9.52	1029	3.39	12.76	NA	NA	5	3	2.16	1.61	NA	NA	NA	NA	NA	individuals	0	individuals	0	cocoon	0	individuals	0	cocoon	0	individuals	0	cocoon	0	individuals	0	Enrico_Lunghi, Gentile_Francesco_Ficetola, Raoul_Manenti
Italy	Sardinia	Nuoro	M_Albo_Cave4	22/05/2016	Spring	40.46	9.52	1029	3.39	12.76	NA	NA	5	6	2.47	2.29	NA	NA	NA	NA	NA	individuals	10	individuals	0	cocoon	0	individuals	0	cocoon	0	individuals	0	cocoon	0	individuals	1	Enrico_Lunghi, Gentile_Francesco_Ficetola, Raoul_Manenti
Italy	Sardinia	Nuoro	M_Albo_Cave4	22/05/2016	Spring	40.46	9.52	1029	3.39	12.76	NA	NA	5	9	1.13	3.4	NA	NA	NA	NA	NA	individuals	22	individuals	0	cocoon	0	individuals	0	cocoon	0	individuals	0	cocoon	0	individuals	0	Enrico_Lunghi, Gentile_Francesco_Ficetola, Raoul_Manenti
Italy	Sardinia	Nuoro	M_Albo_Cave4	22/05/2016	Spring	40.46	9.52	1029	3.39	12.76	NA	NA	5	12	2.58	4.49	NA	NA	NA	NA	NA	individuals	4	individuals	0	cocoon	0	individuals	0	cocoon	0	individuals	0	cocoon	0	individuals	0	Enrico_Lunghi, Gentile_Francesco_Ficetola, Raoul_Manenti
Italy	Sardinia	Nuoro	M_Albo_Cave4	22/05/2016	Spring	40.46	9.52	1029	3.39	12.76	NA	NA	5	15	3.55	4.61	NA	NA	NA	NA	NA	individuals	11	individuals	0	cocoon	0	individuals	0	cocoon	0	individuals	0	cocoon	0	individuals	0	Enrico_Lunghi, Gentile_Francesco_Ficetola, Raoul_Manenti
Italy	Sardinia	Nuoro	M_Albo_Cave4	22/05/2016	Spring	40.46	9.52	1029	3.39	12.76	NA	NA	5	18	3.08	4.46	NA	NA	NA	NA	NA	individuals	4	individuals	0	cocoon	0	individuals	0	cocoon	0	individuals	0	cocoon	0	individuals	0	Enrico_Lunghi, Gentile_Francesco_Ficetola, Raoul_Manenti
Italy	Sardinia	Nuoro	M_Albo_Cave4	22/05/2016	Spring	40.46	9.52	1029	3.39	12.76	NA	NA	5	21	2.35	9.82	NA	NA	NA	NA	NA	individuals	0	individuals	0	cocoon	0	individuals	0	cocoon	0	individuals	0	cocoon	0	individuals	0	Enrico_Lunghi, Gentile_Francesco_Ficetola, Raoul_Manenti
Italy	Sardinia	Nuoro	M_Albo_Cave4	22/05/2016	Spring	40.46	9.52	1029	3.39	12.76	NA	NA	6	9	0.64	2.53	NA	NA	NA	NA	NA	individuals	9	individuals	0	cocoon	0	individuals	0	cocoon	0	individuals	0	cocoon	0	individuals	0	Enrico_Lunghi, Gentile_Francesco_Ficetola, Raoul_Manenti
Italy	Sardinia	Nuoro	M_Albo_Cave4	12/06/2016	Spring	40.46	9.52	1029	3.39	12.76	NA	NA	1	3	5.31	7.74	NA	NA	NA	NA	NA	individuals	0	individuals	0	cocoon	0	individuals	0	cocoon	0	individuals	0	cocoon	0	individuals	0	Enrico_Lunghi, Gentile_Francesco_Ficetola, Raoul_Manenti
Italy	Sardinia	Nuoro	M_Albo_Cave4	12/06/2016	Spring	40.46	9.52	1029	3.39	12.76	NA	NA	1	6	7.75	7.08	NA	NA	NA	NA	NA	individuals	0	individuals	0	cocoon	0	individuals	0	cocoon	0	individuals	0	cocoon	0	individuals	1	Enrico_Lunghi, Gentile_Francesco_Ficetola, Raoul_Manenti
Italy	Sardinia	Nuoro	M_Albo_Cave4	12/06/2016	Spring	40.46	9.52	1029	3.39	12.76	NA	NA	1	9	6.8	10	NA	NA	NA	NA	NA	individuals	0	individuals	0	cocoon	0	individuals	0	cocoon	0	individuals	0	cocoon	0	individuals	0	Enrico_Lunghi, Gentile_Francesco_Ficetola, Raoul_Manenti
Italy	Sardinia	Nuoro	M_Albo_Cave4	12/06/2016	Spring	40.46	9.52	1029	3.39	12.76	NA	NA	1	12	6.08	9.73	NA	NA	NA	NA	NA	individuals	0	individuals	0	cocoon	0	individuals	0	cocoon	0	individuals	0	cocoon	0	individuals	1	Enrico_Lunghi, Gentile_Francesco_Ficetola, Raoul_Manenti
Italy	Sardinia	Nuoro	M_Albo_Cave4	12/06/2016	Spring	40.46	9.52	1029	3.39	12.76	NA	NA	1	15	5.62	4.49	NA	NA	NA	NA	NA	individuals	0	individuals	0	cocoon	0	individuals	0	cocoon	0	individuals	0	cocoon	0	individuals	0	Enrico_Lunghi, Gentile_Francesco_Ficetola, Raoul_Manenti
Italy	Sardinia	Nuoro	M_Albo_Cave4	12/06/2016	Spring	40.46	9.52	1029	3.39	12.76	NA	NA	1	18	6.18	9.38	NA	NA	NA	NA	NA	individuals	0	individuals	0	cocoon	0	individuals	0	cocoon	0	individuals	0	cocoon	0	individuals	1	Enrico_Lunghi, Gentile_Francesco_Ficetola, Raoul_Manenti
Italy	Sardinia	Nuoro	M_Albo_Cave4	12/06/2016	Spring	40.46	9.52	1029	3.39	12.76	NA	NA	1	21	4.3	13.77	NA	NA	NA	NA	NA	individuals	0	individuals	0	cocoon	0	individuals	0	cocoon	0	individuals	0	cocoon	0	individuals	0	Enrico_Lunghi, Gentile_Francesco_Ficetola, Raoul_Manenti
Italy	Sardinia	Nuoro	M_Albo_Cave4	12/06/2016	Spring	40.46	9.52	1029	3.39	12.76	NA	NA	1	24	2.02	3.56	NA	NA	NA	NA	NA	individuals	4	individuals	0	cocoon	0	individuals	0	cocoon	0	individuals	0	cocoon	0	individuals	0	Enrico_Lunghi, Gentile_Francesco_Ficetola, Raoul_Manenti
Italy	Sardinia	Nuoro	M_Albo_Cave4	12/06/2016	Spring	40.46	9.52	1029	3.39	12.76	NA	NA	1	27	2.04	13.3	NA	NA	NA	NA	NA	individuals	0	individuals	0	cocoon	0	individuals	0	cocoon	0	individuals	0	cocoon	0	individuals	0	Enrico_Lunghi, Gentile_Francesco_Ficetola, Raoul_Manenti
Italy	Sardinia	Nuoro	M_Albo_Cave4	12/06/2016	Spring	40.46	9.52	1029	3.39	12.76	NA	NA	1	30	1.56	10.28	NA	NA	NA	NA	NA	individuals	0	individuals	0	cocoon	0	individuals	0	cocoon	0	individuals	0	cocoon	0	individuals	0	Enrico_Lunghi, Gentile_Francesco_Ficetola, Raoul_Manenti
Italy	Sardinia	Nuoro	M_Albo_Cave4	12/06/2016	Spring	40.46	9.52	1029	3.39	12.76	NA	NA	1	33	1.85	9.83	NA	NA	NA	NA	NA	individuals	0	individuals	0	cocoon	0	individuals	0	cocoon	0	individuals	0	cocoon	0	individuals	0	Enrico_Lunghi, Gentile_Francesco_Ficetola, Raoul_Manenti
Italy	Sardinia	Nuoro	M_Albo_Cave4	12/06/2016	Spring	40.46	9.52	1029	3.39	12.76	NA	NA	1	36	2.84	7.32	NA	NA	NA	NA	NA	individuals	0	individuals	0	cocoon	0	individuals	0	cocoon	0	individuals	0	cocoon	0	individuals	0	Enrico_Lunghi, Gentile_Francesco_Ficetola, Raoul_Manenti
Italy	Sardinia	Nuoro	M_Albo_Cave4	12/06/2016	Spring	40.46	9.52	1029	3.39	12.76	NA	NA	1	39	0.83	3.79	NA	NA	NA	NA	NA	individuals	0	individuals	0	cocoon	0	individuals	0	cocoon	0	individuals	0	cocoon	0	individuals	0	Enrico_Lunghi, Gentile_Francesco_Ficetola, Raoul_Manenti
Italy	Sardinia	Nuoro	M_Albo_Cave4	12/06/2016	Spring	40.46	9.52	1029	3.39	12.76	NA	NA	2	30	1.24	8.37	NA	NA	NA	NA	NA	individuals	3	individuals	0	cocoon	0	individuals	0	cocoon	0	individuals	0	cocoon	0	individuals	0	Enrico_Lunghi, Gentile_Francesco_Ficetola, Raoul_Manenti
Italy	Sardinia	Nuoro	M_Albo_Cave4	12/06/2016	Spring	40.46	9.52	1029	3.39	12.76	NA	NA	2	33	1.86	5.52	NA	NA	NA	NA	NA	individuals	0	individuals	0	cocoon	0	individuals	0	cocoon	0	individuals	0	cocoon	0	individuals	0	Enrico_Lunghi, Gentile_Francesco_Ficetola, Raoul_Manenti
Italy	Sardinia	Nuoro	M_Albo_Cave4	12/06/2016	Spring	40.46	9.52	1029	3.39	12.76	NA	NA	2	36	3.34	5.56	NA	NA	NA	NA	NA	individuals	0	individuals	0	cocoon	0	individuals	0	cocoon	0	individuals	0	cocoon	0	individuals	0	Enrico_Lunghi, Gentile_Francesco_Ficetola, Raoul_Manenti
Italy	Sardinia	Nuoro	M_Albo_Cave4	12/06/2016	Spring	40.46	9.52	1029	3.39	12.76	NA	NA	2	39	1.19	4.58	NA	NA	NA	NA	NA	individuals	0	individuals	0	cocoon	0	individuals	0	cocoon	0	individuals	0	cocoon	0	individuals	0	Enrico_Lunghi, Gentile_Francesco_Ficetola, Raoul_Manenti
Italy	Sardinia	Nuoro	M_Albo_Cave4	12/06/2016	Spring	40.46	9.52	1029	3.39	12.76	NA	NA	3	18	3.16	1.05	NA	NA	NA	NA	NA	individuals	6	individuals	0	cocoon	0	individuals	0	cocoon	0	individuals	0	cocoon	0	individuals	0	Enrico_Lunghi, Gentile_Francesco_Ficetola, Raoul_Manenti
Italy	Sardinia	Nuoro	M_Albo_Cave4	12/06/2016	Spring	40.46	9.52	1029	3.39	12.76	NA	NA	3	21	2.78	3.01	NA	NA	NA	NA	NA	individuals	0	individuals	0	cocoon	0	individuals	0	cocoon	0	individuals	0	cocoon	0	individuals	0	Enrico_Lunghi, Gentile_Francesco_Ficetola, Raoul_Manenti
Italy	Sardinia	Nuoro	M_Albo_Cave4	12/06/2016	Spring	40.46	9.52	1029	3.39	12.76	NA	NA	3	24	2.57	7.65	NA	NA	NA	NA	NA	individuals	0	individuals	0	cocoon	0	individuals	0	cocoon	0	individuals	0	cocoon	0	individuals	0	Enrico_Lunghi, Gentile_Francesco_Ficetola, Raoul_Manenti
Italy	Sardinia	Nuoro	M_Albo_Cave4	12/06/2016	Spring	40.46	9.52	1029	3.39	12.76	NA	NA	3	27	2.79	12.29	NA	NA	NA	NA	NA	individuals	0	individuals	0	cocoon	0	individuals	0	cocoon	0	individuals	0	cocoon	0	individuals	0	Enrico_Lunghi, Gentile_Francesco_Ficetola, Raoul_Manenti
Italy	Sardinia	Nuoro	M_Albo_Cave4	12/06/2016	Spring	40.46	9.52	1029	3.39	12.76	NA	NA	3	30	2.66	9.53	NA	NA	NA	NA	NA	individuals	1	individuals	0	cocoon	0	individuals	0	cocoon	0	individuals	0	cocoon	0	individuals	0	Enrico_Lunghi, Gentile_Francesco_Ficetola, Raoul_Manenti
Italy	Sardinia	Nuoro	M_Albo_Cave4	12/06/2016	Spring	40.46	9.52	1029	3.39	12.76	NA	NA	4	3	2.4	3.37	NA	NA	NA	NA	NA	individuals	0	individuals	0	cocoon	0	individuals	0	cocoon	0	individuals	0	cocoon	0	individuals	0	Enrico_Lunghi, Gentile_Francesco_Ficetola, Raoul_Manenti
Italy	Sardinia	Nuoro	M_Albo_Cave4	12/06/2016	Spring	40.46	9.52	1029	3.39	12.76	NA	NA	4	6	4.05	3.48	NA	NA	NA	NA	NA	individuals	0	individuals	0	cocoon	0	individuals	0	cocoon	0	individuals	0	cocoon	0	individuals	0	Enrico_Lunghi, Gentile_Francesco_Ficetola, Raoul_Manenti
Italy	Sardinia	Nuoro	M_Albo_Cave4	12/06/2016	Spring	40.46	9.52	1029	3.39	12.76	NA	NA	4	9	3.46	3.73	NA	NA	NA	NA	NA	individuals	0	individuals	0	cocoon	0	individuals	0	cocoon	0	individuals	0	cocoon	0	individuals	0	Enrico_Lunghi, Gentile_Francesco_Ficetola, Raoul_Manenti
Italy	Sardinia	Nuoro	M_Albo_Cave4	12/06/2016	Spring	40.46	9.52	1029	3.39	12.76	NA	NA	4	12	5.48	7.3	NA	NA	NA	NA	NA	individuals	1	individuals	0	cocoon	0	individuals	0	cocoon	0	individuals	0	cocoon	0	individuals	0	Enrico_Lunghi, Gentile_Francesco_Ficetola, Raoul_Manenti
Italy	Sardinia	Nuoro	M_Albo_Cave4	12/06/2016	Spring	40.46	9.52	1029	3.39	12.76	NA	NA	4	15	5.86	6.85	NA	NA	NA	NA	NA	individuals	1	individuals	0	cocoon	0	individuals	0	cocoon	0	individuals	0	cocoon	0	individuals	0	Enrico_Lunghi, Gentile_Francesco_Ficetola, Raoul_Manenti
Italy	Sardinia	Nuoro	M_Albo_Cave4	12/06/2016	Spring	40.46	9.52	1029	3.39	12.76	NA	NA	5	3	2.16	1.61	NA	NA	NA	NA	NA	individuals	0	individuals	0	cocoon	0	individuals	0	cocoon	0	individuals	0	cocoon	0	individuals	0	Enrico_Lunghi, Gentile_Francesco_Ficetola, Raoul_Manenti
Italy	Sardinia	Nuoro	M_Albo_Cave4	12/06/2016	Spring	40.46	9.52	1029	3.39	12.76	NA	NA	5	6	2.47	2.29	NA	NA	NA	NA	NA	individuals	10	individuals	0	cocoon	0	individuals	0	cocoon	0	individuals	0	cocoon	0	individuals	0	Enrico_Lunghi, Gentile_Francesco_Ficetola, Raoul_Manenti
Italy	Sardinia	Nuoro	M_Albo_Cave4	12/06/2016	Spring	40.46	9.52	1029	3.39	12.76	NA	NA	5	9	1.13	3.4	NA	NA	NA	NA	NA	individuals	0	individuals	0	cocoon	0	individuals	0	cocoon	0	individuals	0	cocoon	0	individuals	0	Enrico_Lunghi, Gentile_Francesco_Ficetola, Raoul_Manenti
Italy	Sardinia	Nuoro	M_Albo_Cave4	12/06/2016	Spring	40.46	9.52	1029	3.39	12.76	NA	NA	5	12	2.58	4.49	NA	NA	NA	NA	NA	individuals	3	individuals	0	cocoon	0	individuals	0	cocoon	0	individuals	0	cocoon	0	individuals	0	Enrico_Lunghi, Gentile_Francesco_Ficetola, Raoul_Manenti
Italy	Sardinia	Nuoro	M_Albo_Cave4	12/06/2016	Spring	40.46	9.52	1029	3.39	12.76	NA	NA	5	15	3.55	4.61	NA	NA	NA	NA	NA	individuals	4	individuals	0	cocoon	0	individuals	0	cocoon	0	individuals	0	cocoon	0	individuals	0	Enrico_Lunghi, Gentile_Francesco_Ficetola, Raoul_Manenti
Italy	Sardinia	Nuoro	M_Albo_Cave4	12/06/2016	Spring	40.46	9.52	1029	3.39	12.76	NA	NA	5	18	3.08	4.46	NA	NA	NA	NA	NA	individuals	4	individuals	0	cocoon	0	individuals	0	cocoon	0	individuals	0	cocoon	0	individuals	0	Enrico_Lunghi, Gentile_Francesco_Ficetola, Raoul_Manenti
Italy	Sardinia	Nuoro	M_Albo_Cave4	12/06/2016	Spring	40.46	9.52	1029	3.39	12.76	NA	NA	5	21	2.35	9.82	NA	NA	NA	NA	NA	individuals	12	individuals	0	cocoon	0	individuals	0	cocoon	0	individuals	0	cocoon	0	individuals	0	Enrico_Lunghi, Gentile_Francesco_Ficetola, Raoul_Manenti
Italy	Sardinia	Nuoro	M_Albo_Cave4	12/06/2016	Spring	40.46	9.52	1029	3.39	12.76	NA	NA	6	9	0.64	2.53	NA	NA	NA	NA	NA	individuals	9	individuals	0	cocoon	0	individuals	0	cocoon	0	individuals	0	cocoon	0	individuals	0	Enrico_Lunghi, Gentile_Francesco_Ficetola, Raoul_Manenti
Italy	Sardinia	Nuoro	M_Albo_Cave4	20/06/2016	Spring	40.46	9.52	1029	3.39	12.76	19.7	58	1	3	5.31	7.74	NA	12	90.4	1080	586	individuals	0	individuals	0	cocoon	0	individuals	0	cocoon	0	individuals	0	cocoon	0	individuals	0	Enrico_Lunghi, Gentile_Francesco_Ficetola, Raoul_Manenti
Italy	Sardinia	Nuoro	M_Albo_Cave4	20/06/2016	Spring	40.46	9.52	1029	3.39	12.76	19.7	58	1	6	7.75	7.08	NA	11.8	90	84300	345	individuals	0	individuals	0	cocoon	0	individuals	0	cocoon	0	individuals	0	cocoon	0	individuals	0	Enrico_Lunghi, Gentile_Francesco_Ficetola, Raoul_Manenti
Italy	Sardinia	Nuoro	M_Albo_Cave4	20/06/2016	Spring	40.46	9.52	1029	3.39	12.76	19.7	58	1	9	6.8	10	NA	11.6	90	226	150	individuals	0	individuals	0	cocoon	0	individuals	0	cocoon	0	individuals	0	cocoon	0	individuals	0	Enrico_Lunghi, Gentile_Francesco_Ficetola, Raoul_Manenti
Italy	Sardinia	Nuoro	M_Albo_Cave4	20/06/2016	Spring	40.46	9.52	1029	3.39	12.76	19.7	58	1	12	6.08	9.73	NA	11.1	91.3	142.2	49.3	individuals	0	individuals	0	cocoon	0	individuals	0	cocoon	0	individuals	0	cocoon	0	individuals	0	Enrico_Lunghi, Gentile_Francesco_Ficetola, Raoul_Manenti
Italy	Sardinia	Nuoro	M_Albo_Cave4	20/06/2016	Spring	40.46	9.52	1029	3.39	12.76	19.7	58	1	15	5.62	4.49	NA	11.1	91	76.6	49.3	individuals	0	individuals	0	cocoon	0	individuals	0	cocoon	0	individuals	0	cocoon	0	individuals	0	Enrico_Lunghi, Gentile_Francesco_Ficetola, Raoul_Manenti
Italy	Sardinia	Nuoro	M_Albo_Cave4	20/06/2016	Spring	40.46	9.52	1029	3.39	12.76	19.7	58	1	18	6.18	9.38	NA	10.8	91.7	70.4	39.2	individuals	0	individuals	0	cocoon	0	individuals	0	cocoon	0	individuals	0	cocoon	0	individuals	0	Enrico_Lunghi, Gentile_Francesco_Ficetola, Raoul_Manenti
Italy	Sardinia	Nuoro	M_Albo_Cave4	20/06/2016	Spring	40.46	9.52	1029	3.39	12.76	19.7	58	1	21	4.3	13.77	NA	10.7	91.6	28.6	0.5	individuals	3	individuals	0	cocoon	0	individuals	0	cocoon	0	individuals	0	cocoon	0	individuals	0	Enrico_Lunghi, Gentile_Francesco_Ficetola, Raoul_Manenti
Italy	Sardinia	Nuoro	M_Albo_Cave4	20/06/2016	Spring	40.46	9.52	1029	3.39	12.76	19.7	58	1	24	2.02	3.56	NA	10.2	91.6	21.6	0.4	individuals	1	individuals	0	cocoon	0	individuals	0	cocoon	0	individuals	0	cocoon	0	individuals	0	Enrico_Lunghi, Gentile_Francesco_Ficetola, Raoul_Manenti
Italy	Sardinia	Nuoro	M_Albo_Cave4	20/06/2016	Spring	40.46	9.52	1029	3.39	12.76	19.7	58	1	27	2.04	13.3	NA	9.9	92.2	0.3	0.3	individuals	0	individuals	0	cocoon	0	individuals	0	cocoon	0	individuals	0	cocoon	0	individuals	0	Enrico_Lunghi, Gentile_Francesco_Ficetola, Raoul_Manenti
Italy	Sardinia	Nuoro	M_Albo_Cave4	20/06/2016	Spring	40.46	9.52	1029	3.39	12.76	19.7	58	1	30	1.56	10.28	NA	9.9	92.2	0.6	0.1	individuals	0	individuals	0	cocoon	0	individuals	0	cocoon	0	individuals	0	cocoon	0	individuals	0	Enrico_Lunghi, Gentile_Francesco_Ficetola, Raoul_Manenti
Italy	Sardinia	Nuoro	M_Albo_Cave4	20/06/2016	Spring	40.46	9.52	1029	3.39	12.76	19.7	58	1	33	1.85	9.83	NA	9.8	92.4	1.2	0.1	individuals	0	individuals	0	cocoon	0	individuals	0	cocoon	0	individuals	0	cocoon	0	individuals	0	Enrico_Lunghi, Gentile_Francesco_Ficetola, Raoul_Manenti
Italy	Sardinia	Nuoro	M_Albo_Cave4	20/06/2016	Spring	40.46	9.52	1029	3.39	12.76	19.7	58	1	36	2.84	7.32	NA	9.7	92.6	1.5	0.2	individuals	0	individuals	0	cocoon	0	individuals	0	cocoon	0	individuals	0	cocoon	0	individuals	0	Enrico_Lunghi, Gentile_Francesco_Ficetola, Raoul_Manenti
Italy	Sardinia	Nuoro	M_Albo_Cave4	20/06/2016	Spring	40.46	9.52	1029	3.39	12.76	19.7	58	1	39	0.83	3.79	NA	9.7	92.5	1.2	0.3	individuals	0	individuals	0	cocoon	0	individuals	0	cocoon	0	individuals	0	cocoon	0	individuals	0	Enrico_Lunghi, Gentile_Francesco_Ficetola, Raoul_Manenti
Italy	Sardinia	Nuoro	M_Albo_Cave4	20/06/2016	Spring	40.46	9.52	1029	3.39	12.76	19.7	58	2	30	1.24	8.37	NA	9.5	93	0.5	0	individuals	0	individuals	0	cocoon	0	individuals	0	cocoon	0	individuals	0	cocoon	0	individuals	0	Enrico_Lunghi, Gentile_Francesco_Ficetola, Raoul_Manenti
Italy	Sardinia	Nuoro	M_Albo_Cave4	20/06/2016	Spring	40.46	9.52	1029	3.39	12.76	19.7	58	2	33	1.86	5.52	NA	9.7	92.7	0.3	0	individuals	2	individuals	0	cocoon	0	individuals	0	cocoon	0	individuals	0	cocoon	0	individuals	0	Enrico_Lunghi, Gentile_Francesco_Ficetola, Raoul_Manenti
Italy	Sardinia	Nuoro	M_Albo_Cave4	20/06/2016	Spring	40.46	9.52	1029	3.39	12.76	19.7	58	2	36	3.34	5.56	NA	9.7	92.6	0.4	0	individuals	0	individuals	0	cocoon	0	individuals	0	cocoon	0	individuals	0	cocoon	0	individuals	0	Enrico_Lunghi, Gentile_Francesco_Ficetola, Raoul_Manenti
Italy	Sardinia	Nuoro	M_Albo_Cave4	20/06/2016	Spring	40.46	9.52	1029	3.39	12.76	19.7	58	2	39	1.19	4.58	NA	9.7	92.6	0.4	0	individuals	0	individuals	0	cocoon	0	individuals	0	cocoon	0	individuals	0	cocoon	0	individuals	0	Enrico_Lunghi, Gentile_Francesco_Ficetola, Raoul_Manenti
Italy	Sardinia	Nuoro	M_Albo_Cave4	20/06/2016	Spring	40.46	9.52	1029	3.39	12.76	19.7	58	3	18	3.16	1.05	NA	10	93.8	0.7	0.1	individuals	11	individuals	0	cocoon	0	individuals	0	cocoon	0	individuals	0	cocoon	0	individuals	0	Enrico_Lunghi, Gentile_Francesco_Ficetola, Raoul_Manenti
Italy	Sardinia	Nuoro	M_Albo_Cave4	20/06/2016	Spring	40.46	9.52	1029	3.39	12.76	19.7	58	3	21	2.78	3.01	NA	9.9	93.7	0.8	0.2	individuals	3	individuals	0	cocoon	0	individuals	0	cocoon	0	individuals	0	cocoon	0	individuals	0	Enrico_Lunghi, Gentile_Francesco_Ficetola, Raoul_Manenti
Italy	Sardinia	Nuoro	M_Albo_Cave4	20/06/2016	Spring	40.46	9.52	1029	3.39	12.76	19.7	58	3	24	2.57	7.65	NA	9.9	93.6	0.6	0.1	individuals	0	individuals	0	cocoon	0	individuals	0	cocoon	0	individuals	0	cocoon	0	individuals	0	Enrico_Lunghi, Gentile_Francesco_Ficetola, Raoul_Manenti
Italy	Sardinia	Nuoro	M_Albo_Cave4	20/06/2016	Spring	40.46	9.52	1029	3.39	12.76	19.7	58	3	27	2.79	12.29	NA	9.9	93.5	4.6	0.3	individuals	2	individuals	0	cocoon	0	individuals	0	cocoon	0	individuals	0	cocoon	0	individuals	0	Enrico_Lunghi, Gentile_Francesco_Ficetola, Raoul_Manenti
Italy	Sardinia	Nuoro	M_Albo_Cave4	20/06/2016	Spring	40.46	9.52	1029	3.39	12.76	19.7	58	3	30	2.66	9.53	NA	9.8	93.1	2.8	0.2	individuals	0	individuals	0	cocoon	0	individuals	0	cocoon	0	individuals	0	cocoon	0	individuals	0	Enrico_Lunghi, Gentile_Francesco_Ficetola, Raoul_Manenti
Italy	Sardinia	Nuoro	M_Albo_Cave4	20/06/2016	Spring	40.46	9.52	1029	3.39	12.76	19.7	58	4	3	2.4	3.37	NA	12.1	89.7	660	22.2	individuals	0	individuals	0	cocoon	0	individuals	0	cocoon	0	individuals	0	cocoon	0	individuals	0	Enrico_Lunghi, Gentile_Francesco_Ficetola, Raoul_Manenti
Italy	Sardinia	Nuoro	M_Albo_Cave4	20/06/2016	Spring	40.46	9.52	1029	3.39	12.76	19.7	58	4	6	4.05	3.48	NA	11.9	90	385	150	individuals	0	individuals	0	cocoon	0	individuals	0	cocoon	0	individuals	0	cocoon	0	individuals	0	Enrico_Lunghi, Gentile_Francesco_Ficetola, Raoul_Manenti
Italy	Sardinia	Nuoro	M_Albo_Cave4	20/06/2016	Spring	40.46	9.52	1029	3.39	12.76	19.7	58	4	9	3.46	3.73	NA	11.4	90.8	227	21.3	individuals	0	individuals	0	cocoon	0	individuals	0	cocoon	0	individuals	0	cocoon	0	individuals	0	Enrico_Lunghi, Gentile_Francesco_Ficetola, Raoul_Manenti
Italy	Sardinia	Nuoro	M_Albo_Cave4	20/06/2016	Spring	40.46	9.52	1029	3.39	12.76	19.7	58	4	12	5.48	7.3	NA	11.2	91	55.4	0.7	individuals	1	individuals	0	cocoon	0	individuals	0	cocoon	0	individuals	0	cocoon	0	individuals	0	Enrico_Lunghi, Gentile_Francesco_Ficetola, Raoul_Manenti
Italy	Sardinia	Nuoro	M_Albo_Cave4	20/06/2016	Spring	40.46	9.52	1029	3.39	12.76	19.7	58	4	15	5.86	6.85	NA	10.8	91.4	26.1	0.7	individuals	3	individuals	0	cocoon	0	individuals	0	cocoon	0	individuals	0	cocoon	0	individuals	0	Enrico_Lunghi, Gentile_Francesco_Ficetola, Raoul_Manenti
Italy	Sardinia	Nuoro	M_Albo_Cave4	20/06/2016	Spring	40.46	9.52	1029	3.39	12.76	19.7	58	5	3	2.16	1.61	NA	15.1	75.1	1890	162.4	individuals	1	individuals	0	cocoon	0	individuals	0	cocoon	0	individuals	0	cocoon	0	individuals	0	Enrico_Lunghi, Gentile_Francesco_Ficetola, Raoul_Manenti
Italy	Sardinia	Nuoro	M_Albo_Cave4	20/06/2016	Spring	40.46	9.52	1029	3.39	12.76	19.7	58	5	6	2.47	2.29	NA	13.6	81	220	0.8	individuals	5	individuals	0	cocoon	0	individuals	0	cocoon	0	individuals	0	cocoon	0	individuals	0	Enrico_Lunghi, Gentile_Francesco_Ficetola, Raoul_Manenti
Italy	Sardinia	Nuoro	M_Albo_Cave4	20/06/2016	Spring	40.46	9.52	1029	3.39	12.76	19.7	58	5	9	1.13	3.4	NA	12.1	85.9	60.8	0.6	individuals	2	individuals	0	cocoon	0	individuals	0	cocoon	0	individuals	0	cocoon	0	individuals	0	Enrico_Lunghi, Gentile_Francesco_Ficetola, Raoul_Manenti
Italy	Sardinia	Nuoro	M_Albo_Cave4	20/06/2016	Spring	40.46	9.52	1029	3.39	12.76	19.7	58	5	12	2.58	4.49	NA	11.1	89.4	1.6	0.2	individuals	8	individuals	0	cocoon	0	individuals	0	cocoon	0	individuals	0	cocoon	0	individuals	0	Enrico_Lunghi, Gentile_Francesco_Ficetola, Raoul_Manenti
Italy	Sardinia	Nuoro	M_Albo_Cave4	20/06/2016	Spring	40.46	9.52	1029	3.39	12.76	19.7	58	5	15	3.55	4.61	NA	10.3	90.8	1.6	0.5	individuals	2	individuals	0	cocoon	0	individuals	0	cocoon	0	individuals	0	cocoon	0	individuals	0	Enrico_Lunghi, Gentile_Francesco_Ficetola, Raoul_Manenti
Italy	Sardinia	Nuoro	M_Albo_Cave4	20/06/2016	Spring	40.46	9.52	1029	3.39	12.76	19.7	58	5	18	3.08	4.46	NA	10	91.9	13.5	0.2	individuals	5	individuals	0	cocoon	0	individuals	0	cocoon	0	individuals	0	cocoon	0	individuals	0	Enrico_Lunghi, Gentile_Francesco_Ficetola, Raoul_Manenti
Italy	Sardinia	Nuoro	M_Albo_Cave4	20/06/2016	Spring	40.46	9.52	1029	3.39	12.76	19.7	58	5	21	2.35	9.82	NA	10.3	93	22.6	0.6	individuals	11	individuals	0	cocoon	0	individuals	0	cocoon	0	individuals	0	cocoon	0	individuals	0	Enrico_Lunghi, Gentile_Francesco_Ficetola, Raoul_Manenti
Italy	Sardinia	Nuoro	M_Albo_Cave4	20/06/2016	Spring	40.46	9.52	1029	3.39	12.76	19.7	58	6	9	0.64	2.53	NA	12	87.8	0	0	individuals	3	individuals	0	cocoon	0	individuals	0	cocoon	0	individuals	0	cocoon	0	individuals	0	Enrico_Lunghi, Gentile_Francesco_Ficetola, Raoul_Manenti
Italy	Sardinia	Nuoro	M_Albo_Cave4	25/06/2016	Summer	40.46	9.52	1029	3.39	12.76	24.3	51.2	1	3	5.31	7.74	NA	13.4	79.25	1040	631	individuals	0	individuals	0	cocoon	0	individuals	0	cocoon	0	individuals	0	cocoon	0	individuals	0	Enrico_Lunghi
Italy	Sardinia	Nuoro	M_Albo_Cave4	25/06/2016	Summer	40.46	9.52	1029	3.39	12.76	24.3	51.2	1	6	7.75	7.08	NA	13.1	85.15	486	23.3	individuals	0	individuals	0	cocoon	0	individuals	0	cocoon	0	individuals	0	cocoon	0	individuals	0	Enrico_Lunghi
Italy	Sardinia	Nuoro	M_Albo_Cave4	25/06/2016	Summer	40.46	9.52	1029	3.39	12.76	24.3	51.2	1	9	6.8	10	NA	12.5	86.05	74200	194.7	individuals	0	individuals	0	cocoon	0	individuals	0	cocoon	0	individuals	0	cocoon	0	individuals	0	Enrico_Lunghi
Italy	Sardinia	Nuoro	M_Albo_Cave4	25/06/2016	Summer	40.46	9.52	1029	3.39	12.76	24.3	51.2	1	12	6.08	9.73	NA	11.2	90.25	1725	129.3	individuals	0	individuals	0	cocoon	0	individuals	0	cocoon	0	individuals	0	cocoon	0	individuals	0	Enrico_Lunghi
Italy	Sardinia	Nuoro	M_Albo_Cave4	25/06/2016	Summer	40.46	9.52	1029	3.39	12.76	24.3	51.2	1	15	5.62	4.49	NA	11	90.4	140.1	93.6	individuals	0	individuals	0	cocoon	0	individuals	0	cocoon	0	individuals	0	cocoon	0	individuals	0	Enrico_Lunghi
Italy	Sardinia	Nuoro	M_Albo_Cave4	25/06/2016	Summer	40.46	9.52	1029	3.39	12.76	24.3	51.2	1	18	6.18	9.38	NA	10.9	91.65	75	57.2	individuals	0	individuals	0	cocoon	0	individuals	0	cocoon	0	individuals	0	cocoon	0	individuals	0	Enrico_Lunghi
Italy	Sardinia	Nuoro	M_Albo_Cave4	25/06/2016	Summer	40.46	9.52	1029	3.39	12.76	24.3	51.2	1	21	4.3	13.77	NA	10.4	91.45	55.5	1.6	individuals	6	individuals	0	cocoon	0	individuals	0	cocoon	0	individuals	0	cocoon	0	individuals	0	Enrico_Lunghi
Italy	Sardinia	Nuoro	M_Albo_Cave4	25/06/2016	Summer	40.46	9.52	1029	3.39	12.76	24.3	51.2	1	24	2.02	3.56	NA	9.5	93.4	5.4	0.8	individuals	3	individuals	0	cocoon	0	individuals	0	cocoon	0	individuals	0	cocoon	0	individuals	0	Enrico_Lunghi
Italy	Sardinia	Nuoro	M_Albo_Cave4	25/06/2016	Summer	40.46	9.52	1029	3.39	12.76	24.3	51.2	1	27	2.04	13.3	NA	9.4	93.5	1.2	0.3	individuals	0	individuals	0	cocoon	0	individuals	0	cocoon	0	individuals	0	cocoon	0	individuals	0	Enrico_Lunghi
Italy	Sardinia	Nuoro	M_Albo_Cave4	25/06/2016	Summer	40.46	9.52	1029	3.39	12.76	24.3	51.2	1	30	1.56	10.28	NA	9.4	93.25	1.1	0.3	individuals	0	individuals	0	cocoon	0	individuals	0	cocoon	0	individuals	0	cocoon	0	individuals	0	Enrico_Lunghi
Italy	Sardinia	Nuoro	M_Albo_Cave4	25/06/2016	Summer	40.46	9.52	1029	3.39	12.76	24.3	51.2	1	33	1.85	9.83	NA	9.4	93.45	1.3	0.3	individuals	0	individuals	0	cocoon	0	individuals	0	cocoon	0	individuals	0	cocoon	0	individuals	0	Enrico_Lunghi
Italy	Sardinia	Nuoro	M_Albo_Cave4	25/06/2016	Summer	40.46	9.52	1029	3.39	12.76	24.3	51.2	1	36	2.84	7.32	NA	9.3	93.55	0.9	0.3	individuals	0	individuals	0	cocoon	0	individuals	0	cocoon	0	individuals	0	cocoon	0	individuals	0	Enrico_Lunghi
Italy	Sardinia	Nuoro	M_Albo_Cave4	25/06/2016	Summer	40.46	9.52	1029	3.39	12.76	24.3	51.2	1	39	0.83	3.79	NA	9.4	93.7	1.1	0.2	individuals	0	individuals	0	cocoon	0	individuals	0	cocoon	0	individuals	0	cocoon	0	individuals	0	Enrico_Lunghi
Italy	Sardinia	Nuoro	M_Albo_Cave4	25/06/2016	Summer	40.46	9.52	1029	3.39	12.76	24.3	51.2	2	30	1.24	8.37	NA	9.3	93.7	0.2	0	individuals	0	individuals	0	cocoon	0	individuals	0	cocoon	0	individuals	0	cocoon	0	individuals	1	Enrico_Lunghi
Italy	Sardinia	Nuoro	M_Albo_Cave4	25/06/2016	Summer	40.46	9.52	1029	3.39	12.76	24.3	51.2	2	33	1.86	5.52	NA	9.4	93.65	0.1	0	individuals	0	individuals	0	cocoon	0	individuals	0	cocoon	0	individuals	0	cocoon	0	individuals	0	Enrico_Lunghi
Italy	Sardinia	Nuoro	M_Albo_Cave4	25/06/2016	Summer	40.46	9.52	1029	3.39	12.76	24.3	51.2	2	36	3.34	5.56	NA	9.3	93.65	0.3	0.1	individuals	0	individuals	0	cocoon	0	individuals	0	cocoon	0	individuals	0	cocoon	0	individuals	0	Enrico_Lunghi
Italy	Sardinia	Nuoro	M_Albo_Cave4	25/06/2016	Summer	40.46	9.52	1029	3.39	12.76	24.3	51.2	2	39	1.19	4.58	NA	9.3	93.6	0.3	0	individuals	0	individuals	0	cocoon	0	individuals	0	cocoon	0	individuals	0	cocoon	0	individuals	0	Enrico_Lunghi
Italy	Sardinia	Nuoro	M_Albo_Cave4	25/06/2016	Summer	40.46	9.52	1029	3.39	12.76	24.3	51.2	3	18	3.16	1.05	NA	9.7	93.95	0.3	0.1	individuals	4	individuals	0	cocoon	0	individuals	0	cocoon	0	individuals	0	cocoon	0	individuals	0	Enrico_Lunghi
Italy	Sardinia	Nuoro	M_Albo_Cave4	25/06/2016	Summer	40.46	9.52	1029	3.39	12.76	24.3	51.2	3	21	2.78	3.01	NA	9.7	93.95	0.5	0.5	individuals	1	individuals	0	cocoon	0	individuals	0	cocoon	0	individuals	0	cocoon	0	individuals	0	Enrico_Lunghi
Italy	Sardinia	Nuoro	M_Albo_Cave4	25/06/2016	Summer	40.46	9.52	1029	3.39	12.76	24.3	51.2	3	24	2.57	7.65	NA	9.7	93.9	0.3	0.3	individuals	0	individuals	0	cocoon	0	individuals	0	cocoon	0	individuals	0	cocoon	0	individuals	0	Enrico_Lunghi
Italy	Sardinia	Nuoro	M_Albo_Cave4	25/06/2016	Summer	40.46	9.52	1029	3.39	12.76	24.3	51.2	3	27	2.79	12.29	NA	9.7	93.85	6.4	0.2	individuals	1	individuals	0	cocoon	0	individuals	0	cocoon	0	individuals	0	cocoon	0	individuals	0	Enrico_Lunghi
Italy	Sardinia	Nuoro	M_Albo_Cave4	25/06/2016	Summer	40.46	9.52	1029	3.39	12.76	24.3	51.2	3	30	2.66	9.53	NA	9.4	93.75	12.3	0.5	individuals	0	individuals	0	cocoon	0	individuals	0	cocoon	0	individuals	0	cocoon	0	individuals	0	Enrico_Lunghi
Italy	Sardinia	Nuoro	M_Albo_Cave4	25/06/2016	Summer	40.46	9.52	1029	3.39	12.76	24.3	51.2	4	3	2.4	3.37	NA	13.1	82.2	736	235	individuals	0	individuals	0	cocoon	0	individuals	0	cocoon	0	individuals	0	cocoon	0	individuals	1	Enrico_Lunghi
Italy	Sardinia	Nuoro	M_Albo_Cave4	25/06/2016	Summer	40.46	9.52	1029	3.39	12.76	24.3	51.2	4	6	4.05	3.48	NA	12.8	84.7	443	196	individuals	0	individuals	0	cocoon	0	individuals	0	cocoon	0	individuals	0	cocoon	0	individuals	0	Enrico_Lunghi
Italy	Sardinia	Nuoro	M_Albo_Cave4	25/06/2016	Summer	40.46	9.52	1029	3.39	12.76	24.3	51.2	4	9	3.46	3.73	NA	12.3	86.05	215	129.5	individuals	0	individuals	0	cocoon	0	individuals	0	cocoon	0	individuals	0	cocoon	0	individuals	0	Enrico_Lunghi
Italy	Sardinia	Nuoro	M_Albo_Cave4	25/06/2016	Summer	40.46	9.52	1029	3.39	12.76	24.3	51.2	4	12	5.48	7.3	NA	11.2	89.5	132.4	20.4	individuals	6	individuals	0	cocoon	0	individuals	0	cocoon	0	individuals	0	cocoon	0	individuals	2	Enrico_Lunghi
Italy	Sardinia	Nuoro	M_Albo_Cave4	25/06/2016	Summer	40.46	9.52	1029	3.39	12.76	24.3	51.2	4	15	5.86	6.85	NA	10.5	91.45	72.3	46.2	individuals	1	individuals	0	cocoon	0	individuals	0	cocoon	0	individuals	0	cocoon	0	individuals	1	Enrico_Lunghi
Italy	Sardinia	Nuoro	M_Albo_Cave4	25/06/2016	Summer	40.46	9.52	1029	3.39	12.76	24.3	51.2	5	3	2.16	1.61	NA	11.8	85.7	1093	71	individuals	4	individuals	0	cocoon	0	individuals	0	cocoon	0	individuals	0	cocoon	0	individuals	0	Enrico_Lunghi
Italy	Sardinia	Nuoro	M_Albo_Cave4	25/06/2016	Summer	40.46	9.52	1029	3.39	12.76	24.3	51.2	5	6	2.47	2.29	NA	11.4	85.3	293	0.1	individuals	5	individuals	0	cocoon	0	individuals	0	cocoon	0	individuals	0	cocoon	0	individuals	0	Enrico_Lunghi
Italy	Sardinia	Nuoro	M_Albo_Cave4	25/06/2016	Summer	40.46	9.52	1029	3.39	12.76	24.3	51.2	5	9	1.13	3.4	NA	10.7	91.5	76.7	1.5	individuals	0	individuals	0	cocoon	0	individuals	0	cocoon	0	individuals	0	cocoon	0	individuals	0	Enrico_Lunghi
Italy	Sardinia	Nuoro	M_Albo_Cave4	25/06/2016	Summer	40.46	9.52	1029	3.39	12.76	24.3	51.2	5	12	2.58	4.49	NA	10.1	91.85	36.5	0.1	individuals	4	individuals	0	cocoon	0	individuals	0	cocoon	0	individuals	0	cocoon	0	individuals	0	Enrico_Lunghi
Italy	Sardinia	Nuoro	M_Albo_Cave4	25/06/2016	Summer	40.46	9.52	1029	3.39	12.76	24.3	51.2	5	15	3.55	4.61	NA	10.1	92.3	21.4	0.2	individuals	6	individuals	0	cocoon	0	individuals	0	cocoon	0	individuals	0	cocoon	0	individuals	0	Enrico_Lunghi
Italy	Sardinia	Nuoro	M_Albo_Cave4	25/06/2016	Summer	40.46	9.52	1029	3.39	12.76	24.3	51.2	5	18	3.08	4.46	NA	9.7	92.35	14.2	0.2	individuals	10	individuals	0	cocoon	0	individuals	0	cocoon	0	individuals	0	cocoon	0	individuals	0	Enrico_Lunghi
Italy	Sardinia	Nuoro	M_Albo_Cave4	25/06/2016	Summer	40.46	9.52	1029	3.39	12.76	24.3	51.2	5	21	2.35	9.82	NA	9.7	92.85	16.2	0.3	individuals	6	individuals	0	cocoon	0	individuals	0	cocoon	0	individuals	0	cocoon	0	individuals	0	Enrico_Lunghi
Italy	Sardinia	Nuoro	M_Albo_Cave4	25/06/2016	Summer	40.46	9.52	1029	3.39	12.76	24.3	51.2	6	9	0.64	2.53	NA	10.9	90.8	0	0	individuals	0	individuals	0	cocoon	0	individuals	0	cocoon	0	individuals	0	cocoon	0	individuals	0	Enrico_Lunghi
Italy	Sardinia	Nuoro	M_Albo_Cave4	27/06/2016	Summer	40.46	9.52	1029	3.39	12.76	NA	NA	1	3	5.31	7.74	NA	NA	NA	NA	NA	individuals	0	individuals	0	cocoon	0	individuals	0	cocoon	0	individuals	0	cocoon	0	individuals	0	Enrico_Lunghi
Italy	Sardinia	Nuoro	M_Albo_Cave4	27/06/2016	Summer	40.46	9.52	1029	3.39	12.76	NA	NA	1	6	7.75	7.08	NA	NA	NA	NA	NA	individuals	0	individuals	0	cocoon	0	individuals	0	cocoon	0	individuals	0	cocoon	0	individuals	0	Enrico_Lunghi
Italy	Sardinia	Nuoro	M_Albo_Cave4	27/06/2016	Summer	40.46	9.52	1029	3.39	12.76	NA	NA	1	9	6.8	10	NA	NA	NA	NA	NA	individuals	0	individuals	0	cocoon	0	individuals	0	cocoon	0	individuals	0	cocoon	0	individuals	0	Enrico_Lunghi
Italy	Sardinia	Nuoro	M_Albo_Cave4	27/06/2016	Summer	40.46	9.52	1029	3.39	12.76	NA	NA	1	12	6.08	9.73	NA	NA	NA	NA	NA	individuals	0	individuals	0	cocoon	0	individuals	0	cocoon	0	individuals	0	cocoon	0	individuals	0	Enrico_Lunghi
Italy	Sardinia	Nuoro	M_Albo_Cave4	27/06/2016	Summer	40.46	9.52	1029	3.39	12.76	NA	NA	1	15	5.62	4.49	NA	NA	NA	NA	NA	individuals	0	individuals	0	cocoon	0	individuals	0	cocoon	0	individuals	0	cocoon	0	individuals	0	Enrico_Lunghi
Italy	Sardinia	Nuoro	M_Albo_Cave4	27/06/2016	Summer	40.46	9.52	1029	3.39	12.76	NA	NA	1	18	6.18	9.38	NA	NA	NA	NA	NA	individuals	0	individuals	0	cocoon	0	individuals	0	cocoon	0	individuals	0	cocoon	0	individuals	0	Enrico_Lunghi
Italy	Sardinia	Nuoro	M_Albo_Cave4	27/06/2016	Summer	40.46	9.52	1029	3.39	12.76	NA	NA	1	21	4.3	13.77	NA	NA	NA	NA	NA	individuals	0	individuals	0	cocoon	0	individuals	0	cocoon	0	individuals	0	cocoon	0	individuals	0	Enrico_Lunghi
Italy	Sardinia	Nuoro	M_Albo_Cave4	27/06/2016	Summer	40.46	9.52	1029	3.39	12.76	NA	NA	1	24	2.02	3.56	NA	NA	NA	NA	NA	individuals	2	individuals	0	cocoon	0	individuals	0	cocoon	0	individuals	0	cocoon	0	individuals	0	Enrico_Lunghi
Italy	Sardinia	Nuoro	M_Albo_Cave4	27/06/2016	Summer	40.46	9.52	1029	3.39	12.76	NA	NA	1	27	2.04	13.3	NA	NA	NA	NA	NA	individuals	0	individuals	0	cocoon	0	individuals	0	cocoon	0	individuals	0	cocoon	0	individuals	0	Enrico_Lunghi
Italy	Sardinia	Nuoro	M_Albo_Cave4	27/06/2016	Summer	40.46	9.52	1029	3.39	12.76	NA	NA	1	30	1.56	10.28	NA	NA	NA	NA	NA	individuals	0	individuals	0	cocoon	0	individuals	0	cocoon	0	individuals	0	cocoon	0	individuals	0	Enrico_Lunghi
Italy	Sardinia	Nuoro	M_Albo_Cave4	27/06/2016	Summer	40.46	9.52	1029	3.39	12.76	NA	NA	1	33	1.85	9.83	NA	NA	NA	NA	NA	individuals	0	individuals	0	cocoon	0	individuals	0	cocoon	0	individuals	0	cocoon	0	individuals	0	Enrico_Lunghi
Italy	Sardinia	Nuoro	M_Albo_Cave4	27/06/2016	Summer	40.46	9.52	1029	3.39	12.76	NA	NA	1	36	2.84	7.32	NA	NA	NA	NA	NA	individuals	0	individuals	0	cocoon	0	individuals	0	cocoon	0	individuals	0	cocoon	0	individuals	0	Enrico_Lunghi
Italy	Sardinia	Nuoro	M_Albo_Cave4	27/06/2016	Summer	40.46	9.52	1029	3.39	12.76	NA	NA	1	39	0.83	3.79	NA	NA	NA	NA	NA	individuals	0	individuals	0	cocoon	0	individuals	0	cocoon	0	individuals	0	cocoon	0	individuals	0	Enrico_Lunghi
Italy	Sardinia	Nuoro	M_Albo_Cave4	27/06/2016	Summer	40.46	9.52	1029	3.39	12.76	NA	NA	2	30	1.24	8.37	NA	NA	NA	NA	NA	individuals	0	individuals	0	cocoon	0	individuals	0	cocoon	0	individuals	0	cocoon	0	individuals	0	Enrico_Lunghi
Italy	Sardinia	Nuoro	M_Albo_Cave4	27/06/2016	Summer	40.46	9.52	1029	3.39	12.76	NA	NA	2	33	1.86	5.52	NA	NA	NA	NA	NA	individuals	0	individuals	0	cocoon	0	individuals	0	cocoon	0	individuals	0	cocoon	0	individuals	0	Enrico_Lunghi
Italy	Sardinia	Nuoro	M_Albo_Cave4	27/06/2016	Summer	40.46	9.52	1029	3.39	12.76	NA	NA	2	36	3.34	5.56	NA	NA	NA	NA	NA	individuals	0	individuals	0	cocoon	0	individuals	0	cocoon	0	individuals	0	cocoon	0	individuals	0	Enrico_Lunghi
Italy	Sardinia	Nuoro	M_Albo_Cave4	27/06/2016	Summer	40.46	9.52	1029	3.39	12.76	NA	NA	2	39	1.19	4.58	NA	NA	NA	NA	NA	individuals	0	individuals	0	cocoon	0	individuals	0	cocoon	0	individuals	0	cocoon	0	individuals	0	Enrico_Lunghi
Italy	Sardinia	Nuoro	M_Albo_Cave4	27/06/2016	Summer	40.46	9.52	1029	3.39	12.76	NA	NA	3	18	3.16	1.05	NA	NA	NA	NA	NA	individuals	3	individuals	0	cocoon	0	individuals	0	cocoon	0	individuals	0	cocoon	0	individuals	0	Enrico_Lunghi
Italy	Sardinia	Nuoro	M_Albo_Cave4	27/06/2016	Summer	40.46	9.52	1029	3.39	12.76	NA	NA	3	21	2.78	3.01	NA	NA	NA	NA	NA	individuals	0	individuals	0	cocoon	0	individuals	0	cocoon	0	individuals	0	cocoon	0	individuals	0	Enrico_Lunghi
Italy	Sardinia	Nuoro	M_Albo_Cave4	27/06/2016	Summer	40.46	9.52	1029	3.39	12.76	NA	NA	3	24	2.57	7.65	NA	NA	NA	NA	NA	individuals	0	individuals	0	cocoon	0	individuals	0	cocoon	0	individuals	0	cocoon	0	individuals	0	Enrico_Lunghi
Italy	Sardinia	Nuoro	M_Albo_Cave4	27/06/2016	Summer	40.46	9.52	1029	3.39	12.76	NA	NA	3	27	2.79	12.29	NA	NA	NA	NA	NA	individuals	0	individuals	0	cocoon	0	individuals	0	cocoon	0	individuals	0	cocoon	0	individuals	0	Enrico_Lunghi
Italy	Sardinia	Nuoro	M_Albo_Cave4	27/06/2016	Summer	40.46	9.52	1029	3.39	12.76	NA	NA	3	30	2.66	9.53	NA	NA	NA	NA	NA	individuals	0	individuals	0	cocoon	0	individuals	0	cocoon	0	individuals	0	cocoon	0	individuals	0	Enrico_Lunghi
Italy	Sardinia	Nuoro	M_Albo_Cave4	27/06/2016	Summer	40.46	9.52	1029	3.39	12.76	NA	NA	4	3	2.4	3.37	NA	NA	NA	NA	NA	individuals	0	individuals	0	cocoon	0	individuals	0	cocoon	0	individuals	0	cocoon	0	individuals	1	Enrico_Lunghi
Italy	Sardinia	Nuoro	M_Albo_Cave4	27/06/2016	Summer	40.46	9.52	1029	3.39	12.76	NA	NA	4	6	4.05	3.48	NA	NA	NA	NA	NA	individuals	0	individuals	0	cocoon	0	individuals	0	cocoon	0	individuals	0	cocoon	0	individuals	0	Enrico_Lunghi
Italy	Sardinia	Nuoro	M_Albo_Cave4	27/06/2016	Summer	40.46	9.52	1029	3.39	12.76	NA	NA	4	9	3.46	3.73	NA	NA	NA	NA	NA	individuals	0	individuals	0	cocoon	0	individuals	0	cocoon	0	individuals	0	cocoon	0	individuals	0	Enrico_Lunghi
Italy	Sardinia	Nuoro	M_Albo_Cave4	27/06/2016	Summer	40.46	9.52	1029	3.39	12.76	NA	NA	4	12	5.48	7.3	NA	NA	NA	NA	NA	individuals	2	individuals	0	cocoon	0	individuals	0	cocoon	0	individuals	0	cocoon	0	individuals	0	Enrico_Lunghi
Italy	Sardinia	Nuoro	M_Albo_Cave4	27/06/2016	Summer	40.46	9.52	1029	3.39	12.76	NA	NA	4	15	5.86	6.85	NA	NA	NA	NA	NA	individuals	2	individuals	0	cocoon	0	individuals	0	cocoon	0	individuals	0	cocoon	0	individuals	0	Enrico_Lunghi
Italy	Sardinia	Nuoro	M_Albo_Cave4	27/06/2016	Summer	40.46	9.52	1029	3.39	12.76	NA	NA	5	3	2.16	1.61	NA	NA	NA	NA	NA	individuals	1	individuals	0	cocoon	0	individuals	0	cocoon	0	individuals	0	cocoon	0	individuals	0	Enrico_Lunghi
Italy	Sardinia	Nuoro	M_Albo_Cave4	27/06/2016	Summer	40.46	9.52	1029	3.39	12.76	NA	NA	5	6	2.47	2.29	NA	NA	NA	NA	NA	individuals	3	individuals	0	cocoon	0	individuals	0	cocoon	0	individuals	0	cocoon	0	individuals	0	Enrico_Lunghi
Italy	Sardinia	Nuoro	M_Albo_Cave4	27/06/2016	Summer	40.46	9.52	1029	3.39	12.76	NA	NA	5	9	1.13	3.4	NA	NA	NA	NA	NA	individuals	0	individuals	0	cocoon	0	individuals	0	cocoon	0	individuals	0	cocoon	0	individuals	0	Enrico_Lunghi
Italy	Sardinia	Nuoro	M_Albo_Cave4	27/06/2016	Summer	40.46	9.52	1029	3.39	12.76	NA	NA	5	12	2.58	4.49	NA	NA	NA	NA	NA	individuals	8	individuals	0	cocoon	0	individuals	0	cocoon	0	individuals	0	cocoon	0	individuals	0	Enrico_Lunghi
Italy	Sardinia	Nuoro	M_Albo_Cave4	27/06/2016	Summer	40.46	9.52	1029	3.39	12.76	NA	NA	5	15	3.55	4.61	NA	NA	NA	NA	NA	individuals	4	individuals	0	cocoon	0	individuals	0	cocoon	0	individuals	0	cocoon	0	individuals	0	Enrico_Lunghi
Italy	Sardinia	Nuoro	M_Albo_Cave4	27/06/2016	Summer	40.46	9.52	1029	3.39	12.76	NA	NA	5	18	3.08	4.46	NA	NA	NA	NA	NA	individuals	5	individuals	0	cocoon	0	individuals	0	cocoon	0	individuals	0	cocoon	0	individuals	0	Enrico_Lunghi
Italy	Sardinia	Nuoro	M_Albo_Cave4	27/06/2016	Summer	40.46	9.52	1029	3.39	12.76	NA	NA	5	21	2.35	9.82	NA	NA	NA	NA	NA	individuals	4	individuals	0	cocoon	0	individuals	0	cocoon	0	individuals	0	cocoon	0	individuals	0	Enrico_Lunghi
Italy	Sardinia	Nuoro	M_Albo_Cave4	27/06/2016	Summer	40.46	9.52	1029	3.39	12.76	NA	NA	6	9	0.64	2.53	NA	NA	NA	NA	NA	individuals	3	individuals	0	cocoon	0	individuals	0	cocoon	0	individuals	0	cocoon	0	individuals	0	Enrico_Lunghi
Italy	Sardinia	Nuoro	M_Albo_Cave4	17/01/2016	Winter	40.46	9.52	1029	3.39	12.76	5.5	86.3	1	3	5.31	7.74	NA	5.15	89.45	870	53.3	individuals	0	individuals	0	cocoon	0	individuals	0	cocoon	0	individuals	0	cocoon	0	individuals	0	Enrico_Lunghi
Italy	Sardinia	Nuoro	M_Albo_Cave4	17/01/2016	Winter	40.46	9.52	1029	3.39	12.76	5.5	86.3	1	6	7.75	7.08	NA	4.8	91.05	305	1.6	individuals	3	individuals	0	cocoon	0	individuals	0	cocoon	0	individuals	0	cocoon	0	individuals	0	Enrico_Lunghi
Italy	Sardinia	Nuoro	M_Albo_Cave4	17/01/2016	Winter	40.46	9.52	1029	3.39	12.76	5.5	86.3	1	9	6.8	10	NA	4.5	92	168.2	7.1	individuals	1	individuals	0	cocoon	0	individuals	0	cocoon	0	individuals	0	cocoon	0	individuals	0	Enrico_Lunghi
Italy	Sardinia	Nuoro	M_Albo_Cave4	17/01/2016	Winter	40.46	9.52	1029	3.39	12.76	5.5	86.3	1	12	6.08	9.73	NA	4.45	92.8	94	42.5	individuals	0	individuals	0	cocoon	0	individuals	0	cocoon	0	individuals	0	cocoon	0	individuals	0	Enrico_Lunghi
Italy	Sardinia	Nuoro	M_Albo_Cave4	17/01/2016	Winter	40.46	9.52	1029	3.39	12.76	5.5	86.3	1	15	5.62	4.49	NA	4.5	93.05	38.4	23	individuals	3	individuals	0	cocoon	0	individuals	0	cocoon	0	individuals	0	cocoon	0	individuals	1	Enrico_Lunghi
Italy	Sardinia	Nuoro	M_Albo_Cave4	17/01/2016	Winter	40.46	9.52	1029	3.39	12.76	5.5	86.3	1	18	6.18	9.38	NA	4.6	93.1	20.6	0.4	individuals	1	individuals	0	cocoon	0	individuals	0	cocoon	0	individuals	0	cocoon	0	individuals	0	Enrico_Lunghi
Italy	Sardinia	Nuoro	M_Albo_Cave4	17/01/2016	Winter	40.46	9.52	1029	3.39	12.76	5.5	86.3	1	21	4.3	13.77	NA	4.55	93.15	13.6	0.2	individuals	0	individuals	0	cocoon	0	individuals	0	cocoon	0	individuals	0	cocoon	0	individuals	0	Enrico_Lunghi
Italy	Sardinia	Nuoro	M_Albo_Cave4	17/01/2016	Winter	40.46	9.52	1029	3.39	12.76	5.5	86.3	1	24	2.02	3.56	NA	4.6	93.25	0.5	0.2	individuals	2	individuals	0	cocoon	0	individuals	0	cocoon	0	individuals	0	cocoon	0	individuals	0	Enrico_Lunghi
Italy	Sardinia	Nuoro	M_Albo_Cave4	17/01/2016	Winter	40.46	9.52	1029	3.39	12.76	5.5	86.3	1	27	2.04	13.3	NA	4.7	93.5	1.5	0.1	individuals	0	individuals	0	cocoon	0	individuals	0	cocoon	0	individuals	0	cocoon	0	individuals	0	Enrico_Lunghi
Italy	Sardinia	Nuoro	M_Albo_Cave4	17/01/2016	Winter	40.46	9.52	1029	3.39	12.76	5.5	86.3	1	30	1.56	10.28	NA	4.75	93.7	0.1	0	individuals	0	individuals	0	cocoon	0	individuals	0	cocoon	0	individuals	0	cocoon	0	individuals	0	Enrico_Lunghi
Italy	Sardinia	Nuoro	M_Albo_Cave4	17/01/2016	Winter	40.46	9.52	1029	3.39	12.76	5.5	86.3	1	33	1.85	9.83	NA	4.8	93.75	0.2	0	individuals	0	individuals	0	cocoon	0	individuals	0	cocoon	0	individuals	0	cocoon	0	individuals	0	Enrico_Lunghi
Italy	Sardinia	Nuoro	M_Albo_Cave4	17/01/2016	Winter	40.46	9.52	1029	3.39	12.76	5.5	86.3	1	36	2.84	7.32	NA	5.1	93.85	0.2	0	individuals	0	individuals	0	cocoon	0	individuals	0	cocoon	0	individuals	0	cocoon	0	individuals	0	Enrico_Lunghi
Italy	Sardinia	Nuoro	M_Albo_Cave4	17/01/2016	Winter	40.46	9.52	1029	3.39	12.76	5.5	86.3	1	39	0.83	3.79	NA	5.1	93.9	0.2	0	individuals	0	individuals	0	cocoon	0	individuals	0	cocoon	0	individuals	0	cocoon	0	individuals	0	Enrico_Lunghi
Italy	Sardinia	Nuoro	M_Albo_Cave4	17/01/2016	Winter	40.46	9.52	1029	3.39	12.76	5.5	86.3	2	30	1.24	8.37	NA	5.4	93.8	0.1	0	individuals	0	individuals	0	cocoon	0	individuals	0	cocoon	0	individuals	0	cocoon	0	individuals	0	Enrico_Lunghi
Italy	Sardinia	Nuoro	M_Albo_Cave4	17/01/2016	Winter	40.46	9.52	1029	3.39	12.76	5.5	86.3	2	33	1.86	5.52	NA	5.4	93.85	0.1	0	individuals	0	individuals	0	cocoon	0	individuals	0	cocoon	0	individuals	0	cocoon	0	individuals	0	Enrico_Lunghi
Italy	Sardinia	Nuoro	M_Albo_Cave4	17/01/2016	Winter	40.46	9.52	1029	3.39	12.76	5.5	86.3	2	36	3.34	5.56	NA	5.2	93.85	0.1	0	individuals	1	individuals	0	cocoon	0	individuals	0	cocoon	0	individuals	0	cocoon	0	individuals	0	Enrico_Lunghi
Italy	Sardinia	Nuoro	M_Albo_Cave4	17/01/2016	Winter	40.46	9.52	1029	3.39	12.76	5.5	86.3	2	39	1.19	4.58	NA	5.1	93.9	0.1	0	individuals	0	individuals	0	cocoon	0	individuals	0	cocoon	0	individuals	0	cocoon	0	individuals	0	Enrico_Lunghi
Italy	Sardinia	Nuoro	M_Albo_Cave4	17/01/2016	Winter	40.46	9.52	1029	3.39	12.76	5.5	86.3	3	18	3.16	1.05	NA	4.95	93.65	0	0	individuals	0	individuals	0	cocoon	0	individuals	0	cocoon	0	individuals	0	cocoon	0	individuals	0	Enrico_Lunghi
Italy	Sardinia	Nuoro	M_Albo_Cave4	17/01/2016	Winter	40.46	9.52	1029	3.39	12.76	5.5	86.3	3	21	2.78	3.01	NA	4.95	93.7	0	0	individuals	0	individuals	0	cocoon	0	individuals	0	cocoon	0	individuals	0	cocoon	0	individuals	0	Enrico_Lunghi
Italy	Sardinia	Nuoro	M_Albo_Cave4	17/01/2016	Winter	40.46	9.52	1029	3.39	12.76	5.5	86.3	3	24	2.57	7.65	NA	4.9	93.65	0.1	0	individuals	0	individuals	0	cocoon	0	individuals	0	cocoon	0	individuals	0	cocoon	0	individuals	0	Enrico_Lunghi
Italy	Sardinia	Nuoro	M_Albo_Cave4	17/01/2016	Winter	40.46	9.52	1029	3.39	12.76	5.5	86.3	3	27	2.79	12.29	NA	5.1	93.55	0.2	0	individuals	0	individuals	0	cocoon	0	individuals	0	cocoon	0	individuals	0	cocoon	0	individuals	0	Enrico_Lunghi
Italy	Sardinia	Nuoro	M_Albo_Cave4	17/01/2016	Winter	40.46	9.52	1029	3.39	12.76	5.5	86.3	3	30	2.66	9.53	NA	5	93.55	0.2	0	individuals	0	individuals	0	cocoon	0	individuals	0	cocoon	0	individuals	0	cocoon	0	individuals	0	Enrico_Lunghi
Italy	Sardinia	Nuoro	M_Albo_Cave4	17/01/2016	Winter	40.46	9.52	1029	3.39	12.76	5.5	86.3	4	3	2.4	3.37	NA	4.6	93.65	55.6	2.4	individuals	0	individuals	0	cocoon	0	individuals	0	cocoon	0	individuals	0	cocoon	0	individuals	0	Enrico_Lunghi
Italy	Sardinia	Nuoro	M_Albo_Cave4	17/01/2016	Winter	40.46	9.52	1029	3.39	12.76	5.5	86.3	4	6	4.05	3.48	NA	4.55	93.65	97.6	32.4	individuals	0	individuals	0	cocoon	0	individuals	0	cocoon	0	individuals	0	cocoon	0	individuals	0	Enrico_Lunghi
Italy	Sardinia	Nuoro	M_Albo_Cave4	17/01/2016	Winter	40.46	9.52	1029	3.39	12.76	5.5	86.3	4	9	3.46	3.73	NA	4.55	93.7	205	128.3	individuals	1	individuals	0	cocoon	0	individuals	0	cocoon	0	individuals	0	cocoon	0	individuals	0	Enrico_Lunghi
Italy	Sardinia	Nuoro	M_Albo_Cave4	17/01/2016	Winter	40.46	9.52	1029	3.39	12.76	5.5	86.3	4	12	5.48	7.3	NA	4.45	93.75	470	290	individuals	0	individuals	0	cocoon	0	individuals	0	cocoon	0	individuals	0	cocoon	0	individuals	0	Enrico_Lunghi
Italy	Sardinia	Nuoro	M_Albo_Cave4	17/01/2016	Winter	40.46	9.52	1029	3.39	12.76	5.5	86.3	4	15	5.86	6.85	NA	4.45	93.85	1570	29.6	individuals	1	individuals	0	cocoon	0	individuals	0	cocoon	0	individuals	0	cocoon	0	individuals	0	Enrico_Lunghi
Italy	Sardinia	Nuoro	M_Albo_Cave4	17/01/2016	Winter	40.46	9.52	1029	3.39	12.76	5.5	86.3	5	3	2.16	1.61	NA	4.35	92.75	640	22.3	individuals	1	individuals	0	cocoon	0	individuals	0	cocoon	0	individuals	0	cocoon	0	individuals	0	Enrico_Lunghi
Italy	Sardinia	Nuoro	M_Albo_Cave4	17/01/2016	Winter	40.46	9.52	1029	3.39	12.76	5.5	86.3	5	6	2.47	2.29	NA	4.55	92.85	288	95.7	individuals	0	individuals	0	cocoon	0	individuals	0	cocoon	0	individuals	0	cocoon	0	individuals	0	Enrico_Lunghi
Italy	Sardinia	Nuoro	M_Albo_Cave4	17/01/2016	Winter	40.46	9.52	1029	3.39	12.76	5.5	86.3	5	9	1.13	3.4	NA	4.45	93.4	61.2	17.4	individuals	1	individuals	0	cocoon	0	individuals	0	cocoon	0	individuals	0	cocoon	0	individuals	0	Enrico_Lunghi
Italy	Sardinia	Nuoro	M_Albo_Cave4	17/01/2016	Winter	40.46	9.52	1029	3.39	12.76	5.5	86.3	5	12	2.58	4.49	NA	4.7	93.6	4.4	0.3	individuals	2	individuals	0	cocoon	0	individuals	0	cocoon	0	individuals	0	cocoon	0	individuals	0	Enrico_Lunghi
Italy	Sardinia	Nuoro	M_Albo_Cave4	17/01/2016	Winter	40.46	9.52	1029	3.39	12.76	5.5	86.3	5	15	3.55	4.61	NA	4.85	93.5	1.3	0.1	individuals	0	individuals	0	cocoon	0	individuals	0	cocoon	0	individuals	0	cocoon	0	individuals	1	Enrico_Lunghi
Italy	Sardinia	Nuoro	M_Albo_Cave4	17/01/2016	Winter	40.46	9.52	1029	3.39	12.76	5.5	86.3	5	18	3.08	4.46	NA	4.8	93.45	1.9	0.2	individuals	1	individuals	0	cocoon	0	individuals	0	cocoon	0	individuals	0	cocoon	0	individuals	0	Enrico_Lunghi
Italy	Sardinia	Nuoro	M_Albo_Cave4	17/01/2016	Winter	40.46	9.52	1029	3.39	12.76	5.5	86.3	5	21	2.35	9.82	NA	4.95	93.35	1.5	0.3	individuals	1	individuals	0	cocoon	0	individuals	0	cocoon	0	individuals	0	cocoon	0	individuals	0	Enrico_Lunghi
Italy	Sardinia	Nuoro	M_Albo_Cave4	17/01/2016	Winter	40.46	9.52	1029	3.39	12.76	5.5	86.3	6	9	0.64	2.53	NA	5.7	93.6	0	0	individuals	1	individuals	0	cocoon	0	individuals	0	cocoon	0	individuals	0	cocoon	0	individuals	0	Enrico_Lunghi
Italy	Sardinia	Nuoro	M_Albo_Cave4	22/01/2016	Winter	40.46	9.52	1029	3.39	12.76	NA	NA	1	3	5.31	7.74	NA	NA	NA	NA	NA	individuals	0	individuals	0	cocoon	0	individuals	0	cocoon	0	individuals	0	cocoon	0	individuals	0	Enrico_Lunghi
Italy	Sardinia	Nuoro	M_Albo_Cave4	22/01/2016	Winter	40.46	9.52	1029	3.39	12.76	NA	NA	1	6	7.75	7.08	NA	NA	NA	NA	NA	individuals	1	individuals	0	cocoon	0	individuals	0	cocoon	0	individuals	0	cocoon	0	individuals	0	Enrico_Lunghi
Italy	Sardinia	Nuoro	M_Albo_Cave4	22/01/2016	Winter	40.46	9.52	1029	3.39	12.76	NA	NA	1	9	6.8	10	NA	NA	NA	NA	NA	individuals	0	individuals	0	cocoon	0	individuals	0	cocoon	0	individuals	0	cocoon	0	individuals	0	Enrico_Lunghi
Italy	Sardinia	Nuoro	M_Albo_Cave4	22/01/2016	Winter	40.46	9.52	1029	3.39	12.76	NA	NA	1	12	6.08	9.73	NA	NA	NA	NA	NA	individuals	3	individuals	0	cocoon	0	individuals	0	cocoon	0	individuals	0	cocoon	0	individuals	0	Enrico_Lunghi
Italy	Sardinia	Nuoro	M_Albo_Cave4	22/01/2016	Winter	40.46	9.52	1029	3.39	12.76	NA	NA	1	15	5.62	4.49	NA	NA	NA	NA	NA	individuals	6	individuals	0	cocoon	0	individuals	0	cocoon	0	individuals	0	cocoon	0	individuals	0	Enrico_Lunghi
Italy	Sardinia	Nuoro	M_Albo_Cave4	22/01/2016	Winter	40.46	9.52	1029	3.39	12.76	NA	NA	1	18	6.18	9.38	NA	NA	NA	NA	NA	individuals	1	individuals	0	cocoon	0	individuals	0	cocoon	0	individuals	0	cocoon	0	individuals	0	Enrico_Lunghi
Italy	Sardinia	Nuoro	M_Albo_Cave4	22/01/2016	Winter	40.46	9.52	1029	3.39	12.76	NA	NA	1	21	4.3	13.77	NA	NA	NA	NA	NA	individuals	0	individuals	0	cocoon	0	individuals	0	cocoon	0	individuals	0	cocoon	0	individuals	0	Enrico_Lunghi
Italy	Sardinia	Nuoro	M_Albo_Cave4	22/01/2016	Winter	40.46	9.52	1029	3.39	12.76	NA	NA	1	24	2.02	3.56	NA	NA	NA	NA	NA	individuals	0	individuals	0	cocoon	0	individuals	0	cocoon	0	individuals	0	cocoon	0	individuals	0	Enrico_Lunghi
Italy	Sardinia	Nuoro	M_Albo_Cave4	22/01/2016	Winter	40.46	9.52	1029	3.39	12.76	NA	NA	1	27	2.04	13.3	NA	NA	NA	NA	NA	individuals	0	individuals	0	cocoon	0	individuals	0	cocoon	0	individuals	0	cocoon	0	individuals	0	Enrico_Lunghi
Italy	Sardinia	Nuoro	M_Albo_Cave4	22/01/2016	Winter	40.46	9.52	1029	3.39	12.76	NA	NA	1	30	1.56	10.28	NA	NA	NA	NA	NA	individuals	0	individuals	0	cocoon	0	individuals	0	cocoon	0	individuals	0	cocoon	0	individuals	0	Enrico_Lunghi
Italy	Sardinia	Nuoro	M_Albo_Cave4	22/01/2016	Winter	40.46	9.52	1029	3.39	12.76	NA	NA	1	33	1.85	9.83	NA	NA	NA	NA	NA	individuals	0	individuals	0	cocoon	0	individuals	0	cocoon	0	individuals	0	cocoon	0	individuals	0	Enrico_Lunghi
Italy	Sardinia	Nuoro	M_Albo_Cave4	22/01/2016	Winter	40.46	9.52	1029	3.39	12.76	NA	NA	1	36	2.84	7.32	NA	NA	NA	NA	NA	individuals	0	individuals	0	cocoon	0	individuals	0	cocoon	0	individuals	0	cocoon	0	individuals	0	Enrico_Lunghi
Italy	Sardinia	Nuoro	M_Albo_Cave4	22/01/2016	Winter	40.46	9.52	1029	3.39	12.76	NA	NA	1	39	0.83	3.79	NA	NA	NA	NA	NA	individuals	0	individuals	0	cocoon	0	individuals	0	cocoon	0	individuals	0	cocoon	0	individuals	0	Enrico_Lunghi
Italy	Sardinia	Nuoro	M_Albo_Cave4	22/01/2016	Winter	40.46	9.52	1029	3.39	12.76	NA	NA	2	30	1.24	8.37	NA	NA	NA	NA	NA	individuals	1	individuals	0	cocoon	0	individuals	0	cocoon	0	individuals	0	cocoon	0	individuals	0	Enrico_Lunghi
Italy	Sardinia	Nuoro	M_Albo_Cave4	22/01/2016	Winter	40.46	9.52	1029	3.39	12.76	NA	NA	2	33	1.86	5.52	NA	NA	NA	NA	NA	individuals	0	individuals	0	cocoon	0	individuals	0	cocoon	0	individuals	0	cocoon	0	individuals	0	Enrico_Lunghi
Italy	Sardinia	Nuoro	M_Albo_Cave4	22/01/2016	Winter	40.46	9.52	1029	3.39	12.76	NA	NA	2	36	3.34	5.56	NA	NA	NA	NA	NA	individuals	0	individuals	0	cocoon	0	individuals	0	cocoon	0	individuals	0	cocoon	0	individuals	0	Enrico_Lunghi
Italy	Sardinia	Nuoro	M_Albo_Cave4	22/01/2016	Winter	40.46	9.52	1029	3.39	12.76	NA	NA	2	39	1.19	4.58	NA	NA	NA	NA	NA	individuals	0	individuals	0	cocoon	0	individuals	0	cocoon	0	individuals	0	cocoon	0	individuals	0	Enrico_Lunghi
Italy	Sardinia	Nuoro	M_Albo_Cave4	22/01/2016	Winter	40.46	9.52	1029	3.39	12.76	NA	NA	3	18	3.16	1.05	NA	NA	NA	NA	NA	individuals	2	individuals	0	cocoon	0	individuals	0	cocoon	0	individuals	0	cocoon	0	individuals	0	Enrico_Lunghi
Italy	Sardinia	Nuoro	M_Albo_Cave4	22/01/2016	Winter	40.46	9.52	1029	3.39	12.76	NA	NA	3	21	2.78	3.01	NA	NA	NA	NA	NA	individuals	0	individuals	0	cocoon	0	individuals	0	cocoon	0	individuals	0	cocoon	0	individuals	0	Enrico_Lunghi
Italy	Sardinia	Nuoro	M_Albo_Cave4	22/01/2016	Winter	40.46	9.52	1029	3.39	12.76	NA	NA	3	24	2.57	7.65	NA	NA	NA	NA	NA	individuals	0	individuals	0	cocoon	0	individuals	0	cocoon	0	individuals	0	cocoon	0	individuals	0	Enrico_Lunghi
Italy	Sardinia	Nuoro	M_Albo_Cave4	22/01/2016	Winter	40.46	9.52	1029	3.39	12.76	NA	NA	3	27	2.79	12.29	NA	NA	NA	NA	NA	individuals	1	individuals	0	cocoon	0	individuals	0	cocoon	0	individuals	0	cocoon	0	individuals	0	Enrico_Lunghi
Italy	Sardinia	Nuoro	M_Albo_Cave4	22/01/2016	Winter	40.46	9.52	1029	3.39	12.76	NA	NA	3	30	2.66	9.53	NA	NA	NA	NA	NA	individuals	0	individuals	0	cocoon	0	individuals	0	cocoon	0	individuals	0	cocoon	0	individuals	0	Enrico_Lunghi
Italy	Sardinia	Nuoro	M_Albo_Cave4	22/01/2016	Winter	40.46	9.52	1029	3.39	12.76	NA	NA	4	3	2.4	3.37	NA	NA	NA	NA	NA	individuals	0	individuals	0	cocoon	0	individuals	0	cocoon	0	individuals	0	cocoon	0	individuals	1	Enrico_Lunghi
Italy	Sardinia	Nuoro	M_Albo_Cave4	22/01/2016	Winter	40.46	9.52	1029	3.39	12.76	NA	NA	4	6	4.05	3.48	NA	NA	NA	NA	NA	individuals	0	individuals	0	cocoon	0	individuals	0	cocoon	0	individuals	0	cocoon	0	individuals	0	Enrico_Lunghi
Italy	Sardinia	Nuoro	M_Albo_Cave4	22/01/2016	Winter	40.46	9.52	1029	3.39	12.76	NA	NA	4	9	3.46	3.73	NA	NA	NA	NA	NA	individuals	1	individuals	0	cocoon	0	individuals	0	cocoon	0	individuals	0	cocoon	0	individuals	0	Enrico_Lunghi
Italy	Sardinia	Nuoro	M_Albo_Cave4	22/01/2016	Winter	40.46	9.52	1029	3.39	12.76	NA	NA	4	12	5.48	7.3	NA	NA	NA	NA	NA	individuals	0	individuals	0	cocoon	0	individuals	0	cocoon	0	individuals	0	cocoon	0	individuals	0	Enrico_Lunghi
Italy	Sardinia	Nuoro	M_Albo_Cave4	22/01/2016	Winter	40.46	9.52	1029	3.39	12.76	NA	NA	4	15	5.86	6.85	NA	NA	NA	NA	NA	individuals	1	individuals	0	cocoon	0	individuals	0	cocoon	0	individuals	0	cocoon	0	individuals	0	Enrico_Lunghi
Italy	Sardinia	Nuoro	M_Albo_Cave4	22/01/2016	Winter	40.46	9.52	1029	3.39	12.76	NA	NA	5	3	2.16	1.61	NA	NA	NA	NA	NA	individuals	1	individuals	0	cocoon	0	individuals	0	cocoon	0	individuals	0	cocoon	0	individuals	0	Enrico_Lunghi
Italy	Sardinia	Nuoro	M_Albo_Cave4	22/01/2016	Winter	40.46	9.52	1029	3.39	12.76	NA	NA	5	6	2.47	2.29	NA	NA	NA	NA	NA	individuals	0	individuals	0	cocoon	0	individuals	0	cocoon	0	individuals	0	cocoon	0	individuals	0	Enrico_Lunghi
Italy	Sardinia	Nuoro	M_Albo_Cave4	22/01/2016	Winter	40.46	9.52	1029	3.39	12.76	NA	NA	5	9	1.13	3.4	NA	NA	NA	NA	NA	individuals	5	individuals	0	cocoon	0	individuals	0	cocoon	0	individuals	0	cocoon	0	individuals	0	Enrico_Lunghi
Italy	Sardinia	Nuoro	M_Albo_Cave4	22/01/2016	Winter	40.46	9.52	1029	3.39	12.76	NA	NA	5	12	2.58	4.49	NA	NA	NA	NA	NA	individuals	5	individuals	0	cocoon	0	individuals	0	cocoon	0	individuals	0	cocoon	0	individuals	0	Enrico_Lunghi
Italy	Sardinia	Nuoro	M_Albo_Cave4	22/01/2016	Winter	40.46	9.52	1029	3.39	12.76	NA	NA	5	15	3.55	4.61	NA	NA	NA	NA	NA	individuals	3	individuals	0	cocoon	0	individuals	0	cocoon	0	individuals	0	cocoon	0	individuals	0	Enrico_Lunghi
Italy	Sardinia	Nuoro	M_Albo_Cave4	22/01/2016	Winter	40.46	9.52	1029	3.39	12.76	NA	NA	5	18	3.08	4.46	NA	NA	NA	NA	NA	individuals	2	individuals	0	cocoon	0	individuals	0	cocoon	0	individuals	0	cocoon	0	individuals	0	Enrico_Lunghi
Italy	Sardinia	Nuoro	M_Albo_Cave4	22/01/2016	Winter	40.46	9.52	1029	3.39	12.76	NA	NA	5	21	2.35	9.82	NA	NA	NA	NA	NA	individuals	0	individuals	0	cocoon	0	individuals	0	cocoon	0	individuals	0	cocoon	0	individuals	0	Enrico_Lunghi
Italy	Sardinia	Nuoro	M_Albo_Cave4	22/01/2016	Winter	40.46	9.52	1029	3.39	12.76	NA	NA	6	9	0.64	2.53	NA	NA	NA	NA	NA	individuals	6	individuals	0	cocoon	0	individuals	0	cocoon	0	individuals	0	cocoon	0	individuals	0	Enrico_Lunghi
Italy	Sardinia	Nuoro	M_Albo_Cave5	17/10/2015	Autumn	40.51	9.61	108	1.98	0.67	15.8	90.6	1	3	2.15	0.93	0.815	17.05	92.5	13.5	0.3	individuals	0	individuals	0	cocoon	0	individuals	0	cocoon	0	individuals	0	cocoon	0	individuals	0	Enrico_Lunghi, Manuela_Mulargia
Italy	Sardinia	Nuoro	M_Albo_Cave5	17/10/2015	Autumn	40.51	9.61	108	1.98	0.67	15.8	90.6	1	6	1.14	5.28	0.645	17.55	93	0.2	0	individuals	0	individuals	0	cocoon	0	individuals	0	cocoon	0	individuals	0	cocoon	0	individuals	0	Enrico_Lunghi, Manuela_Mulargia
Italy	Sardinia	Nuoro	M_Albo_Cave5	17/10/2015	Autumn	40.51	9.61	108	1.98	0.67	15.8	90.6	1	9	2.35	1.67	0.86	17.45	92.85	0	0	individuals	0	individuals	0	cocoon	0	individuals	0	cocoon	1	individuals	0	cocoon	0	individuals	0	Enrico_Lunghi, Manuela_Mulargia
Italy	Sardinia	Nuoro	M_Albo_Cave5	17/10/2015	Autumn	40.51	9.61	108	1.98	0.67	15.8	90.6	1	12	1.59	0.75	0.82	17.4	92.4	0	0	individuals	0	individuals	0	cocoon	0	individuals	1	cocoon	0	individuals	2	cocoon	0	individuals	0	Enrico_Lunghi, Manuela_Mulargia
Italy	Sardinia	Nuoro	M_Albo_Cave5	17/10/2015	Autumn	40.51	9.61	108	1.98	0.67	15.8	90.6	1	15	1.49	1.1	0.81	17.5	92	0	0	individuals	0	individuals	0	cocoon	0	individuals	0	cocoon	4	individuals	0	cocoon	0	individuals	0	Enrico_Lunghi, Manuela_Mulargia
Italy	Sardinia	Nuoro	M_Albo_Cave5	17/10/2015	Autumn	40.51	9.61	108	1.98	0.67	15.8	90.6	1	18	2.66	1.93	0.84	17.45	91.65	0	0	individuals	0	individuals	0	cocoon	0	individuals	0	cocoon	0	individuals	0	cocoon	0	individuals	0	Enrico_Lunghi, Manuela_Mulargia
Italy	Sardinia	Nuoro	M_Albo_Cave5	17/10/2015	Autumn	40.51	9.61	108	1.98	0.67	15.8	90.6	1	21	3.64	3.18	0.875	17.35	91.65	0	0	individuals	0	individuals	0	cocoon	0	individuals	0	cocoon	0	individuals	0	cocoon	0	individuals	0	Enrico_Lunghi, Manuela_Mulargia
Italy	Sardinia	Nuoro	M_Albo_Cave5	17/10/2015	Autumn	40.51	9.61	108	1.98	0.67	15.8	90.6	1	24	4.65	1.82	0.87	17.35	91.4	0	0	individuals	0	individuals	1	cocoon	0	individuals	0	cocoon	0	individuals	0	cocoon	0	individuals	0	Enrico_Lunghi, Manuela_Mulargia
Italy	Sardinia	Nuoro	M_Albo_Cave5	17/10/2015	Autumn	40.51	9.61	108	1.98	0.67	15.8	90.6	1	27	5.5	1.89	0.9	17.3	91.5	0	0	individuals	0	individuals	0	cocoon	0	individuals	0	cocoon	0	individuals	0	cocoon	0	individuals	0	Enrico_Lunghi, Manuela_Mulargia
Italy	Sardinia	Nuoro	M_Albo_Cave5	17/10/2015	Autumn	40.51	9.61	108	1.98	0.67	15.8	90.6	1	30	3.45	1.57	0.915	17.2	91.15	0	0	individuals	0	individuals	1	cocoon	0	individuals	0	cocoon	0	individuals	0	cocoon	0	individuals	0	Enrico_Lunghi, Manuela_Mulargia
Italy	Sardinia	Nuoro	M_Albo_Cave5	17/10/2015	Autumn	40.51	9.61	108	1.98	0.67	15.8	90.6	1	33	6.03	0.98	0.865	16.95	90.95	0	0	individuals	0	individuals	0	cocoon	0	individuals	0	cocoon	0	individuals	0	cocoon	0	individuals	0	Enrico_Lunghi, Manuela_Mulargia
Italy	Sardinia	Nuoro	M_Albo_Cave5	17/10/2015	Autumn	40.51	9.61	108	1.98	0.67	15.8	90.6	1	36	6.22	7.39	0.89	16.9	91.15	0	0	individuals	0	individuals	0	cocoon	0	individuals	0	cocoon	0	individuals	0	cocoon	0	individuals	0	Enrico_Lunghi, Manuela_Mulargia
Italy	Sardinia	Nuoro	M_Albo_Cave5	17/10/2015	Autumn	40.51	9.61	108	1.98	0.67	15.8	90.6	1	39	2.96	5.32	0.88	16.85	90.95	0	0	individuals	0	individuals	0	cocoon	0	individuals	0	cocoon	0	individuals	0	cocoon	0	individuals	0	Enrico_Lunghi, Manuela_Mulargia
Italy	Sardinia	Nuoro	M_Albo_Cave5	17/10/2015	Autumn	40.51	9.61	108	1.98	0.67	15.8	90.6	1	42	1.5	2.65	0.89	16.75	90.25	0	0	individuals	0	individuals	0	cocoon	0	individuals	0	cocoon	0	individuals	0	cocoon	0	individuals	0	Enrico_Lunghi, Manuela_Mulargia
Italy	Sardinia	Nuoro	M_Albo_Cave5	17/10/2015	Autumn	40.51	9.61	108	1.98	0.67	15.8	90.6	1	45	1.91	0.52	0.9	17.1	90.3	0	0	individuals	0	individuals	0	cocoon	0	individuals	0	cocoon	0	individuals	0	cocoon	0	individuals	0	Enrico_Lunghi, Manuela_Mulargia
Italy	Sardinia	Nuoro	M_Albo_Cave5	17/10/2015	Autumn	40.51	9.61	108	1.98	0.67	15.8	90.6	1	48	1.91	0.73	0.825	17.3	91.6	0	0	individuals	0	individuals	0	cocoon	0	individuals	0	cocoon	0	individuals	0	cocoon	0	individuals	0	Enrico_Lunghi, Manuela_Mulargia
Italy	Sardinia	Nuoro	M_Albo_Cave5	17/10/2015	Autumn	40.51	9.61	108	1.98	0.67	15.8	90.6	2	24	1.2	1.02	0.735	17.3	91.7	0	0	individuals	0	individuals	0	cocoon	0	individuals	0	cocoon	0	individuals	1	cocoon	0	individuals	0	Enrico_Lunghi, Manuela_Mulargia
Italy	Sardinia	Nuoro	M_Albo_Cave5	17/10/2015	Autumn	40.51	9.61	108	1.98	0.67	15.8	90.6	3	39	3.59	0.98	0.84	17.2	91.6	0	0	individuals	0	individuals	0	cocoon	0	individuals	0	cocoon	0	individuals	0	cocoon	0	individuals	0	Enrico_Lunghi, Manuela_Mulargia
Italy	Sardinia	Nuoro	M_Albo_Cave5	17/10/2015	Autumn	40.51	9.61	108	1.98	0.67	15.8	90.6	3	42	2.27	1.03	0.86	17.3	91.9	0	0	individuals	0	individuals	0	cocoon	0	individuals	0	cocoon	0	individuals	0	cocoon	0	individuals	0	Enrico_Lunghi, Manuela_Mulargia
Italy	Sardinia	Nuoro	M_Albo_Cave5	17/10/2015	Autumn	40.51	9.61	108	1.98	0.67	15.8	90.6	4	3	1.5	1.15	0.855	16.7	90.05	0	0	individuals	0	individuals	0	cocoon	0	individuals	0	cocoon	0	individuals	0	cocoon	0	individuals	0	Enrico_Lunghi, Manuela_Mulargia
Italy	Sardinia	Nuoro	M_Albo_Cave5	17/10/2015	Autumn	40.51	9.61	108	1.98	0.67	15.8	90.6	4	6	1.89	1.15	0.92	16.4	89.45	0	0	individuals	0	individuals	0	cocoon	0	individuals	0	cocoon	0	individuals	3	cocoon	0	individuals	0	Enrico_Lunghi, Manuela_Mulargia
Italy	Sardinia	Nuoro	M_Albo_Cave5	17/10/2015	Autumn	40.51	9.61	108	1.98	0.67	15.8	90.6	4	9	1.73	0.8	0.86	16.5	89.9	0	0	individuals	0	individuals	0	cocoon	0	individuals	0	cocoon	0	individuals	0	cocoon	0	individuals	0	Enrico_Lunghi, Manuela_Mulargia
Italy	Sardinia	Nuoro	M_Albo_Cave5	17/10/2015	Autumn	40.51	9.61	108	1.98	0.67	15.8	90.6	4	12	3.54	0.97	0.855	16.65	90.45	0	0	individuals	0	individuals	0	cocoon	0	individuals	0	cocoon	0	individuals	0	cocoon	0	individuals	0	Enrico_Lunghi, Manuela_Mulargia
Italy	Sardinia	Nuoro	M_Albo_Cave5	17/10/2015	Autumn	40.51	9.61	108	1.98	0.67	15.8	90.6	4	15	2.44	0.94	0.85	17.2	91.8	0	0	individuals	0	individuals	0	cocoon	0	individuals	0	cocoon	0	individuals	0	cocoon	0	individuals	0	Enrico_Lunghi, Manuela_Mulargia
Italy	Sardinia	Nuoro	M_Albo_Cave5	17/10/2015	Autumn	40.51	9.61	108	1.98	0.67	15.8	90.6	4	18	2.04	0.88	0.77	16.3	89.85	0	0	individuals	0	individuals	0	cocoon	0	individuals	0	cocoon	0	individuals	0	cocoon	0	individuals	0	Enrico_Lunghi, Manuela_Mulargia
Italy	Sardinia	Nuoro	M_Albo_Cave5	17/10/2015	Autumn	40.51	9.61	108	1.98	0.67	15.8	90.6	5	54	0.95	0.91	0.895	17.75	94.55	0	0	individuals	0	individuals	0	cocoon	0	individuals	0	cocoon	0	individuals	0	cocoon	0	individuals	0	Enrico_Lunghi, Manuela_Mulargia
Italy	Sardinia	Nuoro	M_Albo_Cave5	17/10/2015	Autumn	40.51	9.61	108	1.98	0.67	15.8	90.6	5	57	0.96	0.38	0.925	18.1	94.9	0	0	individuals	0	individuals	0	cocoon	0	individuals	0	cocoon	0	individuals	0	cocoon	0	individuals	0	Enrico_Lunghi, Manuela_Mulargia
Italy	Sardinia	Nuoro	M_Albo_Cave5	17/10/2015	Autumn	40.51	9.61	108	1.98	0.67	15.8	90.6	6	39	6.06	0.76	0.9	16.6	90.85	0	0	individuals	0	individuals	0	cocoon	0	individuals	0	cocoon	0	individuals	0	cocoon	0	individuals	0	Enrico_Lunghi, Manuela_Mulargia
Italy	Sardinia	Nuoro	M_Albo_Cave5	17/10/2015	Autumn	40.51	9.61	108	1.98	0.67	15.8	90.6	6	42	5.55	0.22	0.935	16.75	91.15	0	0	individuals	0	individuals	0	cocoon	0	individuals	0	cocoon	0	individuals	0	cocoon	0	individuals	0	Enrico_Lunghi, Manuela_Mulargia
Italy	Sardinia	Nuoro	M_Albo_Cave5	17/10/2015	Autumn	40.51	9.61	108	1.98	0.67	15.8	90.6	6	45	4.18	1.34	0.89	16.9	91.2	0	0	individuals	0	individuals	0	cocoon	0	individuals	0	cocoon	0	individuals	0	cocoon	0	individuals	0	Enrico_Lunghi, Manuela_Mulargia
Italy	Sardinia	Nuoro	M_Albo_Cave5	17/10/2015	Autumn	40.51	9.61	108	1.98	0.67	15.8	90.6	6	48	3.81	1.31	0.865	17.3	92.05	0	0	individuals	0	individuals	0	cocoon	0	individuals	0	cocoon	0	individuals	0	cocoon	0	individuals	0	Enrico_Lunghi, Manuela_Mulargia
Italy	Sardinia	Nuoro	M_Albo_Cave5	17/10/2015	Autumn	40.51	9.61	108	1.98	0.67	15.8	90.6	6	51	3.35	2.3	0.865	17.35	92.1	0	0	individuals	0	individuals	0	cocoon	0	individuals	0	cocoon	0	individuals	0	cocoon	0	individuals	0	Enrico_Lunghi, Manuela_Mulargia
Italy	Sardinia	Nuoro	M_Albo_Cave5	17/10/2015	Autumn	40.51	9.61	108	1.98	0.67	15.8	90.6	6	54	2.44	1.63	0.865	17.5	93	0	0	individuals	0	individuals	0	cocoon	0	individuals	0	cocoon	0	individuals	0	cocoon	0	individuals	0	Enrico_Lunghi, Manuela_Mulargia
Italy	Sardinia	Nuoro	M_Albo_Cave5	17/10/2015	Autumn	40.51	9.61	108	1.98	0.67	15.8	90.6	6	57	0.72	0.89	0.84	17.6	93.2	0	0	individuals	0	individuals	0	cocoon	0	individuals	0	cocoon	0	individuals	0	cocoon	0	individuals	0	Enrico_Lunghi, Manuela_Mulargia
Italy	Sardinia	Nuoro	M_Albo_Cave5	17/10/2015	Autumn	40.51	9.61	108	1.98	0.67	15.8	90.6	7	48	1.83	13	0.86	17.6	93.65	0	0	individuals	0	individuals	0	cocoon	0	individuals	0	cocoon	0	individuals	0	cocoon	0	individuals	0	Enrico_Lunghi, Manuela_Mulargia
Italy	Sardinia	Nuoro	M_Albo_Cave5	21/10/2015	Autumn	40.51	9.61	108	1.98	0.67	NA	NA	1	3	2.15	0.93	0.815	NA	NA	NA	NA	individuals	0	individuals	0	cocoon	0	individuals	0	cocoon	0	individuals	0	cocoon	0	individuals	0	Enrico_Lunghi, Manuela_Mulargia
Italy	Sardinia	Nuoro	M_Albo_Cave5	21/10/2015	Autumn	40.51	9.61	108	1.98	0.67	NA	NA	1	6	1.14	5.28	0.645	NA	NA	NA	NA	individuals	0	individuals	0	cocoon	0	individuals	0	cocoon	0	individuals	0	cocoon	0	individuals	0	Enrico_Lunghi, Manuela_Mulargia
Italy	Sardinia	Nuoro	M_Albo_Cave5	21/10/2015	Autumn	40.51	9.61	108	1.98	0.67	NA	NA	1	9	2.35	1.67	0.86	NA	NA	NA	NA	individuals	0	individuals	0	cocoon	0	individuals	0	cocoon	3	individuals	0	cocoon	0	individuals	0	Enrico_Lunghi, Manuela_Mulargia
Italy	Sardinia	Nuoro	M_Albo_Cave5	21/10/2015	Autumn	40.51	9.61	108	1.98	0.67	NA	NA	1	12	1.59	0.75	0.82	NA	NA	NA	NA	individuals	0	individuals	0	cocoon	0	individuals	0	cocoon	0	individuals	0	cocoon	0	individuals	0	Enrico_Lunghi, Manuela_Mulargia
Italy	Sardinia	Nuoro	M_Albo_Cave5	21/10/2015	Autumn	40.51	9.61	108	1.98	0.67	NA	NA	1	15	1.49	1.1	0.81	NA	NA	NA	NA	individuals	0	individuals	0	cocoon	0	individuals	0	cocoon	0	individuals	0	cocoon	0	individuals	1	Enrico_Lunghi, Manuela_Mulargia
Italy	Sardinia	Nuoro	M_Albo_Cave5	21/10/2015	Autumn	40.51	9.61	108	1.98	0.67	NA	NA	1	18	2.66	1.93	0.84	NA	NA	NA	NA	individuals	0	individuals	0	cocoon	0	individuals	0	cocoon	0	individuals	0	cocoon	0	individuals	0	Enrico_Lunghi, Manuela_Mulargia
Italy	Sardinia	Nuoro	M_Albo_Cave5	21/10/2015	Autumn	40.51	9.61	108	1.98	0.67	NA	NA	1	21	3.64	3.18	0.875	NA	NA	NA	NA	individuals	0	individuals	0	cocoon	0	individuals	0	cocoon	0	individuals	0	cocoon	0	individuals	0	Enrico_Lunghi, Manuela_Mulargia
Italy	Sardinia	Nuoro	M_Albo_Cave5	21/10/2015	Autumn	40.51	9.61	108	1.98	0.67	NA	NA	1	24	4.65	1.82	0.87	NA	NA	NA	NA	individuals	0	individuals	0	cocoon	0	individuals	0	cocoon	0	individuals	0	cocoon	0	individuals	0	Enrico_Lunghi, Manuela_Mulargia
Italy	Sardinia	Nuoro	M_Albo_Cave5	21/10/2015	Autumn	40.51	9.61	108	1.98	0.67	NA	NA	1	27	5.5	1.89	0.9	NA	NA	NA	NA	individuals	0	individuals	0	cocoon	0	individuals	0	cocoon	0	individuals	0	cocoon	0	individuals	0	Enrico_Lunghi, Manuela_Mulargia
Italy	Sardinia	Nuoro	M_Albo_Cave5	21/10/2015	Autumn	40.51	9.61	108	1.98	0.67	NA	NA	1	30	3.45	1.57	0.915	NA	NA	NA	NA	individuals	0	individuals	0	cocoon	0	individuals	0	cocoon	0	individuals	0	cocoon	0	individuals	0	Enrico_Lunghi, Manuela_Mulargia
Italy	Sardinia	Nuoro	M_Albo_Cave5	21/10/2015	Autumn	40.51	9.61	108	1.98	0.67	NA	NA	1	33	6.03	0.98	0.865	NA	NA	NA	NA	individuals	0	individuals	0	cocoon	0	individuals	0	cocoon	0	individuals	0	cocoon	0	individuals	0	Enrico_Lunghi, Manuela_Mulargia
Italy	Sardinia	Nuoro	M_Albo_Cave5	21/10/2015	Autumn	40.51	9.61	108	1.98	0.67	NA	NA	1	36	6.22	7.39	0.89	NA	NA	NA	NA	individuals	0	individuals	0	cocoon	0	individuals	0	cocoon	0	individuals	0	cocoon	0	individuals	0	Enrico_Lunghi, Manuela_Mulargia
Italy	Sardinia	Nuoro	M_Albo_Cave5	21/10/2015	Autumn	40.51	9.61	108	1.98	0.67	NA	NA	1	39	2.96	5.32	0.88	NA	NA	NA	NA	individuals	0	individuals	0	cocoon	0	individuals	0	cocoon	0	individuals	0	cocoon	0	individuals	0	Enrico_Lunghi, Manuela_Mulargia
Italy	Sardinia	Nuoro	M_Albo_Cave5	21/10/2015	Autumn	40.51	9.61	108	1.98	0.67	NA	NA	1	42	1.5	2.65	0.89	NA	NA	NA	NA	individuals	0	individuals	0	cocoon	0	individuals	0	cocoon	0	individuals	0	cocoon	0	individuals	0	Enrico_Lunghi, Manuela_Mulargia
Italy	Sardinia	Nuoro	M_Albo_Cave5	21/10/2015	Autumn	40.51	9.61	108	1.98	0.67	NA	NA	1	45	1.91	0.52	0.9	NA	NA	NA	NA	individuals	0	individuals	0	cocoon	0	individuals	0	cocoon	0	individuals	0	cocoon	0	individuals	0	Enrico_Lunghi, Manuela_Mulargia
Italy	Sardinia	Nuoro	M_Albo_Cave5	21/10/2015	Autumn	40.51	9.61	108	1.98	0.67	NA	NA	1	48	1.91	0.73	0.825	NA	NA	NA	NA	individuals	0	individuals	0	cocoon	0	individuals	0	cocoon	0	individuals	0	cocoon	0	individuals	0	Enrico_Lunghi, Manuela_Mulargia
Italy	Sardinia	Nuoro	M_Albo_Cave5	21/10/2015	Autumn	40.51	9.61	108	1.98	0.67	NA	NA	2	24	1.2	1.02	0.735	NA	NA	NA	NA	individuals	0	individuals	0	cocoon	0	individuals	0	cocoon	0	individuals	0	cocoon	0	individuals	0	Enrico_Lunghi, Manuela_Mulargia
Italy	Sardinia	Nuoro	M_Albo_Cave5	21/10/2015	Autumn	40.51	9.61	108	1.98	0.67	NA	NA	3	39	3.59	0.98	0.84	NA	NA	NA	NA	individuals	0	individuals	0	cocoon	0	individuals	0	cocoon	0	individuals	0	cocoon	0	individuals	0	Enrico_Lunghi, Manuela_Mulargia
Italy	Sardinia	Nuoro	M_Albo_Cave5	21/10/2015	Autumn	40.51	9.61	108	1.98	0.67	NA	NA	3	42	2.27	1.03	0.86	NA	NA	NA	NA	individuals	0	individuals	0	cocoon	0	individuals	0	cocoon	0	individuals	0	cocoon	0	individuals	0	Enrico_Lunghi, Manuela_Mulargia
Italy	Sardinia	Nuoro	M_Albo_Cave5	21/10/2015	Autumn	40.51	9.61	108	1.98	0.67	NA	NA	4	3	1.5	1.15	0.855	NA	NA	NA	NA	individuals	0	individuals	0	cocoon	0	individuals	0	cocoon	0	individuals	0	cocoon	0	individuals	0	Enrico_Lunghi, Manuela_Mulargia
Italy	Sardinia	Nuoro	M_Albo_Cave5	21/10/2015	Autumn	40.51	9.61	108	1.98	0.67	NA	NA	4	6	1.89	1.15	0.92	NA	NA	NA	NA	individuals	0	individuals	0	cocoon	0	individuals	0	cocoon	0	individuals	0	cocoon	0	individuals	0	Enrico_Lunghi, Manuela_Mulargia
Italy	Sardinia	Nuoro	M_Albo_Cave5	21/10/2015	Autumn	40.51	9.61	108	1.98	0.67	NA	NA	4	9	1.73	0.8	0.86	NA	NA	NA	NA	individuals	0	individuals	0	cocoon	0	individuals	0	cocoon	0	individuals	0	cocoon	0	individuals	0	Enrico_Lunghi, Manuela_Mulargia
Italy	Sardinia	Nuoro	M_Albo_Cave5	21/10/2015	Autumn	40.51	9.61	108	1.98	0.67	NA	NA	4	12	3.54	0.97	0.855	NA	NA	NA	NA	individuals	0	individuals	0	cocoon	0	individuals	0	cocoon	0	individuals	1	cocoon	0	individuals	0	Enrico_Lunghi, Manuela_Mulargia
Italy	Sardinia	Nuoro	M_Albo_Cave5	21/10/2015	Autumn	40.51	9.61	108	1.98	0.67	NA	NA	4	15	2.44	0.94	0.85	NA	NA	NA	NA	individuals	0	individuals	0	cocoon	0	individuals	0	cocoon	0	individuals	0	cocoon	0	individuals	0	Enrico_Lunghi, Manuela_Mulargia
Italy	Sardinia	Nuoro	M_Albo_Cave5	21/10/2015	Autumn	40.51	9.61	108	1.98	0.67	NA	NA	4	18	2.04	0.88	0.77	NA	NA	NA	NA	individuals	0	individuals	0	cocoon	0	individuals	0	cocoon	0	individuals	2	cocoon	0	individuals	0	Enrico_Lunghi, Manuela_Mulargia
Italy	Sardinia	Nuoro	M_Albo_Cave5	21/10/2015	Autumn	40.51	9.61	108	1.98	0.67	NA	NA	5	54	0.95	0.91	0.895	NA	NA	NA	NA	individuals	0	individuals	0	cocoon	0	individuals	0	cocoon	0	individuals	0	cocoon	0	individuals	0	Enrico_Lunghi, Manuela_Mulargia
Italy	Sardinia	Nuoro	M_Albo_Cave5	21/10/2015	Autumn	40.51	9.61	108	1.98	0.67	NA	NA	5	57	0.96	0.38	0.925	NA	NA	NA	NA	individuals	0	individuals	0	cocoon	0	individuals	0	cocoon	0	individuals	0	cocoon	0	individuals	0	Enrico_Lunghi, Manuela_Mulargia
Italy	Sardinia	Nuoro	M_Albo_Cave5	21/10/2015	Autumn	40.51	9.61	108	1.98	0.67	NA	NA	6	39	6.06	0.76	0.9	NA	NA	NA	NA	individuals	0	individuals	0	cocoon	0	individuals	0	cocoon	0	individuals	0	cocoon	0	individuals	0	Enrico_Lunghi, Manuela_Mulargia
Italy	Sardinia	Nuoro	M_Albo_Cave5	21/10/2015	Autumn	40.51	9.61	108	1.98	0.67	NA	NA	6	42	5.55	0.22	0.935	NA	NA	NA	NA	individuals	0	individuals	0	cocoon	0	individuals	0	cocoon	0	individuals	0	cocoon	0	individuals	0	Enrico_Lunghi, Manuela_Mulargia
Italy	Sardinia	Nuoro	M_Albo_Cave5	21/10/2015	Autumn	40.51	9.61	108	1.98	0.67	NA	NA	6	45	4.18	1.34	0.89	NA	NA	NA	NA	individuals	0	individuals	0	cocoon	0	individuals	0	cocoon	0	individuals	0	cocoon	0	individuals	0	Enrico_Lunghi, Manuela_Mulargia
Italy	Sardinia	Nuoro	M_Albo_Cave5	21/10/2015	Autumn	40.51	9.61	108	1.98	0.67	NA	NA	6	48	3.81	1.31	0.865	NA	NA	NA	NA	individuals	0	individuals	0	cocoon	0	individuals	0	cocoon	0	individuals	0	cocoon	0	individuals	0	Enrico_Lunghi, Manuela_Mulargia
Italy	Sardinia	Nuoro	M_Albo_Cave5	21/10/2015	Autumn	40.51	9.61	108	1.98	0.67	NA	NA	6	51	3.35	2.3	0.865	NA	NA	NA	NA	individuals	0	individuals	0	cocoon	0	individuals	0	cocoon	0	individuals	0	cocoon	0	individuals	0	Enrico_Lunghi, Manuela_Mulargia
Italy	Sardinia	Nuoro	M_Albo_Cave5	21/10/2015	Autumn	40.51	9.61	108	1.98	0.67	NA	NA	6	54	2.44	1.63	0.865	NA	NA	NA	NA	individuals	0	individuals	0	cocoon	0	individuals	0	cocoon	0	individuals	0	cocoon	0	individuals	0	Enrico_Lunghi, Manuela_Mulargia
Italy	Sardinia	Nuoro	M_Albo_Cave5	21/10/2015	Autumn	40.51	9.61	108	1.98	0.67	NA	NA	6	57	0.72	0.89	0.84	NA	NA	NA	NA	individuals	0	individuals	0	cocoon	0	individuals	0	cocoon	0	individuals	1	cocoon	0	individuals	1	Enrico_Lunghi, Manuela_Mulargia
Italy	Sardinia	Nuoro	M_Albo_Cave5	21/10/2015	Autumn	40.51	9.61	108	1.98	0.67	NA	NA	7	48	1.83	13	0.86	NA	NA	NA	NA	individuals	0	individuals	0	cocoon	0	individuals	0	cocoon	0	individuals	0	cocoon	0	individuals	0	Enrico_Lunghi, Manuela_Mulargia
Italy	Sardinia	Nuoro	M_Albo_Cave5	08/04/2016	Spring	40.51	9.61	108	1.98	0.67	16	61.5	1	3	2.15	0.93	0.815	15.85	60.85	180.2	8	individuals	0	individuals	0	cocoon	0	individuals	0	cocoon	0	individuals	0	cocoon	0	individuals	0	Enrico_Lunghi, Gentile_Francesco_Ficetola, Raoul_Manenti
Italy	Sardinia	Nuoro	M_Albo_Cave5	08/04/2016	Spring	40.51	9.61	108	1.98	0.67	16	61.5	1	6	1.14	5.28	0.645	15.3	79.9	0.1	0	individuals	0	individuals	0	cocoon	0	individuals	0	cocoon	0	individuals	0	cocoon	0	individuals	0	Enrico_Lunghi, Gentile_Francesco_Ficetola, Raoul_Manenti
Italy	Sardinia	Nuoro	M_Albo_Cave5	08/04/2016	Spring	40.51	9.61	108	1.98	0.67	16	61.5	1	9	2.35	1.67	0.86	15.3	74.25	0.1	0	individuals	0	individuals	0	cocoon	0	individuals	0	cocoon	2	individuals	0	cocoon	0	individuals	0	Enrico_Lunghi, Gentile_Francesco_Ficetola, Raoul_Manenti
Italy	Sardinia	Nuoro	M_Albo_Cave5	08/04/2016	Spring	40.51	9.61	108	1.98	0.67	16	61.5	1	12	1.59	0.75	0.82	15.2	78.95	0	0	individuals	0	individuals	0	cocoon	0	individuals	0	cocoon	0	individuals	0	cocoon	0	individuals	0	Enrico_Lunghi, Gentile_Francesco_Ficetola, Raoul_Manenti
Italy	Sardinia	Nuoro	M_Albo_Cave5	08/04/2016	Spring	40.51	9.61	108	1.98	0.67	16	61.5	1	15	1.49	1.1	0.81	14.95	80.8	0	0	individuals	0	individuals	0	cocoon	0	individuals	0	cocoon	0	individuals	0	cocoon	0	individuals	0	Enrico_Lunghi, Gentile_Francesco_Ficetola, Raoul_Manenti
Italy	Sardinia	Nuoro	M_Albo_Cave5	08/04/2016	Spring	40.51	9.61	108	1.98	0.67	16	61.5	1	18	2.66	1.93	0.84	14.9	80.9	0	0	individuals	0	individuals	0	cocoon	0	individuals	0	cocoon	0	individuals	0	cocoon	0	individuals	0	Enrico_Lunghi, Gentile_Francesco_Ficetola, Raoul_Manenti
Italy	Sardinia	Nuoro	M_Albo_Cave5	08/04/2016	Spring	40.51	9.61	108	1.98	0.67	16	61.5	1	21	3.64	3.18	0.875	14.9	80.85	0	0	individuals	0	individuals	0	cocoon	0	individuals	0	cocoon	0	individuals	0	cocoon	0	individuals	0	Enrico_Lunghi, Gentile_Francesco_Ficetola, Raoul_Manenti
Italy	Sardinia	Nuoro	M_Albo_Cave5	08/04/2016	Spring	40.51	9.61	108	1.98	0.67	16	61.5	1	24	4.65	1.82	0.87	14.9	81.15	0	0	individuals	0	individuals	0	cocoon	0	individuals	0	cocoon	0	individuals	0	cocoon	0	individuals	0	Enrico_Lunghi, Gentile_Francesco_Ficetola, Raoul_Manenti
Italy	Sardinia	Nuoro	M_Albo_Cave5	08/04/2016	Spring	40.51	9.61	108	1.98	0.67	16	61.5	1	27	5.5	1.89	0.9	14.7	80.45	0	0	individuals	0	individuals	0	cocoon	0	individuals	0	cocoon	0	individuals	0	cocoon	0	individuals	0	Enrico_Lunghi, Gentile_Francesco_Ficetola, Raoul_Manenti
Italy	Sardinia	Nuoro	M_Albo_Cave5	08/04/2016	Spring	40.51	9.61	108	1.98	0.67	16	61.5	1	30	3.45	1.57	0.915	14.6	80.85	0	0	individuals	0	individuals	0	cocoon	0	individuals	0	cocoon	0	individuals	0	cocoon	0	individuals	0	Enrico_Lunghi, Gentile_Francesco_Ficetola, Raoul_Manenti
Italy	Sardinia	Nuoro	M_Albo_Cave5	08/04/2016	Spring	40.51	9.61	108	1.98	0.67	16	61.5	1	33	6.03	0.98	0.865	14.4	80.6	0	0	individuals	0	individuals	1	cocoon	0	individuals	0	cocoon	0	individuals	0	cocoon	0	individuals	0	Enrico_Lunghi, Gentile_Francesco_Ficetola, Raoul_Manenti
Italy	Sardinia	Nuoro	M_Albo_Cave5	08/04/2016	Spring	40.51	9.61	108	1.98	0.67	16	61.5	1	36	6.22	7.39	0.89	14.4	80.8	0	0	individuals	0	individuals	0	cocoon	0	individuals	0	cocoon	0	individuals	0	cocoon	0	individuals	0	Enrico_Lunghi, Gentile_Francesco_Ficetola, Raoul_Manenti
Italy	Sardinia	Nuoro	M_Albo_Cave5	08/04/2016	Spring	40.51	9.61	108	1.98	0.67	16	61.5	1	39	2.96	5.32	0.88	14.6	82.1	0	0	individuals	0	individuals	0	cocoon	0	individuals	0	cocoon	0	individuals	0	cocoon	0	individuals	0	Enrico_Lunghi, Gentile_Francesco_Ficetola, Raoul_Manenti
Italy	Sardinia	Nuoro	M_Albo_Cave5	08/04/2016	Spring	40.51	9.61	108	1.98	0.67	16	61.5	1	42	1.5	2.65	0.89	14.25	84.35	0	0	individuals	0	individuals	0	cocoon	0	individuals	0	cocoon	0	individuals	0	cocoon	0	individuals	0	Enrico_Lunghi, Gentile_Francesco_Ficetola, Raoul_Manenti
Italy	Sardinia	Nuoro	M_Albo_Cave5	08/04/2016	Spring	40.51	9.61	108	1.98	0.67	16	61.5	1	45	1.91	0.52	0.9	14.35	84.3	0	0	individuals	0	individuals	0	cocoon	0	individuals	0	cocoon	0	individuals	0	cocoon	0	individuals	0	Enrico_Lunghi, Gentile_Francesco_Ficetola, Raoul_Manenti
Italy	Sardinia	Nuoro	M_Albo_Cave5	08/04/2016	Spring	40.51	9.61	108	1.98	0.67	16	61.5	1	48	1.91	0.73	0.825	14.4	83.55	0	0	individuals	0	individuals	0	cocoon	0	individuals	0	cocoon	0	individuals	0	cocoon	0	individuals	0	Enrico_Lunghi, Gentile_Francesco_Ficetola, Raoul_Manenti
Italy	Sardinia	Nuoro	M_Albo_Cave5	08/04/2016	Spring	40.51	9.61	108	1.98	0.67	16	61.5	2	24	1.2	1.02	0.735	15	83	0	0	individuals	0	individuals	0	cocoon	0	individuals	0	cocoon	0	individuals	0	cocoon	0	individuals	0	Enrico_Lunghi, Gentile_Francesco_Ficetola, Raoul_Manenti
Italy	Sardinia	Nuoro	M_Albo_Cave5	08/04/2016	Spring	40.51	9.61	108	1.98	0.67	16	61.5	3	39	3.59	0.98	0.84	14.45	81.9	0	0	individuals	0	individuals	0	cocoon	0	individuals	0	cocoon	0	individuals	0	cocoon	0	individuals	0	Enrico_Lunghi, Gentile_Francesco_Ficetola, Raoul_Manenti
Italy	Sardinia	Nuoro	M_Albo_Cave5	08/04/2016	Spring	40.51	9.61	108	1.98	0.67	16	61.5	3	42	2.27	1.03	0.86	14.6	83.8	0	0	individuals	0	individuals	0	cocoon	0	individuals	0	cocoon	0	individuals	0	cocoon	0	individuals	0	Enrico_Lunghi, Gentile_Francesco_Ficetola, Raoul_Manenti
Italy	Sardinia	Nuoro	M_Albo_Cave5	08/04/2016	Spring	40.51	9.61	108	1.98	0.67	16	61.5	4	3	1.5	1.15	0.855	13.8	84.1	1.2	0.3	individuals	0	individuals	0	cocoon	0	individuals	0	cocoon	0	individuals	0	cocoon	0	individuals	0	Enrico_Lunghi, Gentile_Francesco_Ficetola, Raoul_Manenti
Italy	Sardinia	Nuoro	M_Albo_Cave5	08/04/2016	Spring	40.51	9.61	108	1.98	0.67	16	61.5	4	6	1.89	1.15	0.92	13.85	83.5	0.2	0.1	individuals	0	individuals	0	cocoon	0	individuals	0	cocoon	0	individuals	1	cocoon	0	individuals	0	Enrico_Lunghi, Gentile_Francesco_Ficetola, Raoul_Manenti
Italy	Sardinia	Nuoro	M_Albo_Cave5	08/04/2016	Spring	40.51	9.61	108	1.98	0.67	16	61.5	4	9	1.73	0.8	0.86	13.95	81.2	0.1	0	individuals	0	individuals	0	cocoon	0	individuals	0	cocoon	0	individuals	3	cocoon	0	individuals	0	Enrico_Lunghi, Gentile_Francesco_Ficetola, Raoul_Manenti
Italy	Sardinia	Nuoro	M_Albo_Cave5	08/04/2016	Spring	40.51	9.61	108	1.98	0.67	16	61.5	4	15	2.04	0.88	0.77	14.2	82.4	0	0	individuals	0	individuals	0	cocoon	0	individuals	1	cocoon	0	individuals	1	cocoon	0	individuals	0	Enrico_Lunghi, Gentile_Francesco_Ficetola, Raoul_Manenti
Italy	Sardinia	Nuoro	M_Albo_Cave5	08/04/2016	Spring	40.51	9.61	108	1.98	0.67	16	61.5	4	18	3.54	0.97	0.855	13.9	84.35	0	0	individuals	0	individuals	0	cocoon	0	individuals	0	cocoon	0	individuals	0	cocoon	0	individuals	0	Enrico_Lunghi, Gentile_Francesco_Ficetola, Raoul_Manenti
Italy	Sardinia	Nuoro	M_Albo_Cave5	08/04/2016	Spring	40.51	9.61	108	1.98	0.67	16	61.5	4	51	2.44	0.94	0.85	14.35	82.95	0	0	individuals	0	individuals	0	cocoon	0	individuals	0	cocoon	0	individuals	0	cocoon	0	individuals	0	Enrico_Lunghi, Gentile_Francesco_Ficetola, Raoul_Manenti
Italy	Sardinia	Nuoro	M_Albo_Cave5	08/04/2016	Spring	40.51	9.61	108	1.98	0.67	16	61.5	5	54	0.95	0.91	0.895	14.3	82.3	0	0	individuals	0	individuals	0	cocoon	0	individuals	0	cocoon	0	individuals	0	cocoon	0	individuals	0	Enrico_Lunghi, Gentile_Francesco_Ficetola, Raoul_Manenti
Italy	Sardinia	Nuoro	M_Albo_Cave5	08/04/2016	Spring	40.51	9.61	108	1.98	0.67	16	61.5	5	57	0.96	0.38	0.925	14.3	82.3	0	0	individuals	0	individuals	0	cocoon	0	individuals	0	cocoon	0	individuals	0	cocoon	0	individuals	0	Enrico_Lunghi, Gentile_Francesco_Ficetola, Raoul_Manenti
Italy	Sardinia	Nuoro	M_Albo_Cave5	08/04/2016	Spring	40.51	9.61	108	1.98	0.67	16	61.5	6	39	6.06	0.76	0.9	14.6	78.85	0	0	individuals	0	individuals	0	cocoon	0	individuals	0	cocoon	0	individuals	0	cocoon	0	individuals	0	Enrico_Lunghi, Gentile_Francesco_Ficetola, Raoul_Manenti
Italy	Sardinia	Nuoro	M_Albo_Cave5	08/04/2016	Spring	40.51	9.61	108	1.98	0.67	16	61.5	6	42	5.55	0.22	0.935	14.6	80.75	0	0	individuals	0	individuals	0	cocoon	0	individuals	0	cocoon	0	individuals	0	cocoon	0	individuals	0	Enrico_Lunghi, Gentile_Francesco_Ficetola, Raoul_Manenti
Italy	Sardinia	Nuoro	M_Albo_Cave5	08/04/2016	Spring	40.51	9.61	108	1.98	0.67	16	61.5	6	45	4.18	1.34	0.89	14.35	83.75	0	0	individuals	0	individuals	0	cocoon	0	individuals	0	cocoon	0	individuals	0	cocoon	0	individuals	0	Enrico_Lunghi, Gentile_Francesco_Ficetola, Raoul_Manenti
Italy	Sardinia	Nuoro	M_Albo_Cave5	08/04/2016	Spring	40.51	9.61	108	1.98	0.67	16	61.5	6	48	3.81	1.31	0.865	14.25	83.8	0	0	individuals	0	individuals	0	cocoon	0	individuals	0	cocoon	0	individuals	0	cocoon	0	individuals	0	Enrico_Lunghi, Gentile_Francesco_Ficetola, Raoul_Manenti
Italy	Sardinia	Nuoro	M_Albo_Cave5	08/04/2016	Spring	40.51	9.61	108	1.98	0.67	16	61.5	6	51	3.35	2.3	0.865	14.15	84.7	0	0	individuals	0	individuals	0	cocoon	0	individuals	0	cocoon	0	individuals	0	cocoon	0	individuals	0	Enrico_Lunghi, Gentile_Francesco_Ficetola, Raoul_Manenti
Italy	Sardinia	Nuoro	M_Albo_Cave5	08/04/2016	Spring	40.51	9.61	108	1.98	0.67	16	61.5	6	54	2.44	1.63	0.865	14.05	85.05	0	0	individuals	0	individuals	0	cocoon	0	individuals	0	cocoon	0	individuals	0	cocoon	0	individuals	0	Enrico_Lunghi, Gentile_Francesco_Ficetola, Raoul_Manenti
Italy	Sardinia	Nuoro	M_Albo_Cave5	08/04/2016	Spring	40.51	9.61	108	1.98	0.67	16	61.5	6	57	0.72	0.89	0.84	13.9	84.9	0	0	individuals	0	individuals	0	cocoon	0	individuals	0	cocoon	0	individuals	0	cocoon	0	individuals	0	Enrico_Lunghi, Gentile_Francesco_Ficetola, Raoul_Manenti
Italy	Sardinia	Nuoro	M_Albo_Cave5	08/04/2016	Spring	40.51	9.61	108	1.98	0.67	16	61.5	7	48	1.83	13	0.86	14.6	85.35	0	0	individuals	0	individuals	0	cocoon	0	individuals	0	cocoon	0	individuals	0	cocoon	0	individuals	0	Enrico_Lunghi, Gentile_Francesco_Ficetola, Raoul_Manenti
Italy	Sardinia	Nuoro	M_Albo_Cave5	12/04/2016	Spring	40.51	9.61	108	1.98	0.67	NA	NA	1	3	2.15	0.93	0.815	NA	NA	NA	NA	individuals	0	individuals	0	cocoon	0	individuals	0	cocoon	0	individuals	0	cocoon	0	individuals	0	Enrico_Lunghi, Gentile_Francesco_Ficetola, Raoul_Manenti
Italy	Sardinia	Nuoro	M_Albo_Cave5	12/04/2016	Spring	40.51	9.61	108	1.98	0.67	NA	NA	1	6	1.14	5.28	0.645	NA	NA	NA	NA	individuals	0	individuals	0	cocoon	0	individuals	0	cocoon	0	individuals	0	cocoon	0	individuals	0	Enrico_Lunghi, Gentile_Francesco_Ficetola, Raoul_Manenti
Italy	Sardinia	Nuoro	M_Albo_Cave5	12/04/2016	Spring	40.51	9.61	108	1.98	0.67	NA	NA	1	9	2.35	1.67	0.86	NA	NA	NA	NA	individuals	0	individuals	0	cocoon	0	individuals	1	cocoon	0	individuals	0	cocoon	0	individuals	0	Enrico_Lunghi, Gentile_Francesco_Ficetola, Raoul_Manenti
Italy	Sardinia	Nuoro	M_Albo_Cave5	12/04/2016	Spring	40.51	9.61	108	1.98	0.67	NA	NA	1	12	1.59	0.75	0.82	NA	NA	NA	NA	individuals	0	individuals	0	cocoon	0	individuals	0	cocoon	0	individuals	0	cocoon	0	individuals	0	Enrico_Lunghi, Gentile_Francesco_Ficetola, Raoul_Manenti
Italy	Sardinia	Nuoro	M_Albo_Cave5	12/04/2016	Spring	40.51	9.61	108	1.98	0.67	NA	NA	1	15	1.49	1.1	0.81	NA	NA	NA	NA	individuals	0	individuals	0	cocoon	0	individuals	0	cocoon	0	individuals	0	cocoon	0	individuals	0	Enrico_Lunghi, Gentile_Francesco_Ficetola, Raoul_Manenti
Italy	Sardinia	Nuoro	M_Albo_Cave5	12/04/2016	Spring	40.51	9.61	108	1.98	0.67	NA	NA	1	18	2.66	1.93	0.84	NA	NA	NA	NA	individuals	0	individuals	0	cocoon	0	individuals	0	cocoon	0	individuals	0	cocoon	0	individuals	0	Enrico_Lunghi, Gentile_Francesco_Ficetola, Raoul_Manenti
Italy	Sardinia	Nuoro	M_Albo_Cave5	12/04/2016	Spring	40.51	9.61	108	1.98	0.67	NA	NA	1	21	3.64	3.18	0.875	NA	NA	NA	NA	individuals	0	individuals	0	cocoon	0	individuals	0	cocoon	0	individuals	0	cocoon	0	individuals	0	Enrico_Lunghi, Gentile_Francesco_Ficetola, Raoul_Manenti
Italy	Sardinia	Nuoro	M_Albo_Cave5	12/04/2016	Spring	40.51	9.61	108	1.98	0.67	NA	NA	1	24	4.65	1.82	0.87	NA	NA	NA	NA	individuals	0	individuals	0	cocoon	0	individuals	0	cocoon	0	individuals	0	cocoon	0	individuals	0	Enrico_Lunghi, Gentile_Francesco_Ficetola, Raoul_Manenti
Italy	Sardinia	Nuoro	M_Albo_Cave5	12/04/2016	Spring	40.51	9.61	108	1.98	0.67	NA	NA	1	27	5.5	1.89	0.9	NA	NA	NA	NA	individuals	0	individuals	0	cocoon	0	individuals	0	cocoon	0	individuals	0	cocoon	0	individuals	0	Enrico_Lunghi, Gentile_Francesco_Ficetola, Raoul_Manenti
Italy	Sardinia	Nuoro	M_Albo_Cave5	12/04/2016	Spring	40.51	9.61	108	1.98	0.67	NA	NA	1	30	3.45	1.57	0.915	NA	NA	NA	NA	individuals	0	individuals	0	cocoon	0	individuals	0	cocoon	0	individuals	0	cocoon	0	individuals	0	Enrico_Lunghi, Gentile_Francesco_Ficetola, Raoul_Manenti
Italy	Sardinia	Nuoro	M_Albo_Cave5	12/04/2016	Spring	40.51	9.61	108	1.98	0.67	NA	NA	1	33	6.03	0.98	0.865	NA	NA	NA	NA	individuals	0	individuals	1	cocoon	0	individuals	0	cocoon	0	individuals	0	cocoon	0	individuals	0	Enrico_Lunghi, Gentile_Francesco_Ficetola, Raoul_Manenti
Italy	Sardinia	Nuoro	M_Albo_Cave5	12/04/2016	Spring	40.51	9.61	108	1.98	0.67	NA	NA	1	36	6.22	7.39	0.89	NA	NA	NA	NA	individuals	0	individuals	0	cocoon	0	individuals	0	cocoon	0	individuals	0	cocoon	0	individuals	0	Enrico_Lunghi, Gentile_Francesco_Ficetola, Raoul_Manenti
Italy	Sardinia	Nuoro	M_Albo_Cave5	12/04/2016	Spring	40.51	9.61	108	1.98	0.67	NA	NA	1	39	2.96	5.32	0.88	NA	NA	NA	NA	individuals	0	individuals	0	cocoon	0	individuals	0	cocoon	0	individuals	0	cocoon	0	individuals	0	Enrico_Lunghi, Gentile_Francesco_Ficetola, Raoul_Manenti
Italy	Sardinia	Nuoro	M_Albo_Cave5	12/04/2016	Spring	40.51	9.61	108	1.98	0.67	NA	NA	1	42	1.5	2.65	0.89	NA	NA	NA	NA	individuals	0	individuals	0	cocoon	0	individuals	0	cocoon	0	individuals	0	cocoon	0	individuals	0	Enrico_Lunghi, Gentile_Francesco_Ficetola, Raoul_Manenti
Italy	Sardinia	Nuoro	M_Albo_Cave5	12/04/2016	Spring	40.51	9.61	108	1.98	0.67	NA	NA	1	45	1.91	0.52	0.9	NA	NA	NA	NA	individuals	0	individuals	0	cocoon	0	individuals	0	cocoon	0	individuals	0	cocoon	0	individuals	0	Enrico_Lunghi, Gentile_Francesco_Ficetola, Raoul_Manenti
Italy	Sardinia	Nuoro	M_Albo_Cave5	12/04/2016	Spring	40.51	9.61	108	1.98	0.67	NA	NA	1	48	1.91	0.73	0.825	NA	NA	NA	NA	individuals	0	individuals	0	cocoon	0	individuals	0	cocoon	0	individuals	0	cocoon	0	individuals	0	Enrico_Lunghi, Gentile_Francesco_Ficetola, Raoul_Manenti
Italy	Sardinia	Nuoro	M_Albo_Cave5	12/04/2016	Spring	40.51	9.61	108	1.98	0.67	NA	NA	2	24	1.2	1.02	0.735	NA	NA	NA	NA	individuals	0	individuals	0	cocoon	0	individuals	0	cocoon	0	individuals	0	cocoon	0	individuals	0	Enrico_Lunghi, Gentile_Francesco_Ficetola, Raoul_Manenti
Italy	Sardinia	Nuoro	M_Albo_Cave5	12/04/2016	Spring	40.51	9.61	108	1.98	0.67	NA	NA	3	39	3.59	0.98	0.84	NA	NA	NA	NA	individuals	0	individuals	0	cocoon	0	individuals	0	cocoon	0	individuals	0	cocoon	0	individuals	0	Enrico_Lunghi, Gentile_Francesco_Ficetola, Raoul_Manenti
Italy	Sardinia	Nuoro	M_Albo_Cave5	12/04/2016	Spring	40.51	9.61	108	1.98	0.67	NA	NA	3	42	2.27	1.03	0.86	NA	NA	NA	NA	individuals	0	individuals	0	cocoon	0	individuals	0	cocoon	0	individuals	0	cocoon	0	individuals	0	Enrico_Lunghi, Gentile_Francesco_Ficetola, Raoul_Manenti
Italy	Sardinia	Nuoro	M_Albo_Cave5	12/04/2016	Spring	40.51	9.61	108	1.98	0.67	NA	NA	4	3	1.5	1.15	0.855	NA	NA	NA	NA	individuals	0	individuals	0	cocoon	0	individuals	0	cocoon	0	individuals	1	cocoon	0	individuals	0	Enrico_Lunghi, Gentile_Francesco_Ficetola, Raoul_Manenti
Italy	Sardinia	Nuoro	M_Albo_Cave5	12/04/2016	Spring	40.51	9.61	108	1.98	0.67	NA	NA	4	6	1.89	1.15	0.92	NA	NA	NA	NA	individuals	0	individuals	0	cocoon	0	individuals	0	cocoon	0	individuals	1	cocoon	0	individuals	0	Enrico_Lunghi, Gentile_Francesco_Ficetola, Raoul_Manenti
Italy	Sardinia	Nuoro	M_Albo_Cave5	12/04/2016	Spring	40.51	9.61	108	1.98	0.67	NA	NA	4	9	1.73	0.8	0.86	NA	NA	NA	NA	individuals	0	individuals	0	cocoon	0	individuals	1	cocoon	0	individuals	1	cocoon	0	individuals	0	Enrico_Lunghi, Gentile_Francesco_Ficetola, Raoul_Manenti
Italy	Sardinia	Nuoro	M_Albo_Cave5	12/04/2016	Spring	40.51	9.61	108	1.98	0.67	NA	NA	4	15	2.04	0.88	0.77	NA	NA	NA	NA	individuals	0	individuals	0	cocoon	0	individuals	0	cocoon	0	individuals	0	cocoon	0	individuals	0	Enrico_Lunghi, Gentile_Francesco_Ficetola, Raoul_Manenti
Italy	Sardinia	Nuoro	M_Albo_Cave5	12/04/2016	Spring	40.51	9.61	108	1.98	0.67	NA	NA	4	18	3.54	0.97	0.855	NA	NA	NA	NA	individuals	0	individuals	0	cocoon	0	individuals	0	cocoon	0	individuals	0	cocoon	1	individuals	0	Enrico_Lunghi, Gentile_Francesco_Ficetola, Raoul_Manenti
Italy	Sardinia	Nuoro	M_Albo_Cave5	12/04/2016	Spring	40.51	9.61	108	1.98	0.67	NA	NA	4	51	2.44	0.94	0.85	NA	NA	NA	NA	individuals	0	individuals	0	cocoon	0	individuals	1	cocoon	0	individuals	1	cocoon	0	individuals	0	Enrico_Lunghi, Gentile_Francesco_Ficetola, Raoul_Manenti
Italy	Sardinia	Nuoro	M_Albo_Cave5	12/04/2016	Spring	40.51	9.61	108	1.98	0.67	NA	NA	5	54	0.95	0.91	0.895	NA	NA	NA	NA	individuals	0	individuals	0	cocoon	0	individuals	0	cocoon	0	individuals	0	cocoon	0	individuals	0	Enrico_Lunghi, Gentile_Francesco_Ficetola, Raoul_Manenti
Italy	Sardinia	Nuoro	M_Albo_Cave5	12/04/2016	Spring	40.51	9.61	108	1.98	0.67	NA	NA	5	57	0.96	0.38	0.925	NA	NA	NA	NA	individuals	0	individuals	0	cocoon	0	individuals	0	cocoon	0	individuals	0	cocoon	0	individuals	0	Enrico_Lunghi, Gentile_Francesco_Ficetola, Raoul_Manenti
Italy	Sardinia	Nuoro	M_Albo_Cave5	12/04/2016	Spring	40.51	9.61	108	1.98	0.67	NA	NA	6	39	6.06	0.76	0.9	NA	NA	NA	NA	individuals	0	individuals	0	cocoon	0	individuals	0	cocoon	0	individuals	0	cocoon	0	individuals	0	Enrico_Lunghi, Gentile_Francesco_Ficetola, Raoul_Manenti
Italy	Sardinia	Nuoro	M_Albo_Cave5	12/04/2016	Spring	40.51	9.61	108	1.98	0.67	NA	NA	6	42	5.55	0.22	0.935	NA	NA	NA	NA	individuals	0	individuals	0	cocoon	0	individuals	0	cocoon	0	individuals	0	cocoon	0	individuals	0	Enrico_Lunghi, Gentile_Francesco_Ficetola, Raoul_Manenti
Italy	Sardinia	Nuoro	M_Albo_Cave5	12/04/2016	Spring	40.51	9.61	108	1.98	0.67	NA	NA	6	45	4.18	1.34	0.89	NA	NA	NA	NA	individuals	0	individuals	0	cocoon	0	individuals	0	cocoon	0	individuals	0	cocoon	0	individuals	0	Enrico_Lunghi, Gentile_Francesco_Ficetola, Raoul_Manenti
Italy	Sardinia	Nuoro	M_Albo_Cave5	12/04/2016	Spring	40.51	9.61	108	1.98	0.67	NA	NA	6	48	3.81	1.31	0.865	NA	NA	NA	NA	individuals	0	individuals	0	cocoon	0	individuals	0	cocoon	0	individuals	0	cocoon	0	individuals	0	Enrico_Lunghi, Gentile_Francesco_Ficetola, Raoul_Manenti
Italy	Sardinia	Nuoro	M_Albo_Cave5	12/04/2016	Spring	40.51	9.61	108	1.98	0.67	NA	NA	6	51	3.35	2.3	0.865	NA	NA	NA	NA	individuals	0	individuals	0	cocoon	0	individuals	0	cocoon	0	individuals	0	cocoon	0	individuals	0	Enrico_Lunghi, Gentile_Francesco_Ficetola, Raoul_Manenti
Italy	Sardinia	Nuoro	M_Albo_Cave5	12/04/2016	Spring	40.51	9.61	108	1.98	0.67	NA	NA	6	54	2.44	1.63	0.865	NA	NA	NA	NA	individuals	0	individuals	0	cocoon	0	individuals	0	cocoon	0	individuals	0	cocoon	0	individuals	0	Enrico_Lunghi, Gentile_Francesco_Ficetola, Raoul_Manenti
Italy	Sardinia	Nuoro	M_Albo_Cave5	12/04/2016	Spring	40.51	9.61	108	1.98	0.67	NA	NA	6	57	0.72	0.89	0.84	NA	NA	NA	NA	individuals	0	individuals	0	cocoon	0	individuals	0	cocoon	0	individuals	0	cocoon	0	individuals	0	Enrico_Lunghi, Gentile_Francesco_Ficetola, Raoul_Manenti
Italy	Sardinia	Nuoro	M_Albo_Cave5	12/04/2016	Spring	40.51	9.61	108	1.98	0.67	NA	NA	7	48	1.83	13	0.86	NA	NA	NA	NA	individuals	0	individuals	0	cocoon	0	individuals	0	cocoon	0	individuals	0	cocoon	0	individuals	0	Enrico_Lunghi, Gentile_Francesco_Ficetola, Raoul_Manenti
Italy	Sardinia	Nuoro	M_Albo_Cave5	06/05/2016	Spring	40.51	9.61	108	1.98	0.67	NA	NA	1	3	2.15	0.93	0.815	NA	NA	NA	NA	individuals	0	individuals	0	cocoon	0	individuals	0	cocoon	0	individuals	0	cocoon	0	individuals	0	Enrico_Lunghi, Gentile_Francesco_Ficetola, Raoul_Manenti
Italy	Sardinia	Nuoro	M_Albo_Cave5	06/05/2016	Spring	40.51	9.61	108	1.98	0.67	NA	NA	1	6	1.14	5.28	0.645	NA	NA	NA	NA	individuals	0	individuals	0	cocoon	0	individuals	0	cocoon	0	individuals	0	cocoon	0	individuals	0	Enrico_Lunghi, Gentile_Francesco_Ficetola, Raoul_Manenti
Italy	Sardinia	Nuoro	M_Albo_Cave5	06/05/2016	Spring	40.51	9.61	108	1.98	0.67	NA	NA	1	9	2.35	1.67	0.86	NA	NA	NA	NA	individuals	0	individuals	0	cocoon	0	individuals	0	cocoon	2	individuals	0	cocoon	0	individuals	0	Enrico_Lunghi, Gentile_Francesco_Ficetola, Raoul_Manenti
Italy	Sardinia	Nuoro	M_Albo_Cave5	06/05/2016	Spring	40.51	9.61	108	1.98	0.67	NA	NA	1	12	1.59	0.75	0.82	NA	NA	NA	NA	individuals	0	individuals	0	cocoon	0	individuals	0	cocoon	0	individuals	0	cocoon	0	individuals	0	Enrico_Lunghi, Gentile_Francesco_Ficetola, Raoul_Manenti
Italy	Sardinia	Nuoro	M_Albo_Cave5	06/05/2016	Spring	40.51	9.61	108	1.98	0.67	NA	NA	1	15	1.49	1.1	0.81	NA	NA	NA	NA	individuals	0	individuals	0	cocoon	0	individuals	1	cocoon	4	individuals	0	cocoon	0	individuals	0	Enrico_Lunghi, Gentile_Francesco_Ficetola, Raoul_Manenti
Italy	Sardinia	Nuoro	M_Albo_Cave5	06/05/2016	Spring	40.51	9.61	108	1.98	0.67	NA	NA	1	18	2.66	1.93	0.84	NA	NA	NA	NA	individuals	0	individuals	0	cocoon	0	individuals	0	cocoon	0	individuals	0	cocoon	0	individuals	0	Enrico_Lunghi, Gentile_Francesco_Ficetola, Raoul_Manenti
Italy	Sardinia	Nuoro	M_Albo_Cave5	06/05/2016	Spring	40.51	9.61	108	1.98	0.67	NA	NA	1	21	3.64	3.18	0.875	NA	NA	NA	NA	individuals	0	individuals	0	cocoon	0	individuals	0	cocoon	0	individuals	0	cocoon	0	individuals	0	Enrico_Lunghi, Gentile_Francesco_Ficetola, Raoul_Manenti
Italy	Sardinia	Nuoro	M_Albo_Cave5	06/05/2016	Spring	40.51	9.61	108	1.98	0.67	NA	NA	1	24	4.65	1.82	0.87	NA	NA	NA	NA	individuals	0	individuals	0	cocoon	0	individuals	0	cocoon	0	individuals	0	cocoon	0	individuals	0	Enrico_Lunghi, Gentile_Francesco_Ficetola, Raoul_Manenti
Italy	Sardinia	Nuoro	M_Albo_Cave5	06/05/2016	Spring	40.51	9.61	108	1.98	0.67	NA	NA	1	27	5.5	1.89	0.9	NA	NA	NA	NA	individuals	0	individuals	0	cocoon	0	individuals	0	cocoon	0	individuals	0	cocoon	0	individuals	0	Enrico_Lunghi, Gentile_Francesco_Ficetola, Raoul_Manenti
Italy	Sardinia	Nuoro	M_Albo_Cave5	06/05/2016	Spring	40.51	9.61	108	1.98	0.67	NA	NA	1	30	3.45	1.57	0.915	NA	NA	NA	NA	individuals	0	individuals	0	cocoon	0	individuals	0	cocoon	0	individuals	0	cocoon	0	individuals	0	Enrico_Lunghi, Gentile_Francesco_Ficetola, Raoul_Manenti
Italy	Sardinia	Nuoro	M_Albo_Cave5	06/05/2016	Spring	40.51	9.61	108	1.98	0.67	NA	NA	1	33	6.03	0.98	0.865	NA	NA	NA	NA	individuals	0	individuals	0	cocoon	0	individuals	0	cocoon	0	individuals	0	cocoon	0	individuals	0	Enrico_Lunghi, Gentile_Francesco_Ficetola, Raoul_Manenti
Italy	Sardinia	Nuoro	M_Albo_Cave5	06/05/2016	Spring	40.51	9.61	108	1.98	0.67	NA	NA	1	36	6.22	7.39	0.89	NA	NA	NA	NA	individuals	0	individuals	0	cocoon	0	individuals	0	cocoon	0	individuals	0	cocoon	0	individuals	0	Enrico_Lunghi, Gentile_Francesco_Ficetola, Raoul_Manenti
Italy	Sardinia	Nuoro	M_Albo_Cave5	06/05/2016	Spring	40.51	9.61	108	1.98	0.67	NA	NA	1	39	2.96	5.32	0.88	NA	NA	NA	NA	individuals	0	individuals	0	cocoon	0	individuals	0	cocoon	0	individuals	0	cocoon	0	individuals	0	Enrico_Lunghi, Gentile_Francesco_Ficetola, Raoul_Manenti
Italy	Sardinia	Nuoro	M_Albo_Cave5	06/05/2016	Spring	40.51	9.61	108	1.98	0.67	NA	NA	1	42	1.5	2.65	0.89	NA	NA	NA	NA	individuals	0	individuals	0	cocoon	0	individuals	0	cocoon	0	individuals	0	cocoon	0	individuals	0	Enrico_Lunghi, Gentile_Francesco_Ficetola, Raoul_Manenti
Italy	Sardinia	Nuoro	M_Albo_Cave5	06/05/2016	Spring	40.51	9.61	108	1.98	0.67	NA	NA	1	45	1.91	0.52	0.9	NA	NA	NA	NA	individuals	0	individuals	0	cocoon	0	individuals	0	cocoon	0	individuals	0	cocoon	0	individuals	0	Enrico_Lunghi, Gentile_Francesco_Ficetola, Raoul_Manenti
Italy	Sardinia	Nuoro	M_Albo_Cave5	06/05/2016	Spring	40.51	9.61	108	1.98	0.67	NA	NA	1	48	1.91	0.73	0.825	NA	NA	NA	NA	individuals	0	individuals	0	cocoon	0	individuals	0	cocoon	0	individuals	0	cocoon	0	individuals	0	Enrico_Lunghi, Gentile_Francesco_Ficetola, Raoul_Manenti
Italy	Sardinia	Nuoro	M_Albo_Cave5	06/05/2016	Spring	40.51	9.61	108	1.98	0.67	NA	NA	2	24	1.2	1.02	0.735	NA	NA	NA	NA	individuals	0	individuals	0	cocoon	0	individuals	0	cocoon	0	individuals	0	cocoon	0	individuals	0	Enrico_Lunghi, Gentile_Francesco_Ficetola, Raoul_Manenti
Italy	Sardinia	Nuoro	M_Albo_Cave5	06/05/2016	Spring	40.51	9.61	108	1.98	0.67	NA	NA	3	39	3.59	0.98	0.84	NA	NA	NA	NA	individuals	0	individuals	0	cocoon	0	individuals	0	cocoon	0	individuals	0	cocoon	0	individuals	0	Enrico_Lunghi, Gentile_Francesco_Ficetola, Raoul_Manenti
Italy	Sardinia	Nuoro	M_Albo_Cave5	06/05/2016	Spring	40.51	9.61	108	1.98	0.67	NA	NA	3	42	2.27	1.03	0.86	NA	NA	NA	NA	individuals	0	individuals	0	cocoon	0	individuals	0	cocoon	0	individuals	0	cocoon	0	individuals	0	Enrico_Lunghi, Gentile_Francesco_Ficetola, Raoul_Manenti
Italy	Sardinia	Nuoro	M_Albo_Cave5	06/05/2016	Spring	40.51	9.61	108	1.98	0.67	NA	NA	4	3	1.5	1.15	0.855	NA	NA	NA	NA	individuals	0	individuals	0	cocoon	0	individuals	0	cocoon	0	individuals	1	cocoon	0	individuals	0	Enrico_Lunghi, Gentile_Francesco_Ficetola, Raoul_Manenti
Italy	Sardinia	Nuoro	M_Albo_Cave5	06/05/2016	Spring	40.51	9.61	108	1.98	0.67	NA	NA	4	6	1.89	1.15	0.92	NA	NA	NA	NA	individuals	0	individuals	0	cocoon	0	individuals	0	cocoon	0	individuals	1	cocoon	0	individuals	0	Enrico_Lunghi, Gentile_Francesco_Ficetola, Raoul_Manenti
Italy	Sardinia	Nuoro	M_Albo_Cave5	06/05/2016	Spring	40.51	9.61	108	1.98	0.67	NA	NA	4	9	1.73	0.8	0.86	NA	NA	NA	NA	individuals	0	individuals	0	cocoon	0	individuals	0	cocoon	0	individuals	1	cocoon	0	individuals	0	Enrico_Lunghi, Gentile_Francesco_Ficetola, Raoul_Manenti
Italy	Sardinia	Nuoro	M_Albo_Cave5	06/05/2016	Spring	40.51	9.61	108	1.98	0.67	NA	NA	4	15	2.04	0.88	0.77	NA	NA	NA	NA	individuals	0	individuals	0	cocoon	0	individuals	0	cocoon	0	individuals	0	cocoon	0	individuals	0	Enrico_Lunghi, Gentile_Francesco_Ficetola, Raoul_Manenti
Italy	Sardinia	Nuoro	M_Albo_Cave5	06/05/2016	Spring	40.51	9.61	108	1.98	0.67	NA	NA	4	18	3.54	0.97	0.855	NA	NA	NA	NA	individuals	0	individuals	0	cocoon	0	individuals	0	cocoon	0	individuals	0	cocoon	0	individuals	0	Enrico_Lunghi, Gentile_Francesco_Ficetola, Raoul_Manenti
Italy	Sardinia	Nuoro	M_Albo_Cave5	06/05/2016	Spring	40.51	9.61	108	1.98	0.67	NA	NA	4	51	2.44	0.94	0.85	NA	NA	NA	NA	individuals	0	individuals	0	cocoon	0	individuals	0	cocoon	0	individuals	1	cocoon	0	individuals	0	Enrico_Lunghi, Gentile_Francesco_Ficetola, Raoul_Manenti
Italy	Sardinia	Nuoro	M_Albo_Cave5	06/05/2016	Spring	40.51	9.61	108	1.98	0.67	NA	NA	5	54	0.95	0.91	0.895	NA	NA	NA	NA	individuals	0	individuals	0	cocoon	0	individuals	0	cocoon	0	individuals	0	cocoon	0	individuals	0	Enrico_Lunghi, Gentile_Francesco_Ficetola, Raoul_Manenti
Italy	Sardinia	Nuoro	M_Albo_Cave5	06/05/2016	Spring	40.51	9.61	108	1.98	0.67	NA	NA	5	57	0.96	0.38	0.925	NA	NA	NA	NA	individuals	0	individuals	0	cocoon	0	individuals	0	cocoon	0	individuals	0	cocoon	0	individuals	0	Enrico_Lunghi, Gentile_Francesco_Ficetola, Raoul_Manenti
Italy	Sardinia	Nuoro	M_Albo_Cave5	06/05/2016	Spring	40.51	9.61	108	1.98	0.67	NA	NA	6	39	6.06	0.76	0.9	NA	NA	NA	NA	individuals	0	individuals	0	cocoon	0	individuals	0	cocoon	0	individuals	0	cocoon	0	individuals	0	Enrico_Lunghi, Gentile_Francesco_Ficetola, Raoul_Manenti
Italy	Sardinia	Nuoro	M_Albo_Cave5	06/05/2016	Spring	40.51	9.61	108	1.98	0.67	NA	NA	6	42	5.55	0.22	0.935	NA	NA	NA	NA	individuals	0	individuals	0	cocoon	0	individuals	0	cocoon	0	individuals	0	cocoon	0	individuals	0	Enrico_Lunghi, Gentile_Francesco_Ficetola, Raoul_Manenti
Italy	Sardinia	Nuoro	M_Albo_Cave5	06/05/2016	Spring	40.51	9.61	108	1.98	0.67	NA	NA	6	45	4.18	1.34	0.89	NA	NA	NA	NA	individuals	0	individuals	0	cocoon	0	individuals	0	cocoon	0	individuals	0	cocoon	0	individuals	0	Enrico_Lunghi, Gentile_Francesco_Ficetola, Raoul_Manenti
Italy	Sardinia	Nuoro	M_Albo_Cave5	06/05/2016	Spring	40.51	9.61	108	1.98	0.67	NA	NA	6	48	3.81	1.31	0.865	NA	NA	NA	NA	individuals	0	individuals	0	cocoon	0	individuals	0	cocoon	0	individuals	0	cocoon	0	individuals	0	Enrico_Lunghi, Gentile_Francesco_Ficetola, Raoul_Manenti
Italy	Sardinia	Nuoro	M_Albo_Cave5	06/05/2016	Spring	40.51	9.61	108	1.98	0.67	NA	NA	6	51	3.35	2.3	0.865	NA	NA	NA	NA	individuals	0	individuals	0	cocoon	0	individuals	0	cocoon	0	individuals	0	cocoon	0	individuals	0	Enrico_Lunghi, Gentile_Francesco_Ficetola, Raoul_Manenti
Italy	Sardinia	Nuoro	M_Albo_Cave5	06/05/2016	Spring	40.51	9.61	108	1.98	0.67	NA	NA	6	54	2.44	1.63	0.865	NA	NA	NA	NA	individuals	0	individuals	0	cocoon	0	individuals	0	cocoon	0	individuals	0	cocoon	0	individuals	0	Enrico_Lunghi, Gentile_Francesco_Ficetola, Raoul_Manenti
Italy	Sardinia	Nuoro	M_Albo_Cave5	06/05/2016	Spring	40.51	9.61	108	1.98	0.67	NA	NA	6	57	0.72	0.89	0.84	NA	NA	NA	NA	individuals	0	individuals	0	cocoon	0	individuals	0	cocoon	0	individuals	5	cocoon	0	individuals	0	Enrico_Lunghi, Gentile_Francesco_Ficetola, Raoul_Manenti
Italy	Sardinia	Nuoro	M_Albo_Cave5	06/05/2016	Spring	40.51	9.61	108	1.98	0.67	NA	NA	7	48	1.83	13	0.86	NA	NA	NA	NA	individuals	0	individuals	0	cocoon	0	individuals	0	cocoon	0	individuals	0	cocoon	0	individuals	0	Enrico_Lunghi, Gentile_Francesco_Ficetola, Raoul_Manenti
Italy	Sardinia	Nuoro	M_Albo_Cave5	22/06/2016	Summer	40.51	9.61	108	1.98	0.67	27.1	52.4	1	3	2.15	0.93	0.815	23.85	55.9	179.4	6.5	individuals	0	individuals	0	cocoon	0	individuals	0	cocoon	0	individuals	0	cocoon	0	individuals	0	Enrico_Lunghi
Italy	Sardinia	Nuoro	M_Albo_Cave5	22/06/2016	Summer	40.51	9.61	108	1.98	0.67	27.1	52.4	1	6	1.14	5.28	0.645	20.1	73.65	0.2	0.1	individuals	0	individuals	0	cocoon	0	individuals	0	cocoon	3	individuals	0	cocoon	0	individuals	0	Enrico_Lunghi
Italy	Sardinia	Nuoro	M_Albo_Cave5	22/06/2016	Summer	40.51	9.61	108	1.98	0.67	27.1	52.4	1	9	2.35	1.67	0.86	19.1	77.45	1.3	0.1	individuals	0	individuals	0	cocoon	0	individuals	0	cocoon	3	individuals	0	cocoon	0	individuals	0	Enrico_Lunghi
Italy	Sardinia	Nuoro	M_Albo_Cave5	22/06/2016	Summer	40.51	9.61	108	1.98	0.67	27.1	52.4	1	12	1.59	0.75	0.82	18.5	79.35	0	0	individuals	0	individuals	0	cocoon	0	individuals	0	cocoon	1	individuals	1	cocoon	0	individuals	0	Enrico_Lunghi
Italy	Sardinia	Nuoro	M_Albo_Cave5	22/06/2016	Summer	40.51	9.61	108	1.98	0.67	27.1	52.4	1	15	1.49	1.1	0.81	17.85	81.15	0	0	individuals	0	individuals	0	cocoon	0	individuals	0	cocoon	2	individuals	1	cocoon	0	individuals	0	Enrico_Lunghi
Italy	Sardinia	Nuoro	M_Albo_Cave5	22/06/2016	Summer	40.51	9.61	108	1.98	0.67	27.1	52.4	1	18	2.66	1.93	0.84	17.65	81.85	0	0	individuals	0	individuals	0	cocoon	0	individuals	0	cocoon	0	individuals	0	cocoon	0	individuals	0	Enrico_Lunghi
Italy	Sardinia	Nuoro	M_Albo_Cave5	22/06/2016	Summer	40.51	9.61	108	1.98	0.67	27.1	52.4	1	21	3.64	3.18	0.875	17.4	82.7	0	0	individuals	0	individuals	0	cocoon	0	individuals	0	cocoon	0	individuals	0	cocoon	0	individuals	0	Enrico_Lunghi
Italy	Sardinia	Nuoro	M_Albo_Cave5	22/06/2016	Summer	40.51	9.61	108	1.98	0.67	27.1	52.4	1	24	4.65	1.82	0.87	17	84.35	0	0	individuals	0	individuals	0	cocoon	0	individuals	0	cocoon	0	individuals	0	cocoon	0	individuals	0	Enrico_Lunghi
Italy	Sardinia	Nuoro	M_Albo_Cave5	22/06/2016	Summer	40.51	9.61	108	1.98	0.67	27.1	52.4	1	27	5.5	1.89	0.9	16.8	84.7	0	0	individuals	0	individuals	0	cocoon	0	individuals	0	cocoon	1	individuals	0	cocoon	0	individuals	0	Enrico_Lunghi
Italy	Sardinia	Nuoro	M_Albo_Cave5	22/06/2016	Summer	40.51	9.61	108	1.98	0.67	27.1	52.4	1	30	3.45	1.57	0.915	16.75	85	0	0	individuals	0	individuals	0	cocoon	0	individuals	0	cocoon	0	individuals	0	cocoon	0	individuals	0	Enrico_Lunghi
Italy	Sardinia	Nuoro	M_Albo_Cave5	22/06/2016	Summer	40.51	9.61	108	1.98	0.67	27.1	52.4	1	33	6.03	0.98	0.865	16.45	85.45	0	0	individuals	0	individuals	0	cocoon	0	individuals	0	cocoon	0	individuals	0	cocoon	0	individuals	0	Enrico_Lunghi
Italy	Sardinia	Nuoro	M_Albo_Cave5	22/06/2016	Summer	40.51	9.61	108	1.98	0.67	27.1	52.4	1	36	6.22	7.39	0.89	16.3	85.85	0	0	individuals	0	individuals	0	cocoon	0	individuals	0	cocoon	0	individuals	0	cocoon	0	individuals	0	Enrico_Lunghi
Italy	Sardinia	Nuoro	M_Albo_Cave5	22/06/2016	Summer	40.51	9.61	108	1.98	0.67	27.1	52.4	1	39	2.96	5.32	0.88	16.3	85.4	0	0	individuals	0	individuals	0	cocoon	0	individuals	0	cocoon	0	individuals	0	cocoon	0	individuals	0	Enrico_Lunghi
Italy	Sardinia	Nuoro	M_Albo_Cave5	22/06/2016	Summer	40.51	9.61	108	1.98	0.67	27.1	52.4	1	42	1.5	2.65	0.89	16.2	86.1	0	0	individuals	0	individuals	0	cocoon	0	individuals	0	cocoon	0	individuals	0	cocoon	0	individuals	0	Enrico_Lunghi
Italy	Sardinia	Nuoro	M_Albo_Cave5	22/06/2016	Summer	40.51	9.61	108	1.98	0.67	27.1	52.4	1	45	1.91	0.52	0.9	16.35	83.1	0	0	individuals	0	individuals	0	cocoon	0	individuals	0	cocoon	0	individuals	0	cocoon	0	individuals	0	Enrico_Lunghi
Italy	Sardinia	Nuoro	M_Albo_Cave5	22/06/2016	Summer	40.51	9.61	108	1.98	0.67	27.1	52.4	1	48	1.91	0.73	0.825	16.3	83.55	0	0	individuals	0	individuals	0	cocoon	0	individuals	0	cocoon	0	individuals	0	cocoon	0	individuals	0	Enrico_Lunghi
Italy	Sardinia	Nuoro	M_Albo_Cave5	22/06/2016	Summer	40.51	9.61	108	1.98	0.67	27.1	52.4	2	24	1.2	1.02	0.735	17.25	84	0	0	individuals	0	individuals	0	cocoon	0	individuals	0	cocoon	0	individuals	0	cocoon	0	individuals	0	Enrico_Lunghi
Italy	Sardinia	Nuoro	M_Albo_Cave5	22/06/2016	Summer	40.51	9.61	108	1.98	0.67	27.1	52.4	3	39	3.59	0.98	0.84	16.4	86.35	0	0	individuals	0	individuals	0	cocoon	0	individuals	0	cocoon	0	individuals	0	cocoon	0	individuals	0	Enrico_Lunghi
Italy	Sardinia	Nuoro	M_Albo_Cave5	22/06/2016	Summer	40.51	9.61	108	1.98	0.67	27.1	52.4	3	42	2.27	1.03	0.86	16.5	86.05	0	0	individuals	0	individuals	0	cocoon	0	individuals	0	cocoon	0	individuals	0	cocoon	0	individuals	0	Enrico_Lunghi
Italy	Sardinia	Nuoro	M_Albo_Cave5	22/06/2016	Summer	40.51	9.61	108	1.98	0.67	27.1	52.4	4	3	1.5	1.15	0.855	17.75	78.05	1.8	1.4	individuals	0	individuals	0	cocoon	0	individuals	0	cocoon	0	individuals	1	cocoon	0	individuals	0	Enrico_Lunghi
Italy	Sardinia	Nuoro	M_Albo_Cave5	22/06/2016	Summer	40.51	9.61	108	1.98	0.67	27.1	52.4	4	6	1.89	1.15	0.92	17.55	78.9	0.3	0.2	individuals	0	individuals	0	cocoon	0	individuals	0	cocoon	0	individuals	1	cocoon	0	individuals	0	Enrico_Lunghi
Italy	Sardinia	Nuoro	M_Albo_Cave5	22/06/2016	Summer	40.51	9.61	108	1.98	0.67	27.1	52.4	4	9	1.73	0.8	0.86	17.2	78.6	0.1	0	individuals	0	individuals	0	cocoon	0	individuals	0	cocoon	0	individuals	1	cocoon	0	individuals	0	Enrico_Lunghi
Italy	Sardinia	Nuoro	M_Albo_Cave5	22/06/2016	Summer	40.51	9.61	108	1.98	0.67	27.1	52.4	4	15	2.04	0.88	0.77	16.75	81.9	0	0	individuals	0	individuals	0	cocoon	0	individuals	0	cocoon	0	individuals	2	cocoon	0	individuals	0	Enrico_Lunghi
Italy	Sardinia	Nuoro	M_Albo_Cave5	22/06/2016	Summer	40.51	9.61	108	1.98	0.67	27.1	52.4	4	18	3.54	0.97	0.855	16.7	81.9	0	0	individuals	0	individuals	0	cocoon	0	individuals	0	cocoon	0	individuals	3	cocoon	0	individuals	0	Enrico_Lunghi
Italy	Sardinia	Nuoro	M_Albo_Cave5	22/06/2016	Summer	40.51	9.61	108	1.98	0.67	27.1	52.4	4	51	2.44	0.94	0.85	16.35	83.1	0	0	individuals	0	individuals	0	cocoon	0	individuals	0	cocoon	0	individuals	0	cocoon	0	individuals	0	Enrico_Lunghi
Italy	Sardinia	Nuoro	M_Albo_Cave5	22/06/2016	Summer	40.51	9.61	108	1.98	0.67	27.1	52.4	5	54	0.95	0.91	0.895	16.3	84.5	0	0	individuals	0	individuals	0	cocoon	0	individuals	0	cocoon	0	individuals	0	cocoon	0	individuals	0	Enrico_Lunghi
Italy	Sardinia	Nuoro	M_Albo_Cave5	22/06/2016	Summer	40.51	9.61	108	1.98	0.67	27.1	52.4	5	57	0.96	0.38	0.925	16.3	84.7	0	0	individuals	0	individuals	0	cocoon	0	individuals	0	cocoon	0	individuals	0	cocoon	0	individuals	0	Enrico_Lunghi
Italy	Sardinia	Nuoro	M_Albo_Cave5	22/06/2016	Summer	40.51	9.61	108	1.98	0.67	27.1	52.4	6	39	6.06	0.76	0.9	16.5	85.85	0	0	individuals	0	individuals	0	cocoon	0	individuals	0	cocoon	0	individuals	0	cocoon	0	individuals	0	Enrico_Lunghi
Italy	Sardinia	Nuoro	M_Albo_Cave5	22/06/2016	Summer	40.51	9.61	108	1.98	0.67	27.1	52.4	6	42	5.55	0.22	0.935	16.6	85.85	0	0	individuals	0	individuals	0	cocoon	0	individuals	0	cocoon	0	individuals	0	cocoon	0	individuals	0	Enrico_Lunghi
Italy	Sardinia	Nuoro	M_Albo_Cave5	22/06/2016	Summer	40.51	9.61	108	1.98	0.67	27.1	52.4	6	45	4.18	1.34	0.89	16.6	84.9	0	0	individuals	0	individuals	0	cocoon	0	individuals	0	cocoon	0	individuals	0	cocoon	0	individuals	0	Enrico_Lunghi
Italy	Sardinia	Nuoro	M_Albo_Cave5	22/06/2016	Summer	40.51	9.61	108	1.98	0.67	27.1	52.4	6	48	3.81	1.31	0.865	16.75	83.85	0	0	individuals	0	individuals	0	cocoon	0	individuals	0	cocoon	0	individuals	0	cocoon	0	individuals	0	Enrico_Lunghi
Italy	Sardinia	Nuoro	M_Albo_Cave5	22/06/2016	Summer	40.51	9.61	108	1.98	0.67	27.1	52.4	6	51	3.35	2.3	0.865	16.85	82.75	0	0	individuals	0	individuals	0	cocoon	0	individuals	0	cocoon	0	individuals	1	cocoon	0	individuals	0	Enrico_Lunghi
Italy	Sardinia	Nuoro	M_Albo_Cave5	22/06/2016	Summer	40.51	9.61	108	1.98	0.67	27.1	52.4	6	54	2.44	1.63	0.865	16.95	81.85	0	0	individuals	0	individuals	0	cocoon	0	individuals	0	cocoon	0	individuals	0	cocoon	0	individuals	0	Enrico_Lunghi
Italy	Sardinia	Nuoro	M_Albo_Cave5	22/06/2016	Summer	40.51	9.61	108	1.98	0.67	27.1	52.4	6	57	0.72	0.89	0.84	17.35	80.85	0	0	individuals	0	individuals	0	cocoon	0	individuals	0	cocoon	0	individuals	5	cocoon	0	individuals	0	Enrico_Lunghi
Italy	Sardinia	Nuoro	M_Albo_Cave5	22/06/2016	Summer	40.51	9.61	108	1.98	0.67	27.1	52.4	7	48	1.83	13	0.86	16.55	85.6	0	0	individuals	0	individuals	0	cocoon	0	individuals	0	cocoon	0	individuals	0	cocoon	0	individuals	0	Enrico_Lunghi
Italy	Sardinia	Nuoro	M_Albo_Cave5	26/06/2016	Summer	40.51	9.61	108	1.98	0.67	NA	NA	1	3	2.15	0.93	0.815	NA	NA	NA	NA	individuals	0	individuals	0	cocoon	0	individuals	0	cocoon	0	individuals	0	cocoon	0	individuals	0	Enrico_Lunghi
Italy	Sardinia	Nuoro	M_Albo_Cave5	26/06/2016	Summer	40.51	9.61	108	1.98	0.67	NA	NA	1	6	1.14	5.28	0.645	NA	NA	NA	NA	individuals	0	individuals	0	cocoon	0	individuals	0	cocoon	3	individuals	0	cocoon	0	individuals	0	Enrico_Lunghi
Italy	Sardinia	Nuoro	M_Albo_Cave5	26/06/2016	Summer	40.51	9.61	108	1.98	0.67	NA	NA	1	9	2.35	1.67	0.86	NA	NA	NA	NA	individuals	0	individuals	0	cocoon	0	individuals	0	cocoon	3	individuals	0	cocoon	0	individuals	0	Enrico_Lunghi
Italy	Sardinia	Nuoro	M_Albo_Cave5	26/06/2016	Summer	40.51	9.61	108	1.98	0.67	NA	NA	1	12	1.59	0.75	0.82	NA	NA	NA	NA	individuals	0	individuals	0	cocoon	0	individuals	0	cocoon	1	individuals	1	cocoon	0	individuals	0	Enrico_Lunghi
Italy	Sardinia	Nuoro	M_Albo_Cave5	26/06/2016	Summer	40.51	9.61	108	1.98	0.67	NA	NA	1	15	1.49	1.1	0.81	NA	NA	NA	NA	individuals	0	individuals	0	cocoon	0	individuals	0	cocoon	2	individuals	1	cocoon	0	individuals	0	Enrico_Lunghi
Italy	Sardinia	Nuoro	M_Albo_Cave5	26/06/2016	Summer	40.51	9.61	108	1.98	0.67	NA	NA	1	18	2.66	1.93	0.84	NA	NA	NA	NA	individuals	0	individuals	0	cocoon	0	individuals	0	cocoon	0	individuals	0	cocoon	0	individuals	0	Enrico_Lunghi
Italy	Sardinia	Nuoro	M_Albo_Cave5	26/06/2016	Summer	40.51	9.61	108	1.98	0.67	NA	NA	1	21	3.64	3.18	0.875	NA	NA	NA	NA	individuals	0	individuals	0	cocoon	0	individuals	0	cocoon	0	individuals	0	cocoon	0	individuals	0	Enrico_Lunghi
Italy	Sardinia	Nuoro	M_Albo_Cave5	26/06/2016	Summer	40.51	9.61	108	1.98	0.67	NA	NA	1	24	4.65	1.82	0.87	NA	NA	NA	NA	individuals	0	individuals	0	cocoon	0	individuals	0	cocoon	0	individuals	0	cocoon	0	individuals	0	Enrico_Lunghi
Italy	Sardinia	Nuoro	M_Albo_Cave5	26/06/2016	Summer	40.51	9.61	108	1.98	0.67	NA	NA	1	27	5.5	1.89	0.9	NA	NA	NA	NA	individuals	0	individuals	0	cocoon	0	individuals	0	cocoon	1	individuals	0	cocoon	0	individuals	0	Enrico_Lunghi
Italy	Sardinia	Nuoro	M_Albo_Cave5	26/06/2016	Summer	40.51	9.61	108	1.98	0.67	NA	NA	1	30	3.45	1.57	0.915	NA	NA	NA	NA	individuals	0	individuals	0	cocoon	0	individuals	0	cocoon	0	individuals	0	cocoon	0	individuals	0	Enrico_Lunghi
Italy	Sardinia	Nuoro	M_Albo_Cave5	26/06/2016	Summer	40.51	9.61	108	1.98	0.67	NA	NA	1	33	6.03	0.98	0.865	NA	NA	NA	NA	individuals	0	individuals	0	cocoon	0	individuals	0	cocoon	0	individuals	0	cocoon	0	individuals	0	Enrico_Lunghi
Italy	Sardinia	Nuoro	M_Albo_Cave5	26/06/2016	Summer	40.51	9.61	108	1.98	0.67	NA	NA	1	36	6.22	7.39	0.89	NA	NA	NA	NA	individuals	0	individuals	0	cocoon	0	individuals	0	cocoon	0	individuals	0	cocoon	0	individuals	0	Enrico_Lunghi
Italy	Sardinia	Nuoro	M_Albo_Cave5	26/06/2016	Summer	40.51	9.61	108	1.98	0.67	NA	NA	1	39	2.96	5.32	0.88	NA	NA	NA	NA	individuals	0	individuals	0	cocoon	0	individuals	0	cocoon	0	individuals	0	cocoon	0	individuals	0	Enrico_Lunghi
Italy	Sardinia	Nuoro	M_Albo_Cave5	26/06/2016	Summer	40.51	9.61	108	1.98	0.67	NA	NA	1	42	1.5	2.65	0.89	NA	NA	NA	NA	individuals	0	individuals	0	cocoon	0	individuals	0	cocoon	0	individuals	0	cocoon	0	individuals	0	Enrico_Lunghi
Italy	Sardinia	Nuoro	M_Albo_Cave5	26/06/2016	Summer	40.51	9.61	108	1.98	0.67	NA	NA	1	45	1.91	0.52	0.9	NA	NA	NA	NA	individuals	0	individuals	0	cocoon	0	individuals	0	cocoon	0	individuals	0	cocoon	0	individuals	0	Enrico_Lunghi
Italy	Sardinia	Nuoro	M_Albo_Cave5	26/06/2016	Summer	40.51	9.61	108	1.98	0.67	NA	NA	1	48	1.91	0.73	0.825	NA	NA	NA	NA	individuals	0	individuals	0	cocoon	0	individuals	0	cocoon	0	individuals	0	cocoon	0	individuals	0	Enrico_Lunghi
Italy	Sardinia	Nuoro	M_Albo_Cave5	26/06/2016	Summer	40.51	9.61	108	1.98	0.67	NA	NA	2	24	1.2	1.02	0.735	NA	NA	NA	NA	individuals	0	individuals	0	cocoon	0	individuals	0	cocoon	0	individuals	0	cocoon	0	individuals	0	Enrico_Lunghi
Italy	Sardinia	Nuoro	M_Albo_Cave5	26/06/2016	Summer	40.51	9.61	108	1.98	0.67	NA	NA	3	39	3.59	0.98	0.84	NA	NA	NA	NA	individuals	0	individuals	0	cocoon	0	individuals	0	cocoon	0	individuals	0	cocoon	0	individuals	0	Enrico_Lunghi
Italy	Sardinia	Nuoro	M_Albo_Cave5	26/06/2016	Summer	40.51	9.61	108	1.98	0.67	NA	NA	3	42	2.27	1.03	0.86	NA	NA	NA	NA	individuals	0	individuals	0	cocoon	0	individuals	0	cocoon	0	individuals	0	cocoon	0	individuals	0	Enrico_Lunghi
Italy	Sardinia	Nuoro	M_Albo_Cave5	26/06/2016	Summer	40.51	9.61	108	1.98	0.67	NA	NA	4	3	1.5	1.15	0.855	NA	NA	NA	NA	individuals	0	individuals	0	cocoon	0	individuals	0	cocoon	0	individuals	2	cocoon	0	individuals	0	Enrico_Lunghi
Italy	Sardinia	Nuoro	M_Albo_Cave5	26/06/2016	Summer	40.51	9.61	108	1.98	0.67	NA	NA	4	6	1.89	1.15	0.92	NA	NA	NA	NA	individuals	0	individuals	0	cocoon	0	individuals	0	cocoon	0	individuals	1	cocoon	0	individuals	0	Enrico_Lunghi
Italy	Sardinia	Nuoro	M_Albo_Cave5	26/06/2016	Summer	40.51	9.61	108	1.98	0.67	NA	NA	4	9	1.73	0.8	0.86	NA	NA	NA	NA	individuals	0	individuals	0	cocoon	0	individuals	0	cocoon	0	individuals	2	cocoon	0	individuals	0	Enrico_Lunghi
Italy	Sardinia	Nuoro	M_Albo_Cave5	26/06/2016	Summer	40.51	9.61	108	1.98	0.67	NA	NA	4	15	2.04	0.88	0.77	NA	NA	NA	NA	individuals	0	individuals	0	cocoon	0	individuals	0	cocoon	0	individuals	0	cocoon	0	individuals	0	Enrico_Lunghi
Italy	Sardinia	Nuoro	M_Albo_Cave5	26/06/2016	Summer	40.51	9.61	108	1.98	0.67	NA	NA	4	18	3.54	0.97	0.855	NA	NA	NA	NA	individuals	0	individuals	0	cocoon	0	individuals	0	cocoon	0	individuals	3	cocoon	0	individuals	0	Enrico_Lunghi
Italy	Sardinia	Nuoro	M_Albo_Cave5	26/06/2016	Summer	40.51	9.61	108	1.98	0.67	NA	NA	4	51	2.44	0.94	0.85	NA	NA	NA	NA	individuals	0	individuals	0	cocoon	0	individuals	0	cocoon	0	individuals	1	cocoon	0	individuals	0	Enrico_Lunghi
Italy	Sardinia	Nuoro	M_Albo_Cave5	26/06/2016	Summer	40.51	9.61	108	1.98	0.67	NA	NA	5	54	0.95	0.91	0.895	NA	NA	NA	NA	individuals	0	individuals	0	cocoon	0	individuals	0	cocoon	0	individuals	0	cocoon	0	individuals	0	Enrico_Lunghi
Italy	Sardinia	Nuoro	M_Albo_Cave5	26/06/2016	Summer	40.51	9.61	108	1.98	0.67	NA	NA	5	57	0.96	0.38	0.925	NA	NA	NA	NA	individuals	0	individuals	0	cocoon	0	individuals	0	cocoon	0	individuals	0	cocoon	0	individuals	0	Enrico_Lunghi
Italy	Sardinia	Nuoro	M_Albo_Cave5	26/06/2016	Summer	40.51	9.61	108	1.98	0.67	NA	NA	6	39	6.06	0.76	0.9	NA	NA	NA	NA	individuals	0	individuals	0	cocoon	0	individuals	0	cocoon	0	individuals	0	cocoon	0	individuals	0	Enrico_Lunghi
Italy	Sardinia	Nuoro	M_Albo_Cave5	26/06/2016	Summer	40.51	9.61	108	1.98	0.67	NA	NA	6	42	5.55	0.22	0.935	NA	NA	NA	NA	individuals	0	individuals	0	cocoon	0	individuals	0	cocoon	0	individuals	0	cocoon	0	individuals	0	Enrico_Lunghi
Italy	Sardinia	Nuoro	M_Albo_Cave5	26/06/2016	Summer	40.51	9.61	108	1.98	0.67	NA	NA	6	45	4.18	1.34	0.89	NA	NA	NA	NA	individuals	0	individuals	0	cocoon	0	individuals	0	cocoon	0	individuals	0	cocoon	0	individuals	0	Enrico_Lunghi
Italy	Sardinia	Nuoro	M_Albo_Cave5	26/06/2016	Summer	40.51	9.61	108	1.98	0.67	NA	NA	6	48	3.81	1.31	0.865	NA	NA	NA	NA	individuals	0	individuals	0	cocoon	0	individuals	0	cocoon	0	individuals	0	cocoon	0	individuals	0	Enrico_Lunghi
Italy	Sardinia	Nuoro	M_Albo_Cave5	26/06/2016	Summer	40.51	9.61	108	1.98	0.67	NA	NA	6	51	3.35	2.3	0.865	NA	NA	NA	NA	individuals	0	individuals	0	cocoon	0	individuals	0	cocoon	0	individuals	1	cocoon	0	individuals	0	Enrico_Lunghi
Italy	Sardinia	Nuoro	M_Albo_Cave5	26/06/2016	Summer	40.51	9.61	108	1.98	0.67	NA	NA	6	54	2.44	1.63	0.865	NA	NA	NA	NA	individuals	0	individuals	0	cocoon	0	individuals	0	cocoon	0	individuals	0	cocoon	0	individuals	0	Enrico_Lunghi
Italy	Sardinia	Nuoro	M_Albo_Cave5	26/06/2016	Summer	40.51	9.61	108	1.98	0.67	NA	NA	6	57	0.72	0.89	0.84	NA	NA	NA	NA	individuals	0	individuals	0	cocoon	0	individuals	0	cocoon	0	individuals	5	cocoon	0	individuals	0	Enrico_Lunghi
Italy	Sardinia	Nuoro	M_Albo_Cave5	26/06/2016	Summer	40.51	9.61	108	1.98	0.67	NA	NA	7	48	1.83	13	0.86	NA	NA	NA	NA	individuals	0	individuals	0	cocoon	0	individuals	0	cocoon	0	individuals	0	cocoon	0	individuals	0	Enrico_Lunghi
Italy	Sardinia	Nuoro	M_Albo_Cave5	21/01/2016	Winter	40.51	9.61	108	1.98	0.67	15.8	90.6	1	3	2.15	0.93	0.815	14.2	89.45	8.2	0.3	individuals	0	individuals	0	cocoon	0	individuals	0	cocoon	0	individuals	0	cocoon	0	individuals	0	Enrico_Lunghi
Italy	Sardinia	Nuoro	M_Albo_Cave5	21/01/2016	Winter	40.51	9.61	108	1.98	0.67	15.8	90.6	1	6	1.14	5.28	0.645	14.4	89.85	0	0	individuals	0	individuals	0	cocoon	0	individuals	0	cocoon	0	individuals	0	cocoon	0	individuals	0	Enrico_Lunghi
Italy	Sardinia	Nuoro	M_Albo_Cave5	21/01/2016	Winter	40.51	9.61	108	1.98	0.67	15.8	90.6	1	9	2.35	1.67	0.86	14.5	87.45	0	0	individuals	0	individuals	0	cocoon	0	individuals	0	cocoon	1	individuals	0	cocoon	0	individuals	0	Enrico_Lunghi
Italy	Sardinia	Nuoro	M_Albo_Cave5	21/01/2016	Winter	40.51	9.61	108	1.98	0.67	15.8	90.6	1	12	1.59	0.75	0.82	14.55	85.5	0	0	individuals	0	individuals	0	cocoon	0	individuals	0	cocoon	0	individuals	0	cocoon	0	individuals	0	Enrico_Lunghi
Italy	Sardinia	Nuoro	M_Albo_Cave5	21/01/2016	Winter	40.51	9.61	108	1.98	0.67	15.8	90.6	1	15	1.49	1.1	0.81	14.55	85.2	0	0	individuals	0	individuals	0	cocoon	0	individuals	0	cocoon	5	individuals	0	cocoon	0	individuals	0	Enrico_Lunghi
Italy	Sardinia	Nuoro	M_Albo_Cave5	21/01/2016	Winter	40.51	9.61	108	1.98	0.67	15.8	90.6	1	18	2.66	1.93	0.84	14.55	84.75	0	0	individuals	0	individuals	0	cocoon	0	individuals	0	cocoon	0	individuals	0	cocoon	0	individuals	0	Enrico_Lunghi
Italy	Sardinia	Nuoro	M_Albo_Cave5	21/01/2016	Winter	40.51	9.61	108	1.98	0.67	15.8	90.6	1	21	3.64	3.18	0.875	14.35	85.05	0	0	individuals	0	individuals	0	cocoon	0	individuals	0	cocoon	0	individuals	0	cocoon	0	individuals	0	Enrico_Lunghi
Italy	Sardinia	Nuoro	M_Albo_Cave5	21/01/2016	Winter	40.51	9.61	108	1.98	0.67	15.8	90.6	1	24	4.65	1.82	0.87	14.3	85.3	0	0	individuals	0	individuals	0	cocoon	0	individuals	0	cocoon	0	individuals	0	cocoon	0	individuals	0	Enrico_Lunghi
Italy	Sardinia	Nuoro	M_Albo_Cave5	21/01/2016	Winter	40.51	9.61	108	1.98	0.67	15.8	90.6	1	27	5.5	1.89	0.9	13.85	85.7	0	0	individuals	0	individuals	0	cocoon	0	individuals	0	cocoon	0	individuals	0	cocoon	0	individuals	0	Enrico_Lunghi
Italy	Sardinia	Nuoro	M_Albo_Cave5	21/01/2016	Winter	40.51	9.61	108	1.98	0.67	15.8	90.6	1	30	3.45	1.57	0.915	13.5	86.6	0	0	individuals	0	individuals	1	cocoon	0	individuals	0	cocoon	0	individuals	0	cocoon	0	individuals	0	Enrico_Lunghi
Italy	Sardinia	Nuoro	M_Albo_Cave5	21/01/2016	Winter	40.51	9.61	108	1.98	0.67	15.8	90.6	1	33	6.03	0.98	0.865	13.2	86.8	0	0	individuals	0	individuals	0	cocoon	0	individuals	0	cocoon	0	individuals	0	cocoon	0	individuals	0	Enrico_Lunghi
Italy	Sardinia	Nuoro	M_Albo_Cave5	21/01/2016	Winter	40.51	9.61	108	1.98	0.67	15.8	90.6	1	36	6.22	7.39	0.89	13.1	87.25	0	0	individuals	0	individuals	0	cocoon	0	individuals	0	cocoon	0	individuals	0	cocoon	0	individuals	0	Enrico_Lunghi
Italy	Sardinia	Nuoro	M_Albo_Cave5	21/01/2016	Winter	40.51	9.61	108	1.98	0.67	15.8	90.6	1	39	2.96	5.32	0.88	12.85	87.05	0	0	individuals	0	individuals	0	cocoon	0	individuals	0	cocoon	0	individuals	0	cocoon	0	individuals	0	Enrico_Lunghi
Italy	Sardinia	Nuoro	M_Albo_Cave5	21/01/2016	Winter	40.51	9.61	108	1.98	0.67	15.8	90.6	1	42	1.5	2.65	0.89	12.5	87.8	0	0	individuals	0	individuals	0	cocoon	0	individuals	0	cocoon	0	individuals	0	cocoon	0	individuals	0	Enrico_Lunghi
Italy	Sardinia	Nuoro	M_Albo_Cave5	21/01/2016	Winter	40.51	9.61	108	1.98	0.67	15.8	90.6	1	45	1.91	0.52	0.9	12.65	88.95	0	0	individuals	0	individuals	0	cocoon	0	individuals	0	cocoon	0	individuals	0	cocoon	0	individuals	0	Enrico_Lunghi
Italy	Sardinia	Nuoro	M_Albo_Cave5	21/01/2016	Winter	40.51	9.61	108	1.98	0.67	15.8	90.6	1	48	1.91	0.73	0.825	12.6	88.5	0	0	individuals	0	individuals	0	cocoon	0	individuals	0	cocoon	0	individuals	0	cocoon	0	individuals	0	Enrico_Lunghi
Italy	Sardinia	Nuoro	M_Albo_Cave5	21/01/2016	Winter	40.51	9.61	108	1.98	0.67	15.8	90.6	2	24	1.2	1.02	0.735	14.3	85.8	0	0	individuals	0	individuals	0	cocoon	0	individuals	0	cocoon	0	individuals	0	cocoon	0	individuals	0	Enrico_Lunghi
Italy	Sardinia	Nuoro	M_Albo_Cave5	21/01/2016	Winter	40.51	9.61	108	1.98	0.67	15.8	90.6	3	39	3.59	0.98	0.84	13.3	87.9	0	0	individuals	0	individuals	0	cocoon	0	individuals	0	cocoon	0	individuals	0	cocoon	0	individuals	0	Enrico_Lunghi
Italy	Sardinia	Nuoro	M_Albo_Cave5	21/01/2016	Winter	40.51	9.61	108	1.98	0.67	15.8	90.6	3	42	2.27	1.03	0.86	13.4	87.2	0	0	individuals	0	individuals	0	cocoon	0	individuals	0	cocoon	0	individuals	0	cocoon	0	individuals	0	Enrico_Lunghi
Italy	Sardinia	Nuoro	M_Albo_Cave5	21/01/2016	Winter	40.51	9.61	108	1.98	0.67	15.8	90.6	4	3	1.5	1.15	0.855	11.65	90.05	0	0	individuals	0	individuals	0	cocoon	0	individuals	0	cocoon	0	individuals	0	cocoon	0	individuals	0	Enrico_Lunghi
Italy	Sardinia	Nuoro	M_Albo_Cave5	21/01/2016	Winter	40.51	9.61	108	1.98	0.67	15.8	90.6	4	6	1.89	1.15	0.92	11.45	90.25	0	0	individuals	0	individuals	0	cocoon	0	individuals	0	cocoon	0	individuals	0	cocoon	0	individuals	0	Enrico_Lunghi
Italy	Sardinia	Nuoro	M_Albo_Cave5	21/01/2016	Winter	40.51	9.61	108	1.98	0.67	15.8	90.6	4	9	1.73	0.8	0.86	11.45	90.45	0	0	individuals	0	individuals	0	cocoon	0	individuals	1	cocoon	0	individuals	1	cocoon	0	individuals	0	Enrico_Lunghi
Italy	Sardinia	Nuoro	M_Albo_Cave5	21/01/2016	Winter	40.51	9.61	108	1.98	0.67	15.8	90.6	4	15	2.04	0.88	0.77	11.8	91.4	0	0	individuals	0	individuals	0	cocoon	0	individuals	0	cocoon	0	individuals	0	cocoon	0	individuals	0	Enrico_Lunghi
Italy	Sardinia	Nuoro	M_Albo_Cave5	21/01/2016	Winter	40.51	9.61	108	1.98	0.67	15.8	90.6	4	18	3.54	0.97	0.855	11.5	91.05	0	0	individuals	0	individuals	1	cocoon	0	individuals	0	cocoon	0	individuals	0	cocoon	0	individuals	0	Enrico_Lunghi
Italy	Sardinia	Nuoro	M_Albo_Cave5	21/01/2016	Winter	40.51	9.61	108	1.98	0.67	15.8	90.6	4	51	2.44	0.94	0.85	11.55	89.45	0	0	individuals	0	individuals	0	cocoon	0	individuals	0	cocoon	0	individuals	0	cocoon	0	individuals	0	Enrico_Lunghi
Italy	Sardinia	Nuoro	M_Albo_Cave5	21/01/2016	Winter	40.51	9.61	108	1.98	0.67	15.8	90.6	5	54	0.95	0.91	0.895	12.3	91.8	0	0	individuals	0	individuals	0	cocoon	0	individuals	0	cocoon	0	individuals	0	cocoon	0	individuals	0	Enrico_Lunghi
Italy	Sardinia	Nuoro	M_Albo_Cave5	21/01/2016	Winter	40.51	9.61	108	1.98	0.67	15.8	90.6	5	57	0.96	0.38	0.925	12.8	92.4	0	0	individuals	0	individuals	0	cocoon	0	individuals	0	cocoon	0	individuals	0	cocoon	0	individuals	0	Enrico_Lunghi
Italy	Sardinia	Nuoro	M_Albo_Cave5	21/01/2016	Winter	40.51	9.61	108	1.98	0.67	15.8	90.6	6	39	6.06	0.76	0.9	12.35	90.2	0	0	individuals	0	individuals	0	cocoon	0	individuals	0	cocoon	0	individuals	0	cocoon	0	individuals	0	Enrico_Lunghi
Italy	Sardinia	Nuoro	M_Albo_Cave5	21/01/2016	Winter	40.51	9.61	108	1.98	0.67	15.8	90.6	6	42	5.55	0.22	0.935	12.6	90	0	0	individuals	0	individuals	0	cocoon	0	individuals	0	cocoon	0	individuals	0	cocoon	0	individuals	0	Enrico_Lunghi
Italy	Sardinia	Nuoro	M_Albo_Cave5	21/01/2016	Winter	40.51	9.61	108	1.98	0.67	15.8	90.6	6	45	4.18	1.34	0.89	12.9	90.6	0	0	individuals	0	individuals	0	cocoon	0	individuals	0	cocoon	0	individuals	0	cocoon	0	individuals	0	Enrico_Lunghi
Italy	Sardinia	Nuoro	M_Albo_Cave5	21/01/2016	Winter	40.51	9.61	108	1.98	0.67	15.8	90.6	6	48	3.81	1.31	0.865	13.4	91.3	0	0	individuals	0	individuals	0	cocoon	0	individuals	0	cocoon	0	individuals	0	cocoon	0	individuals	0	Enrico_Lunghi
[truncated: 381 more rows]
